# Supplementary material for: Need for speed: evaluation of dilute and shoot-mass spectrometry for accelerated metabolic phenotyping in bioprocess development
Source: Anal Bioanal Chem. 2021 Mar 31;413(12):3253–68. doi: 10.1007/s00216-021-03261-3 (PMC8079306; doi:10.1007/s00216-021-03261-3)
Supplement: Supplementary file 1 — (XLSX 15 kb) [file 216_2021_3261_MOESM1_ESM.xlsx]

## Sheet: Information
ESM1	Parameter optimization
Analytical and Bioanalytical Chemistry
Need for speed: Evaluation of Dilute and Shoot-Mass Spectrometry for accelerated metabolic phenotyping in bioprocess development
Alexander Reiter1,2, Laura Herbst1,2 , Wolfgang Wiechert1,3, Marco Oldiges1,2
1 Forschungszentrum Jülich GmbH, Institute of Bio- and Geosciences, IBG-1: Biotechnology, Jülich 52425, Germany
2 RWTH Aachen University, Institute of Biotechnology, Aachen 52062, Germany
3 RWTH Aachen University, Computational Systems Biotechnology, Aachen 52062, Germany
Corresponding author: Prof. Dr. Marco Oldiges, mail: m.oldiges@fz-juelich.de, phone: +49 2461 61-3951, fax: +49 2461 61-3870

## Sheet: T1 - QqQ
Analyte	Abbreviation	Label	Precursor m/z	Product ion m/z	Declustering potential [V]	Collision energy [V]	Collision cell exit potential [V]	Dwell time [ms]
Alanine	Ala	False	90	44	32	21	4	50
Alanine	Ala	True	94	47	32	21	4	50
Arginine	Arg	False	175	70	41	15	10	50
Arginine	Arg	True	185	75	41	15	10	50
Asparagine	Asn	False	133	87	46	15	4	50
Asparagine	Asn	True	139	92	46	15	4	50
Aspartic acid	Asp	False	134	74	36	21	4	50
Aspartic acid	Asp	True	139	77	36	21	4	50
Glutamine	Gln	False	147	84	46	23	4	50
Glutamine	Gln	True	154	89	46	23	4	50
Glutamic acid	Glu	False	148	84	46	21	4	50
Glutamic acid	Glu	True	154	89	46	21	4	50
Glycine	Gly	False	76	48	36	11	4	50
Glycine	Gly	True	79	50	36	11	4	50
Histidine	His	False	156	110	46	21	6	50
Histidine	His	True	165	118	46	21	6	50
iso-Leucine	Ile	False	138	86	36	17	4	50
iso-Leucine	Ile	True	139	92	36	17	4	50
Leucine	Leu	False	138	86	36	17	4	50
Leucine	Leu	True	139	92	36	17	4	50
Lysine	Lys	False	147	130	46	21	10	50
Lysine	Lys	True	155	137	46	21	10	50
Methionine	Met	False	150	104	46	15	6	50
Methionine	Met	True	156	109	46	15	6	50
Phenylalanine	Phe	False	166	120	41	19	8	50
Phenylalanine	Phe	True	176	129	41	19	8	50
Proline	Pro	False	116	70	46	23	4	50
Proline	Pro	True	122	75	46	23	4	50
Serine	Ser	False	106	60	31	15	8	50
Serine	Ser	True	110	63	31	15	8	50
Threonine	Thr	False	120	74	41	17	4	50
Threonine	Thr	True	125	78	41	17	4	50
Tryptophane	Trp	False	205	187	41	15	18	50
Tryptophane	Trp	True	218	200	41	15	18	50
Tyrosine	Tyr	False	182	136	46	19	6	50
Tyrosine	Tyr	True	192	145	46	19	6	50
Valine	Val	False	118	72	41	5	4	50
Valine	Val	True	124	77	41	5	4	50

## Sheet: T2 - QqToF
Analyte	Abbreviation	Label	Precursor m/z	Product ion m/z	Declustering potential [V]	Collision energy [V]	High Resolution Mode	High Sensitivity Mode	Enhanced	Ion Release Delay	Ion Release Width	Dwell time [ms]
Alanine	Ala	False	90	44	32	21	False	True	True	Default	Default	50
Alanine	Ala	True	94	47	32	21	False	True	True	Default	Default	50
Arginine	Arg	False	175	70	41	15	False	True	True	Default	Default	50
Arginine	Arg	True	185	75	41	15	False	True	True	Default	Default	50
Asparagine	Asn	False	133	87	46	15	False	True	True	Default	Default	50
Asparagine	Asn	True	139	92	46	15	False	True	True	Default	Default	50
Aspartic acid	Asp	False	134	74	36	21	False	True	True	Default	Default	50
Aspartic acid	Asp	True	139	77	36	21	False	True	True	Default	Default	50
Glutamine	Gln	False	147	84	46	23	False	True	True	Default	Default	50
Glutamine	Gln	True	154	89	46	23	False	True	True	Default	Default	50
Glutamic acid	Glu	False	148	84	46	21	False	True	True	Default	Default	50
Glutamic acid	Glu	True	154	89	46	21	False	True	True	Default	Default	50
Glycine	Gly	False	76	48	36	11	False	True	True	Default	Default	50
Glycine	Gly	True	79	50	36	11	False	True	True	Default	Default	50
Histidine	His	False	156	110	46	21	False	True	True	Default	Default	50
Histidine	His	True	165	118	46	21	False	True	True	Default	Default	50
iso-Leucine	Ile	False	138	86	36	17	False	True	True	Default	Default	50
iso-Leucine	Ile	True	139	92	36	17	False	True	True	Default	Default	50
Leucine	Leu	False	138	86	36	17	False	True	True	Default	Default	50
Leucine	Leu	True	139	92	36	17	False	True	True	Default	Default	50
Lysine	Lys	False	147	130	46	21	False	True	True	Default	Default	50
Lysine	Lys	True	155	137	46	21	False	True	True	Default	Default	50
Methionine	Met	False	150	104	46	15	False	True	True	Default	Default	50
Methionine	Met	True	156	109	46	15	False	True	True	Default	Default	50
Phenylalanine	Phe	False	166	120	41	19	False	True	True	Default	Default	50
Phenylalanine	Phe	True	176	129	41	19	False	True	True	Default	Default	50
Proline	Pro	False	116	70	46	23	False	True	True	Default	Default	50
Proline	Pro	True	122	75	46	23	False	True	True	Default	Default	50
Serine	Ser	False	106	60	31	15	False	True	True	Default	Default	50
Serine	Ser	True	110	63	31	15	False	True	True	Default	Default	50
Threonine	Thr	False	120	74	41	17	False	True	True	Default	Default	50
Threonine	Thr	True	125	78	41	17	False	True	True	Default	Default	50
Tryptophane	Trp	False	205	187	41	15	False	True	True	Default	Default	50
Tryptophane	Trp	True	218	200	41	15	False	True	True	Default	Default	50
Tyrosine	Tyr	False	182	136	46	19	False	True	True	Default	Default	50
Tyrosine	Tyr	True	192	145	46	19	False	True	True	Default	Default	50
Valine	Val	False	118	72	41	5	False	True	True	Default	Default	50
Valine	Val	True	124	77	41	5	False	True	True	Default	Default	50
