# Supplementary material for: Need for speed: evaluation of dilute and shoot-mass spectrometry for accelerated metabolic phenotyping in bioprocess development
Source: Anal Bioanal Chem. 2021 Mar 31;413(12):3253–68. doi: 10.1007/s00216-021-03261-3 (PMC8079306; doi:10.1007/s00216-021-03261-3)
Supplement: Supplementary file 3 — (XLSX 676 kb) [file 216_2021_3261_MOESM3_ESM.xlsx]

## Sheet: Information
ESM3	Validation
Analytical and Bioanalytical Chemistry
Need for speed: Evaluation of Dilute and Shoot-Mass Spectrometry for accelerated metabolic phenotyping in bioprocess development
Alexander Reiter1,2, Laura Herbst1,2 , Wolfgang Wiechert1,3, Marco Oldiges1,2
1 Forschungszentrum Jülich GmbH, Institute of Bio- and Geosciences, IBG-1: Biotechnology, Jülich 52425, Germany
2 RWTH Aachen University, Institute of Biotechnology, Aachen 52062, Germany
3 RWTH Aachen University, Computational Systems Biotechnology, Aachen 52062, Germany
Corresponding author: Prof. Dr. Marco Oldiges, mail: m.oldiges@fz-juelich.de, phone: +49 2461 61-3951, fax: +49 2461 61-3870

## Sheet: S1 - LC_KPI_single
Method	Sample type	Sample name	ISTD	Analyte	Concentration [muM]	Retention time_mean [min]	Retention time_std [min]	Retention time_rsd [%]	Tailing factor_mean	Tailing factor_std	Tailing factor_rsd	Peak width at 50%_mean [min]	Peak width at 50%_std [min]	Peak width at 50%_rsd [%]	Peak width at 5%_mean [min]	Peak width at 5%_std [min]	Peak width at 5%_rsd [%]		Floats are rounded to 3 decimals
SCX50-QqToF	Sample	Water	True	Ala	3	3.22	0.127083	3.94667	0.765	0.04272	5.58432	0.1775	0.0108972	6.13929	0.4925	0.034187	6.94152
SCX50-QqToF	Sample	Water	True	Arg	3	12.1975	0.00433013	0.0355001	0.86	0.0291548	3.39009	0.3575	0.0389711	10.901	0.9025	0.0443706	4.91641
SCX50-QqToF	Sample	Water	True	Asn	3	2.19	0.155885	7.11802	0.7975	0.0286138	3.58794	0.1325	0.00433013	3.26802	0.38	0.00707107	1.86081
SCX50-QqToF	Sample	Water	True	Asp	3	1.47	0.132853	9.03764	0.865	0.105475	12.1937	0.1025	0.00433013	4.22451	0.28	0.00707107	2.52538
SCX50-QqToF	Sample	Water	True	Gln	3	2.51	0.155885	6.21054	0.765	0.033541	4.38445	0.1725	0.00433013	2.51022	0.48	0.00707107	1.47314
SCX50-QqToF	Sample	Water	True	Glu	3	2.0175	0.151554	7.51199	0.8125	0.0675925	8.31908	0.1225	0.00433013	3.5348	0.4075	0.0147902	3.6295
SCX50-QqToF	Sample	Water	True	Gly	3	2.925	0.14151	4.83794	0.8075	0.0516599	6.39752	0.1475	0.00433013	2.93568	0.4	0.0360555	9.01388
SCX50-QqToF	Sample	Water	True	His	3	10.81	0.00707107	0.0654123	0.82	0.0519615	6.33677	0.19	0.0122474	6.44603	0.545	0.015	2.75229
SCX50-QqToF	Sample	Water	True	Ile-Leu	6	4.735	0.0320156	0.676148	0.8325	0.0465698	5.59397	0.4	0.0187083	4.67707	0.9525	0.0147902	1.55278
SCX50-QqToF	Sample	Water	True	Lys	3	11.035	0.005	0.0453104	0.8275	0.0369966	4.47089	0.21	0.0122474	5.83212	0.62	0.00707107	1.14049
SCX50-QqToF	Sample	Water	True	Met	3	3.225	0.129904	4.02803	0.7675	0.0286138	3.72818	0.185	0.0111803	6.04343	0.5625	0.0396074	7.04132
SCX50-QqToF	Sample	Water	True	Phe	3	4.2625	0.0679614	1.5944	0.7175	0.0238485	3.32383	0.2425	0.0248747	10.2576	0.76	0.0458258	6.0297
SCX50-QqToF	Sample	Water	True	Pro	3	3.055	0.147224	4.81913	0.7475	0.0108972	1.45783	0.22	0.0122474	5.56702	0.6125	0.0258602	4.22207
SCX50-QqToF	Sample	Water	True	Ser	3	2.1375	0.151554	7.09027	0.7975	0.00829156	1.03969	0.1225	0.00433013	3.5348	0.3725	0.00433013	1.16245
SCX50-QqToF	Sample	Water	True	Thr	3	2.26	0.155885	6.89755	0.8025	0.0454835	5.66773	0.135	0.005	3.7037	0.3975	0.00829156	2.08593
SCX50-QqToF	Sample	Water	True	Trp	3	5.05	0.0519615	1.02894	0.76	0.0374166	4.92323	0.19	0.0291548	15.3446	0.7925	0.0471036	5.94367
SCX50-QqToF	Sample	Water	True	Tyr	3	2.6425	0.148724	5.62815	0.775	0.0390512	5.03887	0.16	0.00707107	4.41942	0.485	0.0269258	5.55172
SCX50-QqToF	Sample	Water	True	Val	3	3.9725	0.085257	2.14618	0.71	0.0484768	6.82772	0.23	0.0474342	20.6235	0.655	0.060208	9.19206
SCX50-QqToF	Sample	Water	False	Ala	3	3.2125	0.131791	4.10243	0.81	0.0636396	7.85674	0.1725	0.00433013	2.51022	0.5225	0.0192029	3.67519
SCX50-QqToF	Sample	Water	False	Arg	3	12.1925	0.0129904	0.106544	0.8675	0.0420565	4.84801	0.37	0.03937	10.6406	0.945	0.005	0.529101
SCX50-QqToF	Sample	Water	False	Asn	3	2.18	0.155885	7.15067	0.795	0.0415331	5.22429	0.1325	0.0108972	8.22434	0.385	0.005	1.2987
SCX50-QqToF	Sample	Water	False	Asp	3	1.465	0.129904	8.86715	0.8975	0.0449305	5.00618	0.095	0.005	5.26316	0.27	0.00707107	2.61891
SCX50-QqToF	Sample	Water	False	Gln	3	2.4975	0.157381	6.30154	0.8025	0.0311247	3.87847	0.1725	0.00433013	2.51022	0.5075	0.00433013	0.853227
SCX50-QqToF	Sample	Water	False	Glu	3	2.0075	0.151554	7.54941	0.795	0.0502494	6.32068	0.1325	0.00433013	3.26802	0.395	0.005	1.26582
SCX50-QqToF	Sample	Water	False	Gly	3	2.9025	0.143069	4.92917	0.825	0.0585235	7.09376	0.1175	0.0178536	15.1945	0.54	0.100747	18.6569
SCX50-QqToF	Sample	Water	False	His	3	10.8	0	0	0.8525	0.0147902	1.73492	0.2175	0.00433013	1.99086	0.6425	0.0129904	2.02185
SCX50-QqToF	Sample	Water	False	Ile-Leu	6	4.8175	0.0311247	0.646077	0.69	0.167631	24.2943	0.445	0.00866025	1.94612	0.9375	0.0108972	1.16237
SCX50-QqToF	Sample	Water	False	Lys	3	11.035	0.005	0.0453104	0.83	0.0316228	3.80997	0.2075	0.0108972	5.25169	0.6175	0.00433013	0.701235
SCX50-QqToF	Sample	Water	False	Met	3	3.21	0.138564	4.31664	0.7525	0.0108972	1.44814	0.185	0.0206155	11.1435	0.6	0.0484768	8.07947
SCX50-QqToF	Sample	Water	False	Phe	3	4.24	0.069282	1.63401	0.7175	0.00829156	1.15562	0.25	0.03	12	0.825	0.0792149	9.60181
SCX50-QqToF	Sample	Water	False	Pro	3	3.0425	0.148724	4.88821	0.76	0.0308221	4.05554	0.22	0.0141421	6.42824	0.62	0.0406202	6.55164
SCX50-QqToF	Sample	Water	False	Ser	3	2.1275	0.151554	7.12359	0.755	0.0111803	1.48084	0.125	0.005	4	0.36	0.0122474	3.40207
SCX50-QqToF	Sample	Water	False	Thr	3	2.25	0.155885	6.9282	0.79	0.0771362	9.76408	0.13	0	0	0.3875	0.00829156	2.13976
SCX50-QqToF	Sample	Water	False	Trp	3	5.04	0.0463681	0.920002	0.77	0.069282	8.99767	0.1875	0.0363146	19.3678	0.78	0.0374166	4.797
SCX50-QqToF	Sample	Water	False	Tyr	3	2.6325	0.154495	5.86876	0.79	0.0353553	4.47536	0.1625	0.0129904	7.99408	0.5075	0.0277263	5.46332
SCX50-QqToF	Sample	Water	False	Val	3	3.9525	0.085257	2.15704	0.775	0.0522015	6.73568	0.22	0.0308221	14.01	0.6575	0.0443706	6.74838
SCX50-QqToF	Sample	CGXIIMOPS	True	Ala	3	3.2175	0.128525	3.99457	0.75	0.0273861	3.65148	0.2	0.0223607	11.1803	0.5175	0.0496865	9.60126
SCX50-QqToF	Sample	CGXIIMOPS	True	Arg	3	12.195	0.005	0.0410004	0.8725	0.0998436	11.4434	0.34	0.0430116	12.6505	0.925	0.0295804	3.19788
SCX50-QqToF	Sample	CGXIIMOPS	True	Asn	3	2.1875	0.151554	6.9282	0.79	0.0519615	6.57741	0.1325	0.00433013	3.26802	0.38	0.00707107	1.86081
SCX50-QqToF	Sample	CGXIIMOPS	True	Asp	3	1.47	0.132853	9.03764	0.85	0.0738241	8.68519	0.1	0	0	0.2875	0.0108972	3.79035
SCX50-QqToF	Sample	CGXIIMOPS	True	Gln	3	2.505	0.153052	6.10987	0.775	0.0743303	9.59101	0.185	0.0165831	8.96385	0.505	0.0111803	2.21393
SCX50-QqToF	Sample	CGXIIMOPS	True	Glu	3	2.015	0.147224	7.30642	0.8575	0.0756224	8.81894	0.12	0	0	0.43	0.0412311	9.58862
SCX50-QqToF	Sample	CGXIIMOPS	True	Gly	3	2.9075	0.145838	5.01593	0.8575	0.0749583	8.7415	0.1625	0.0216506	13.3235	0.475	0.060208	12.6754
SCX50-QqToF	Sample	CGXIIMOPS	True	His	3	10.81	0	0	0.815	0.0269258	3.30378	0.1875	0.0147902	7.88811	0.5625	0.0192029	3.41384
SCX50-QqToF	Sample	CGXIIMOPS	True	Ile-Leu	6	4.7275	0.0248747	0.52617	0.83	0.0640312	7.71461	0.3725	0.0653357	17.5398	0.945	0.0180278	1.9077
SCX50-QqToF	Sample	CGXIIMOPS	True	Lys	3	11.035	0.005	0.0453104	0.7925	0.0248747	3.13876	0.2	0.0158114	7.90569	0.625	0.00866025	1.38564
SCX50-QqToF	Sample	CGXIIMOPS	True	Met	3	3.2175	0.134234	4.17199	0.7725	0.00829156	1.07334	0.1825	0.00829156	4.54332	0.56	0.0353553	6.31345
SCX50-QqToF	Sample	CGXIIMOPS	True	Phe	3	4.25	0.0636396	1.4974	0.7275	0.00829156	1.13973	0.2475	0.0163936	6.62368	0.7825	0.0637868	8.15166
SCX50-QqToF	Sample	CGXIIMOPS	True	Pro	3	3.0525	0.148724	4.87219	0.765	0.0357071	4.6676	0.2175	0.0192029	8.8289	0.62	0.0412311	6.65017
SCX50-QqToF	Sample	CGXIIMOPS	True	Ser	3	2.1325	0.154495	7.24479	0.7825	0.00433013	0.553371	0.1325	0.00829156	6.25778	0.3775	0.0129904	3.44116
SCX50-QqToF	Sample	CGXIIMOPS	True	Thr	3	2.2575	0.151554	6.71338	0.7625	0.0147902	1.9397	0.1375	0.00829156	6.03023	0.3975	0.00829156	2.08593
SCX50-QqToF	Sample	CGXIIMOPS	True	Trp	3	5.0375	0.0476314	0.945536	0.8	0.0430116	5.37645	0.1825	0.0277263	15.1925	0.8025	0.0334477	4.16794
SCX50-QqToF	Sample	CGXIIMOPS	True	Tyr	3	2.635	0.147224	5.58726	0.77	0.0308221	4.00287	0.1625	0.00829156	5.1025	0.5025	0.0326917	6.50582
SCX50-QqToF	Sample	CGXIIMOPS	True	Val	3	3.965	0.0895824	2.25933	0.715	0.0403113	5.63794	0.2125	0.0460299	21.6611	0.6175	0.0690561	11.1832
SCX50-QqToF	Sample	CGXIIMOPS	False	Ala	3	3.2	0.127083	3.97133	0.8025	0.083179	10.365	0.1775	0.00829156	4.6713	0.5075	0.0258602	5.09561
SCX50-QqToF	Sample	CGXIIMOPS	False	Arg	3	12.19	0.00707107	0.0580071	0.815	0.0415331	5.09609	0.3675	0.0303109	8.24786	0.9725	0.0326917	3.36162
SCX50-QqToF	Sample	CGXIIMOPS	False	Asn	3	2.1775	0.157381	7.2276	0.785	0.0327872	4.17671	0.12	0	0	0.375	0.005	1.33333
SCX50-QqToF	Sample	CGXIIMOPS	False	Asp	3	1.465	0.129904	8.86715	0.8925	0.0326917	3.66294	0.1	0	0	0.2725	0.00433013	1.58904
SCX50-QqToF	Sample	CGXIIMOPS	False	Gln	3	2.49	0.155885	6.26042	0.795	0.0259808	3.26802	0.1775	0.00829156	4.6713	0.515	0.0180278	3.50054
SCX50-QqToF	Sample	CGXIIMOPS	False	Glu	3	2.0075	0.151554	7.54941	0.7575	0.0108972	1.43858	0.13	0	0	0.385	0.005	1.2987
SCX50-QqToF	Sample	CGXIIMOPS	False	Gly	3	2.9025	0.131411	4.5275	0.9225	0.189126	20.5015	0.1725	0.0460299	26.684	0.625	0.0540833	8.65332
SCX50-QqToF	Sample	CGXIIMOPS	False	His	3	10.8	0	0	0.8475	0.034187	4.03386	0.2125	0.00433013	2.03771	0.64	0.00707107	1.10485
SCX50-QqToF	Sample	CGXIIMOPS	False	Ile-Leu	6	4.8075	0.0248747	0.517414	0.69	0.150499	21.8115	0.43	0.0141421	3.28887	0.9375	0.0163936	1.74865
SCX50-QqToF	Sample	CGXIIMOPS	False	Lys	3	11.0325	0.00433013	0.0392488	0.8275	0.0303109	3.66295	0.2025	0.0192029	9.4829	0.6225	0.0108972	1.75056
SCX50-QqToF	Sample	CGXIIMOPS	False	Met	3	3.2075	0.134234	4.185	0.7575	0.0147902	1.9525	0.1925	0.0129904	6.74825	0.605	0.0455522	7.52928
SCX50-QqToF	Sample	CGXIIMOPS	False	Phe	3	4.2325	0.0679614	1.6057	0.71	0.0187083	2.63497	0.2475	0.0216506	8.74773	0.8225	0.0725862	8.82506
SCX50-QqToF	Sample	CGXIIMOPS	False	Pro	3	3.0375	0.151554	4.98945	0.755	0.0364005	4.82126	0.22	0.0122474	5.56702	0.6175	0.034187	5.53635
SCX50-QqToF	Sample	CGXIIMOPS	False	Ser	3	2.1275	0.151554	7.12359	0.7825	0.0637868	8.15166	0.1275	0.00433013	3.39618	0.3775	0.00433013	1.14705
SCX50-QqToF	Sample	CGXIIMOPS	False	Thr	3	2.2475	0.151554	6.74325	0.7525	0.0227761	3.02672	0.135	0.005	3.7037	0.3925	0.0147902	3.7682
SCX50-QqToF	Sample	CGXIIMOPS	False	Trp	3	5.0225	0.0449305	0.894584	0.7525	0.0580409	7.71308	0.185	0.0269258	14.5545	0.795	0.0554527	6.97518
SCX50-QqToF	Sample	CGXIIMOPS	False	Tyr	3	2.63	0.150167	5.70976	0.7675	0.0163936	2.13597	0.1575	0.0108972	6.91889	0.5	0.0244949	4.89898
SCX50-QqToF	Sample	CGXIIMOPS	False	Val	3	3.95	0.0866025	2.19247	0.73	0.0187083	2.56278	0.21	0.0254951	12.1405	0.655	0.0813941	12.4266
SCX50-QqToF	Sample	CGXII	True	Ala	3	3.2125	0.131411	4.0906	0.7675	0.0163936	2.13597	0.185	0.0111803	6.04343	0.505	0.0287228	5.68769
SCX50-QqToF	Sample	CGXII	True	Arg	3	12.1975	0.00829156	0.0679776	0.815	0.0559017	6.8591	0.3525	0.0216506	6.14202	0.9025	0.0794906	8.80782
SCX50-QqToF	Sample	CGXII	True	Asn	3	2.19	0.155885	7.11802	0.78	0.0380789	4.88191	0.125	0.005	4	0.3775	0.0147902	3.91793
SCX50-QqToF	Sample	CGXII	True	Asp	3	1.47	0.132853	9.03764	0.8475	0.0660965	7.799	0.095	0.005	5.26316	0.2725	0.0108972	3.99899
SCX50-QqToF	Sample	CGXII	True	Gln	3	2.505	0.153052	6.10987	0.76	0.0430116	5.65942	0.1675	0.00829156	4.95019	0.4875	0.0178536	3.66227
SCX50-QqToF	Sample	CGXII	True	Glu	3	2.015	0.147224	7.30642	0.815	0.033541	4.11546	0.12	0	0	0.405	0.015	3.7037
SCX50-QqToF	Sample	CGXII	True	Gly	3	2.9175	0.140067	4.80092	0.85	0.0681909	8.02246	0.1575	0.0147902	9.3906	0.4525	0.0426468	9.42471
SCX50-QqToF	Sample	CGXII	True	His	3	10.8125	0.00433013	0.0400474	0.8	0.0158114	1.97642	0.1925	0.0108972	5.66091	0.53	0.0273861	5.16719
SCX50-QqToF	Sample	CGXII	True	Ile-Leu	6	4.72	0.0291548	0.617686	0.8275	0.0593191	7.16847	0.4	0.0187083	4.67707	0.94	0.0212132	2.25672
SCX50-QqToF	Sample	CGXII	True	Lys	3	11.0325	0.00433013	0.0392488	0.8275	0.0326917	3.95066	0.21	0.0158114	7.52923	0.6025	0.0326917	5.42602
SCX50-QqToF	Sample	CGXII	True	Met	3	3.2175	0.134234	4.17199	0.74	0.0374166	5.05629	0.175	0.0111803	6.38877	0.5425	0.0443706	8.17891
SCX50-QqToF	Sample	CGXII	True	Phe	3	4.245	0.0665207	1.56704	0.735	0.0180278	2.45276	0.245	0.015	6.12245	0.76	0.041833	5.50434
SCX50-QqToF	Sample	CGXII	True	Pro	3	3.05	0.150167	4.92349	0.7825	0.0363146	4.64084	0.21	0.0158114	7.52923	0.5925	0.0303109	5.11576
SCX50-QqToF	Sample	CGXII	True	Ser	3	2.135	0.153052	7.16872	0.7775	0.0108972	1.40158	0.125	0.00866025	6.9282	0.37	0.0173205	4.68122
SCX50-QqToF	Sample	CGXII	True	Thr	3	2.2575	0.151554	6.71338	0.7875	0.0389711	4.94872	0.1375	0.00829156	6.03023	0.39	0.0187083	4.797
SCX50-QqToF	Sample	CGXII	True	Trp	3	5.0325	0.0449305	0.892807	0.7575	0.0609816	8.05037	0.185	0.0327872	17.7228	0.7675	0.0258602	3.36941
SCX50-QqToF	Sample	CGXII	True	Tyr	3	2.6375	0.151554	5.74614	0.7675	0.0376663	4.90766	0.1575	0.00433013	2.74929	0.4775	0.0204634	4.28553
SCX50-QqToF	Sample	CGXII	True	Val	3	3.955	0.0838153	2.11922	0.7625	0.0147902	1.9397	0.215	0.005	2.32558	0.64	0.0632456	9.88212
SCX50-QqToF	Sample	CGXII	False	Ala	3	3.2025	0.131411	4.10338	0.8	0.0524404	6.55506	0.18	0.01	5.55556	0.51	0.0173205	3.39618
SCX50-QqToF	Sample	CGXII	False	Arg	3	12.18	0.00707107	0.0580547	0.855	0.0610328	7.13834	0.385	0.0634429	16.4787	0.955	0.0217945	2.28215
SCX50-QqToF	Sample	CGXII	False	Asn	3	2.1775	0.151554	6.96002	0.7925	0.0402337	5.07681	0.135	0.005	3.7037	0.3825	0.0129904	3.39618
SCX50-QqToF	Sample	CGXII	False	Asp	3	1.465	0.129904	8.86715	0.895	0.045	5.02793	0.09	0	0	0.275	0.00866025	3.14918
SCX50-QqToF	Sample	CGXII	False	Gln	3	2.49	0.155885	6.26042	0.7875	0.0277263	3.52081	0.1775	0.00829156	4.6713	0.5125	0.0129904	2.53471
SCX50-QqToF	Sample	CGXII	False	Glu	3	2.005	0.147224	7.34286	0.755	0.015	1.98675	0.1275	0.00433013	3.39618	0.3925	0.00829156	2.1125
SCX50-QqToF	Sample	CGXII	False	Gly	3	2.91	0.139284	4.78639	0.8025	0.0334477	4.16794	0.1625	0.0204634	12.5929	0.5775	0.0686932	11.8949
SCX50-QqToF	Sample	CGXII	False	His	3	10.8	0	0	0.8675	0.0258602	2.981	0.2075	0.00829156	3.99593	0.645	0.0165831	2.57103
SCX50-QqToF	Sample	CGXII	False	Ile-Leu	6	4.8	0.0291548	0.607391	0.68	0.155885	22.9242	0.445	0.015	3.37079	0.94	0.00707107	0.752241
SCX50-QqToF	Sample	CGXII	False	Lys	3	11.0325	0.00433013	0.0392488	0.8425	0.0553963	6.57523	0.205	0.0206155	10.0564	0.635	0.0165831	2.61152
SCX50-QqToF	Sample	CGXII	False	Met	3	3.2075	0.134234	4.185	0.7375	0.0147902	2.00545	0.19	0.0187083	9.84647	0.6025	0.0426468	7.07831
SCX50-QqToF	Sample	CGXII	False	Phe	3	4.2325	0.0679614	1.6057	0.73	0.0187083	2.56278	0.24	0.0173205	7.21688	0.815	0.0668954	8.20803
SCX50-QqToF	Sample	CGXII	False	Pro	3	3.035	0.147224	4.85088	0.78	0.0173205	2.22058	0.21	0.0122474	5.83212	0.61	0.0353553	5.79596
SCX50-QqToF	Sample	CGXII	False	Ser	3	2.1275	0.151554	7.12359	0.79	0.0367423	4.65093	0.125	0.005	4	0.3675	0.00433013	1.17827
SCX50-QqToF	Sample	CGXII	False	Thr	3	2.2475	0.151554	6.74325	0.7825	0.0521416	6.66347	0.135	0.005	3.7037	0.385	0.015	3.8961
SCX50-QqToF	Sample	CGXII	False	Trp	3	5.0225	0.0449305	0.894584	0.755	0.0722842	9.57406	0.19	0.034641	18.2321	0.7775	0.0438035	5.6339
SCX50-QqToF	Sample	CGXII	False	Tyr	3	2.6275	0.151554	5.76801	0.7625	0.0147902	1.9397	0.1575	0.0108972	6.91889	0.5	0.0244949	4.89898
SCX50-QqToF	Sample	CGXII	False	Val	3	3.9425	0.0967923	2.4551	0.7375	0.0376663	5.10729	0.2025	0.0216506	10.6917	0.63	0.0547723	8.69401
SCX50-QqToF	Standard	Standard	True	Ala	0.25	3.235	0.130096	4.02152	0.765	0.0269258	3.51972	0.1925	0.0129904	6.74825	0.5425	0.0426468	7.86116
SCX50-QqToF	Standard	Standard	True	Ala	2.5	3.235	0.135739	4.19594	0.775	0.0390512	5.03887	0.1975	0.0108972	5.51759	0.54	0.03	5.55556
SCX50-QqToF	Standard	Standard	True	Ala	5	3.1625	0.00829156	0.262184	0.7675	0.0108972	1.41984	0.1925	0.00829156	4.3073	0.5625	0.0216506	3.849
SCX50-QqToF	Standard	Standard	True	Ala	12.5	3.2325	0.125773	3.89088	0.7675	0.0192029	2.502	0.185	0.015	8.10811	0.55	0.03937	7.15819
SCX50-QqToF	Standard	Standard	True	Ala	1.25	3.235	0.124197	3.83918	0.785	0.0206155	2.62618	0.195	0.0111803	5.73351	0.5375	0.0396074	7.36883
SCX50-QqToF	Standard	Standard	True	Ala	0.5	3.235	0.135739	4.19594	0.77	0.0158114	2.05343	0.19	0.0122474	6.44603	0.5425	0.0248747	4.5852
SCX50-QqToF	Standard	Standard	True	Ala	25	3.2275	0.13442	4.16484	0.7225	0.0129904	1.79798	0.205	0.015	7.31707	0.555	0.0377492	6.80165
SCX50-QqToF	Standard	Standard	True	Ala	0.125	3.16	0.00707107	0.223768	0.775	0.015	1.93548	0.2025	0.0108972	5.38136	0.565	0.00866025	1.53279
SCX50-QqToF	Standard	Standard	True	Arg	0.0125	12.215	0.00866025	0.0708985	0.8	0.0308221	3.85276	0.38	0.0324037	8.52729	0.905	0.015	1.65746
SCX50-QqToF	Standard	Standard	True	Arg	0.025	12.205	0.005	0.0409668	0.835	0.0357071	4.2763	0.3475	0.0326917	9.4077	0.9075	0.0147902	1.62977
SCX50-QqToF	Standard	Standard	True	Arg	0.25	12.2075	0.00829156	0.0679219	0.82	0.0509902	6.21832	0.34	0.0158114	4.65041	0.93	0.0374166	4.02329
SCX50-QqToF	Standard	Standard	True	Arg	0.05	12.2	0.00707107	0.0579596	0.805	0.0180278	2.23947	0.3775	0.0216506	5.73527	0.935	0.0206155	2.20487
SCX50-QqToF	Standard	Standard	True	Arg	2.5	12.195	0.00866025	0.0710148	0.8225	0.0414578	5.04046	0.335	0.0206155	6.15389	0.9325	0.0326917	3.50582
SCX50-QqToF	Standard	Standard	True	Arg	5	12.205	0.005	0.0409668	0.8225	0.0947035	11.5141	0.3825	0.0268095	7.00902	0.935	0.0111803	1.19576
SCX50-QqToF	Standard	Standard	True	Arg	12.5	12.1975	0.0108972	0.08934	0.8075	0.0356195	4.41109	0.3625	0.0408503	11.2691	0.975	0.0229129	2.35004
SCX50-QqToF	Standard	Standard	True	Arg	1.25	12.205	0.0111803	0.0916046	0.8475	0.0192029	2.26582	0.34	0.0353553	10.3986	0.9025	0.0544862	6.03726
SCX50-QqToF	Standard	Standard	True	Arg	0.5	12.2025	0.00829156	0.0679497	0.8625	0.0625999	7.25796	0.38	0.0212132	5.58242	0.9125	0.0326917	3.58266
SCX50-QqToF	Standard	Standard	True	Arg	25	12.19	0.0122474	0.100471	0.83	0.00707107	0.851936	0.3025	0.0496865	16.4253	0.9775	0.0349106	3.57142
SCX50-QqToF	Standard	Standard	True	Arg	0.125	12.205	0.00866025	0.0709566	0.8375	0.00829156	0.990037	0.36	0.0223607	6.2113	0.92	0.0244949	2.66249
SCX50-QqToF	Standard	Standard	True	Asn	0.025	2.1975	0.151554	6.89668	0.795	0.0455522	5.72983	0.1325	0.0129904	9.80406	0.3925	0.0147902	3.7682
SCX50-QqToF	Standard	Standard	True	Asn	0.25	2.195	0.153052	6.97277	0.815	0.0320156	3.9283	0.1325	0.00433013	3.26802	0.38	0	0
SCX50-QqToF	Standard	Standard	True	Asn	0.05	2.1975	0.157381	7.16182	0.7575	0.0369966	4.88404	0.1325	0.00433013	3.26802	0.38	0	0
SCX50-QqToF	Standard	Standard	True	Asn	2.5	2.1975	0.157381	7.16182	0.745	0.0229129	3.07555	0.1375	0.00433013	3.14918	0.3975	0.00829156	2.08593
SCX50-QqToF	Standard	Standard	True	Asn	5	2.11	0	0	0.7925	0.0625999	7.89904	0.1425	0.00433013	3.03869	0.3925	0.00829156	2.1125
SCX50-QqToF	Standard	Standard	True	Asn	12.5	2.1925	0.154495	7.04653	0.7325	0.0258602	3.5304	0.1275	0.00433013	3.39618	0.3825	0.0108972	2.84895
SCX50-QqToF	Standard	Standard	True	Asn	1.25	2.1975	0.151554	6.89668	0.78	0.00707107	0.906547	0.135	0.00866025	6.415	0.3875	0.00829156	2.13976
SCX50-QqToF	Standard	Standard	True	Asn	0.5	2.1975	0.157381	7.16182	0.78	0.0509902	6.5372	0.1375	0.00433013	3.14918	0.39	0.0158114	4.0542
SCX50-QqToF	Standard	Standard	True	Asn	25	2.195	0.158824	7.23571	0.7775	0.0580409	7.46507	0.1375	0.00433013	3.14918	0.3925	0.0163936	4.17671
SCX50-QqToF	Standard	Standard	True	Asn	0.125	2.11	0	0	0.7625	0.0147902	1.9397	0.135	0.005	3.7037	0.3875	0.00433013	1.11745
SCX50-QqToF	Standard	Standard	True	Asp	0.025	1.475	0.129904	8.80704	0.795	0.0384057	4.83091	0.1	0	0	0.2925	0.00433013	1.48039
SCX50-QqToF	Standard	Standard	True	Asp	0.25	1.475	0.129904	8.80704	0.8075	0.0349106	4.32329	0.095	0.005	5.26316	0.2925	0.0129904	4.44116
SCX50-QqToF	Standard	Standard	True	Asp	0.05	1.475	0.129904	8.80704	0.81	0.0353553	4.36486	0.1	0	0	0.285	0.0111803	3.92293
SCX50-QqToF	Standard	Standard	True	Asp	2.5	1.475	0.129904	8.80704	0.7975	0.0294746	3.69587	0.1	0	0	0.29	0.00707107	2.4383
SCX50-QqToF	Standard	Standard	True	Asp	5	1.4	0	0	0.82	0.00707107	0.862325	0.0975	0.00433013	4.44116	0.2825	0.00433013	1.53279
SCX50-QqToF	Standard	Standard	True	Asp	12.5	1.475	0.129904	8.80704	0.7975	0.0414578	5.19847	0.095	0.005	5.26316	0.2875	0.00829156	2.88402
SCX50-QqToF	Standard	Standard	True	Asp	1.25	1.475	0.129904	8.80704	0.7975	0.0396074	4.96645	0.1	0	0	0.29	0	0
SCX50-QqToF	Standard	Standard	True	Asp	0.5	1.4775	0.134234	9.08521	0.8025	0.0248747	3.09965	0.1	0	0	0.29	0.00707107	2.4383
SCX50-QqToF	Standard	Standard	True	Asp	25	1.4775	0.134234	9.08521	0.795	0.0217945	2.74145	0.1	0	0	0.2925	0.00433013	1.48039
SCX50-QqToF	Standard	Standard	True	Asp	0.125	1.4	0	0	0.8225	0.00433013	0.526459	0.0975	0.00433013	4.44116	0.2825	0.00433013	1.53279
SCX50-QqToF	Standard	Standard	True	Gln	0.025	2.5175	0.151719	6.02659	0.785	0.0438748	5.58915	0.1825	0.00829156	4.54332	0.49	0.00707107	1.44308
SCX50-QqToF	Standard	Standard	True	Gln	0.25	2.515	0.153052	6.08558	0.8	0.0509902	6.37377	0.1825	0.00433013	2.37267	0.49	0.00707107	1.44308
SCX50-QqToF	Standard	Standard	True	Gln	0.05	2.5225	0.154495	6.12468	0.775	0.0357071	4.60737	0.1775	0.00433013	2.43951	0.5	0.00707107	1.41421
SCX50-QqToF	Standard	Standard	True	Gln	2.5	2.5175	0.157381	6.25148	0.7925	0.0326917	4.12514	0.175	0.005	2.85714	0.4925	0.00829156	1.68357
SCX50-QqToF	Standard	Standard	True	Gln	5	2.4275	0.00433013	0.178378	0.81	0.0273861	3.381	0.1775	0.00433013	2.43951	0.52	0.0122474	2.35528
SCX50-QqToF	Standard	Standard	True	Gln	12.5	2.5175	0.157381	6.25148	0.7825	0.0363146	4.64084	0.17	0.00707107	4.15945	0.5175	0.0227761	4.40118
SCX50-QqToF	Standard	Standard	True	Gln	1.25	2.5175	0.151554	6.02004	0.7975	0.0449305	5.63392	0.1775	0.0108972	6.13929	0.4975	0.0108972	2.1904
SCX50-QqToF	Standard	Standard	True	Gln	0.5	2.52	0.16171	6.41705	0.785	0.0295804	3.7682	0.1775	0.00829156	4.6713	0.5025	0.0108972	2.16861
SCX50-QqToF	Standard	Standard	True	Gln	25	2.515	0.158824	6.31506	0.7825	0.0334477	4.27447	0.165	0.00866025	5.24864	0.5025	0.0163936	3.26241
SCX50-QqToF	Standard	Standard	True	Gln	0.125	2.43	0	0	0.825	0.00866025	1.04973	0.175	0.005	2.85714	0.4925	0.0204634	4.155
SCX50-QqToF	Standard	Standard	True	Glu	0.0125	2.0275	0.151554	7.47494	0.845	0.0610328	7.22281	0.1225	0.00433013	3.5348	0.415	0.00866025	2.08681
SCX50-QqToF	Standard	Standard	True	Glu	0.025	2.0225	0.148724	7.35346	0.86	0.034641	4.02803	0.13	0.00707107	5.43928	0.42	0.0122474	2.91606
SCX50-QqToF	Standard	Standard	True	Glu	0.25	2.0225	0.148724	7.35346	0.8625	0.0376663	4.36711	0.13	0	0	0.4175	0.00829156	1.986
SCX50-QqToF	Standard	Standard	True	Glu	0.05	2.0275	0.151554	7.47494	0.8275	0.0775806	9.3753	0.1275	0.00829156	6.50319	0.43	0.0212132	4.9333
SCX50-QqToF	Standard	Standard	True	Glu	2.5	2.025	0.153052	7.55814	0.8325	0.0593191	7.12541	0.1325	0.00433013	3.26802	0.4275	0.0108972	2.54906
SCX50-QqToF	Standard	Standard	True	Glu	5	1.94	0	0	0.89	0.0353553	3.97251	0.125	0.005	4	0.4325	0.0129904	3.00356
SCX50-QqToF	Standard	Standard	True	Glu	12.5	2.0225	0.148724	7.35346	0.8325	0.0653357	7.84813	0.1225	0.00433013	3.5348	0.4275	0.0108972	2.54906
SCX50-QqToF	Standard	Standard	True	Glu	1.25	2.025	0.147224	7.27034	0.86	0.034641	4.02803	0.1275	0.00433013	3.39618	0.42	0.0122474	2.91606
SCX50-QqToF	Standard	Standard	True	Glu	0.5	2.025	0.153052	7.55814	0.8425	0.0481534	5.71554	0.125	0.005	4	0.425	0.0111803	2.63067
SCX50-QqToF	Standard	Standard	True	Glu	25	2.0225	0.154495	7.63882	0.875	0.100623	11.4998	0.1225	0.00433013	3.5348	0.45	0.0360555	8.01234
SCX50-QqToF	Standard	Standard	True	Glu	0.125	1.94	0	0	0.895	0.0206155	2.30341	0.125	0.005	4	0.435	0.0206155	4.7392
SCX50-QqToF	Standard	Standard	True	Gly	0.25	2.9325	0.131411	4.48118	0.845	0.0708872	8.38902	0.1575	0.00829156	5.26448	0.4925	0.00433013	0.879214
SCX50-QqToF	Standard	Standard	True	Gly	2.5	2.9375	0.152049	5.17612	0.7925	0.0491808	6.20578	0.145	0.00866025	5.97259	0.4975	0.0147902	2.9729
SCX50-QqToF	Standard	Standard	True	Gly	5	2.8475	0.00433013	0.152068	0.7825	0.0396074	5.06165	0.145	0.0180278	12.4329	0.4975	0.0286138	5.75152
SCX50-QqToF	Standard	Standard	True	Gly	12.5	2.925	0.141863	4.85	0.865	0.111467	12.8864	0.155	0.0180278	11.6308	0.5175	0.0535607	10.3499
SCX50-QqToF	Standard	Standard	True	Gly	1.25	2.93	0.138564	4.72915	0.8575	0.0715454	8.34349	0.16	0.0158114	9.88212	0.4875	0.0540255	11.0821
SCX50-QqToF	Standard	Standard	True	Gly	0.5	2.9325	0.142894	4.87278	0.7675	0.0163936	2.13597	0.1525	0.0108972	7.14574	0.475	0.015	3.15789
SCX50-QqToF	Standard	Standard	True	Gly	25	2.9375	0.145838	4.9647	0.73	0.0424264	5.81184	0.13	0.0187083	14.391	0.485	0.0403113	8.31161
SCX50-QqToF	Standard	Standard	True	Gly	0.125	2.855	0.005	0.175131	0.785	0.0364005	4.63701	0.1625	0.0129904	7.99408	0.51	0.0273861	5.36983
SCX50-QqToF	Standard	Standard	True	His	0.0125	10.8075	0.00829156	0.0767204	0.84	0.0187083	2.22718	0.175	0.0180278	10.3016	0.535	0.0180278	3.36967
SCX50-QqToF	Standard	Standard	True	His	0.025	10.8025	0.00829156	0.076756	0.8325	0.0294746	3.54049	0.185	0.00866025	4.68122	0.5525	0.0178536	3.23142
SCX50-QqToF	Standard	Standard	True	His	0.25	10.8025	0.00433013	0.0400845	0.81	0.00707107	0.872971	0.1925	0.00829156	4.3073	0.555	0.0165831	2.98795
SCX50-QqToF	Standard	Standard	True	His	0.05	10.8025	0.00829156	0.076756	0.825	0.015	1.81818	0.19	0.00707107	3.72161	0.545	0.005	0.917431
SCX50-QqToF	Standard	Standard	True	His	2.5	10.795	0.005	0.0463177	0.8175	0.0443706	5.4276	0.195	0.00866025	4.44116	0.5675	0.0147902	2.6062
SCX50-QqToF	Standard	Standard	True	His	5	10.795	0.00866025	0.0802247	0.8325	0.0701338	8.42448	0.22	0.0158114	7.18699	0.5625	0.0178536	3.17397
SCX50-QqToF	Standard	Standard	True	His	12.5	10.795	0.015	0.138953	0.8225	0.0268095	3.25952	0.225	0.0111803	4.96904	0.575	0.025	4.34783
SCX50-QqToF	Standard	Standard	True	His	1.25	10.805	0.0111803	0.103474	0.8	0.0244949	3.06186	0.1925	0.0147902	7.68322	0.5475	0.0108972	1.99036
SCX50-QqToF	Standard	Standard	True	His	0.5	10.8025	0.00433013	0.0400845	0.8	0.0331662	4.14578	0.2	0.0234521	11.726	0.5425	0.0129904	2.39454
SCX50-QqToF	Standard	Standard	True	His	25	10.795	0.0111803	0.10357	0.8525	0.0163936	1.923	0.185	0.00866025	4.68122	0.5725	0.0286138	4.99805
SCX50-QqToF	Standard	Standard	True	His	0.125	10.8025	0.00433013	0.0400845	0.815	0.0287228	3.52427	0.19	0.00707107	3.72161	0.5575	0.0192029	3.44446
SCX50-QqToF	Standard	Standard	True	Ile-Leu	0.05	4.785	0.0165831	0.346565	0.8325	0.0683283	8.2076	0.3925	0.0178536	4.54868	0.955	0.0111803	1.17072
SCX50-QqToF	Standard	Standard	True	Ile-Leu	0.5	4.785	0.0287228	0.600268	0.8225	0.0363146	4.41515	0.4	0.01	2.5	0.9575	0.00829156	0.865959
SCX50-QqToF	Standard	Standard	True	Ile-Leu	0.1	4.7825	0.0349106	0.729966	0.8375	0.0491808	5.87233	0.3925	0.0204634	5.2136	0.9475	0.0129904	1.37102
SCX50-QqToF	Standard	Standard	True	Ile-Leu	5	4.785	0.0415331	0.867986	0.8	0.0353553	4.41942	0.39	0.0173205	4.44116	0.95	0.00707107	0.744323
SCX50-QqToF	Standard	Standard	True	Ile-Leu	10	4.7675	0.0258602	0.542427	0.795	0.005	0.628931	0.405	0.005	1.23457	0.965	0.015	1.5544
SCX50-QqToF	Standard	Standard	True	Ile-Leu	25	4.775	0.035	0.732984	0.855	0.0694622	8.12424	0.37	0.0519615	14.0437	0.9625	0.0108972	1.13218
SCX50-QqToF	Standard	Standard	True	Ile-Leu	2.5	4.79	0.0187083	0.39057	0.84	0.09	10.7143	0.395	0.00866025	2.19247	0.9375	0.0108972	1.16237
SCX50-QqToF	Standard	Standard	True	Ile-Leu	1	4.785	0.0455522	0.951978	0.86	0.0636396	7.39995	0.3975	0.0216506	5.4467	0.9525	0.0147902	1.55278
SCX50-QqToF	Standard	Standard	True	Ile-Leu	50	4.7625	0.0516599	1.08472	0.86	0.0891628	10.3678	0.3825	0.0389711	10.1885	0.995	0.0111803	1.12365
SCX50-QqToF	Standard	Standard	True	Ile-Leu	0.25	4.775	0.0229129	0.479851	0.8175	0.00829156	1.01426	0.4	0.01	2.5	0.9525	0.0108972	1.14407
SCX50-QqToF	Standard	Standard	True	Lys	0.025	11.0375	0.00433013	0.039231	0.8275	0.0147902	1.78734	0.2	0.00707107	3.53553	0.61	0.02	3.27869
SCX50-QqToF	Standard	Standard	True	Lys	0.25	11.0375	0.00433013	0.039231	0.8225	0.043229	5.25581	0.2075	0.00829156	3.99593	0.6325	0.0192029	3.03603
SCX50-QqToF	Standard	Standard	True	Lys	0.05	11.0375	0.00433013	0.039231	0.8325	0.0108972	1.30898	0.205	0.00866025	4.22451	0.62	0.0158114	2.55022
SCX50-QqToF	Standard	Standard	True	Lys	2.5	11.035	0.005	0.0453104	0.78	0.0339116	4.34765	0.2075	0.00829156	3.99593	0.625	0.0229129	3.66606
SCX50-QqToF	Standard	Standard	True	Lys	5	11.04	0.00707107	0.0640495	0.835	0.0327872	3.92661	0.2	0.0254951	12.7475	0.6325	0.0192029	3.03603
SCX50-QqToF	Standard	Standard	True	Lys	12.5	11.0325	0.00433013	0.0392488	0.8175	0.0363146	4.44215	0.205	0.0111803	5.45382	0.615	0.00866025	1.40817
SCX50-QqToF	Standard	Standard	True	Lys	1.25	11.035	0.005	0.0453104	0.835	0.0384057	4.59949	0.2075	0.00829156	3.99593	0.6225	0.0147902	2.37594
SCX50-QqToF	Standard	Standard	True	Lys	0.5	11.0375	0.00433013	0.039231	0.7925	0.0192029	2.42307	0.2125	0.00433013	2.03771	0.6225	0.0108972	1.75056
SCX50-QqToF	Standard	Standard	True	Lys	25	11.0325	0.00829156	0.0751558	0.825	0.0206155	2.49885	0.205	0.0165831	8.08933	0.62	0.00707107	1.14049
SCX50-QqToF	Standard	Standard	True	Lys	0.125	11.0375	0.00433013	0.039231	0.84	0.0308221	3.66929	0.205	0.0111803	5.45382	0.6075	0.0248747	4.0946
SCX50-QqToF	Standard	Standard	True	Met	0.25	3.2475	0.128914	3.96963	0.755	0.0295804	3.91793	0.185	0.015	8.10811	0.59	0.0484768	8.21641
SCX50-QqToF	Standard	Standard	True	Met	0.05	3.2475	0.134977	4.15633	0.76	0.0212132	2.79121	0.1875	0.0108972	5.81187	0.5825	0.0326917	5.61232
SCX50-QqToF	Standard	Standard	True	Met	2.5	3.25	0.139284	4.28566	0.7625	0.0521416	6.83825	0.1925	0.0204634	10.6303	0.5925	0.0326917	5.51759
SCX50-QqToF	Standard	Standard	True	Met	5	3.1775	0.0147902	0.465467	0.7925	0.0449305	5.66946	0.2	0.01	5	0.6075	0.0129904	2.13833
SCX50-QqToF	Standard	Standard	True	Met	12.5	3.2525	0.131791	4.05198	0.755	0.053619	7.10186	0.2	0.00707107	3.53553	0.5975	0.0277263	4.64039
SCX50-QqToF	Standard	Standard	True	Met	1.25	3.25	0.12145	3.73691	0.7825	0.00829156	1.05962	0.195	0.015	7.69231	0.58	0.0458258	7.90099
SCX50-QqToF	Standard	Standard	True	Met	0.5	3.25	0.144568	4.44826	0.7625	0.0426468	5.59302	0.1825	0.0192029	10.5221	0.5875	0.0396074	6.74169
SCX50-QqToF	Standard	Standard	True	Met	25	3.2425	0.143069	4.41231	0.8	0.0406202	5.07752	0.1875	0.0311247	16.5999	0.5725	0.043229	7.55092
SCX50-QqToF	Standard	Standard	True	Met	0.125	3.17	0.0158114	0.498782	0.765	0.0259808	3.39618	0.1925	0.00829156	4.3073	0.5975	0.0163936	2.7437
SCX50-QqToF	Standard	Standard	True	Phe	0.0125	4.3025	0.0810478	1.88374	0.73	0.0158114	2.16594	0.2525	0.0147902	5.8575	0.8175	0.0562917	6.88583
SCX50-QqToF	Standard	Standard	True	Phe	0.025	4.3075	0.0454835	1.05591	0.7125	0.0192029	2.69514	0.25	0.0187083	7.48331	0.825	0.0729726	8.84516
SCX50-QqToF	Standard	Standard	True	Phe	0.25	4.3075	0.0588961	1.36729	0.7125	0.0192029	2.69514	0.255	0.0206155	8.08452	0.8425	0.0653357	7.75498
SCX50-QqToF	Standard	Standard	True	Phe	0.05	4.305	0.0715891	1.66293	0.7225	0.00829156	1.14762	0.2475	0.0227761	9.20246	0.825	0.0729726	8.84516
SCX50-QqToF	Standard	Standard	True	Phe	2.5	4.31	0.0738241	1.71286	0.725	0.0206155	2.84352	0.255	0.0206155	8.08452	0.8325	0.0722409	8.67759
SCX50-QqToF	Standard	Standard	True	Phe	5	4.2775	0.0303109	0.708612	0.7125	0.0248747	3.49118	0.26	0	0	0.8775	0.00829156	0.944907
SCX50-QqToF	Standard	Standard	True	Phe	12.5	4.3075	0.0588961	1.36729	0.7225	0.0258602	3.57927	0.2675	0.0216506	8.0937	0.8475	0.073951	8.72578
SCX50-QqToF	Standard	Standard	True	Phe	1.25	4.3125	0.0481534	1.1166	0.715	0.0269258	3.76585	0.2475	0.0216506	8.74773	0.83	0.0703562	8.47665
SCX50-QqToF	Standard	Standard	True	Phe	0.5	4.31	0.0877496	2.03595	0.73	0.0122474	1.67773	0.26	0.0173205	6.66173	0.82	0.0587367	7.16301
SCX50-QqToF	Standard	Standard	True	Phe	25	4.2975	0.0843727	1.9633	0.7425	0.0258602	3.48286	0.26	0.03	11.5385	0.8275	0.073951	8.93668
SCX50-QqToF	Standard	Standard	True	Phe	0.125	4.27	0.0254951	0.597075	0.7175	0.0216506	3.01751	0.2725	0.00829156	3.04278	0.875	0.005	0.571429
SCX50-QqToF	Standard	Standard	True	Pro	0.0125	3.0775	0.151719	4.92995	0.7625	0.0258602	3.3915	0.205	0.015	7.31707	0.6125	0.0248747	4.06117
SCX50-QqToF	Standard	Standard	True	Pro	0.025	3.075	0.14151	4.60194	0.7375	0.00829156	1.12428	0.21	0.0141421	6.73435	0.605	0.0320156	5.29184
SCX50-QqToF	Standard	Standard	True	Pro	0.25	3.0775	0.146181	4.74998	0.77	0.0234521	3.04572	0.2125	0.0129904	6.11312	0.615	0.0269258	4.37818
SCX50-QqToF	Standard	Standard	True	Pro	0.05	3.0775	0.151719	4.92995	0.765	0.0269258	3.51972	0.2125	0.0129904	6.11312	0.62	0.0291548	4.70238
SCX50-QqToF	Standard	Standard	True	Pro	2.5	3.0775	0.151719	4.92995	0.775	0.0384057	4.95558	0.2225	0.0147902	6.64728	0.6225	0.0369966	5.94323
SCX50-QqToF	Standard	Standard	True	Pro	5	2.9925	0.00829156	0.277078	0.775	0.0180278	2.32616	0.2375	0.0192029	8.08542	0.655	0.00866025	1.32218
SCX50-QqToF	Standard	Standard	True	Pro	12.5	3.0775	0.146009	4.74442	0.785	0.0206155	2.62618	0.22	0.0122474	5.56702	0.6325	0.0420565	6.64925
SCX50-QqToF	Standard	Standard	True	Pro	1.25	3.075	0.14151	4.60194	0.7475	0.00433013	0.579281	0.215	0.015	6.97674	0.61	0.0412311	6.75919
SCX50-QqToF	Standard	Standard	True	Pro	0.5	3.0775	0.157381	5.11392	0.76	0.0254951	3.35462	0.2125	0.0147902	6.96009	0.6175	0.0277263	4.4901
SCX50-QqToF	Standard	Standard	True	Pro	25	3.07	0.156045	5.08289	0.76	0.0273861	3.60344	0.2225	0.0216506	9.73062	0.64	0.0469042	7.32877
SCX50-QqToF	Standard	Standard	True	Pro	0.125	2.99	0.00707107	0.236491	0.78	0.0187083	2.3985	0.2175	0.00433013	1.99086	0.6375	0.00829156	1.30064
SCX50-QqToF	Standard	Standard	True	Ser	0.025	2.1425	0.148892	6.94944	0.81	0.00707107	0.872971	0.1275	0.00433013	3.39618	0.38	0.00707107	1.86081
SCX50-QqToF	Standard	Standard	True	Ser	0.25	2.145	0.153052	7.1353	0.7925	0.0389711	4.91749	0.125	0.005	4	0.3725	0.00829156	2.22592
SCX50-QqToF	Standard	Standard	True	Ser	0.05	2.1475	0.151719	7.06493	0.8	0.0441588	5.51985	0.125	0.005	4	0.375	0.015	4
SCX50-QqToF	Standard	Standard	True	Ser	2.5	2.145	0.153052	7.1353	0.7975	0.0449305	5.63392	0.125	0.005	4	0.375	0.00866025	2.3094
SCX50-QqToF	Standard	Standard	True	Ser	5	2.055	0.005	0.243309	0.8125	0.0147902	1.82033	0.125	0.005	4	0.3775	0.00829156	2.19644
SCX50-QqToF	Standard	Standard	True	Ser	12.5	2.145	0.153052	7.1353	0.7825	0.0311247	3.9776	0.13	0	0	0.375	0.0111803	2.98142
SCX50-QqToF	Standard	Standard	True	Ser	1.25	2.145	0.153052	7.1353	0.7975	0.0396074	4.96645	0.1325	0.00433013	3.26802	0.3725	0.0147902	3.97052
SCX50-QqToF	Standard	Standard	True	Ser	0.5	2.1475	0.157381	7.32856	0.79	0.0234521	2.96862	0.1225	0.0108972	8.89571	0.37	0.0158114	4.27335
SCX50-QqToF	Standard	Standard	True	Ser	25	2.1425	0.154495	7.21098	0.7725	0.0326917	4.23194	0.1275	0.00433013	3.39618	0.3775	0.0129904	3.44116
SCX50-QqToF	Standard	Standard	True	Ser	0.125	2.06	0	0	0.8175	0.0108972	1.333	0.1225	0.00433013	3.5348	0.375	0.00866025	2.3094
SCX50-QqToF	Standard	Standard	True	Thr	0.025	2.27	0.150167	6.61527	0.79	0.00707107	0.895072	0.14	0.00707107	5.05076	0.4075	0.0108972	2.67417
SCX50-QqToF	Standard	Standard	True	Thr	0.25	2.27	0.156045	6.87422	0.77	0.041833	5.43286	0.14	0.00707107	5.05076	0.4025	0.00829156	2.06002
SCX50-QqToF	Standard	Standard	True	Thr	0.05	2.27	0.156045	6.87422	0.7775	0.0376663	4.84454	0.13	0.00707107	5.43928	0.405	0.0111803	2.76058
SCX50-QqToF	Standard	Standard	True	Thr	2.5	2.2675	0.157381	6.94072	0.7675	0.0248747	3.241	0.14	0.00707107	5.05076	0.405	0.015	3.7037
SCX50-QqToF	Standard	Standard	True	Thr	5	2.175	0.005	0.229885	0.7975	0.0147902	1.85457	0.1375	0.00433013	3.14918	0.405	0.0111803	2.76058
SCX50-QqToF	Standard	Standard	True	Thr	12.5	2.2675	0.157381	6.94072	0.775	0.0390512	5.03887	0.135	0.00866025	6.415	0.4075	0.0108972	2.67417
SCX50-QqToF	Standard	Standard	True	Thr	1.25	2.27	0.150167	6.61527	0.765	0.033541	4.38445	0.1325	0.00433013	3.26802	0.4	0.00707107	1.76777
SCX50-QqToF	Standard	Standard	True	Thr	0.5	2.27	0.161864	7.13058	0.81	0.0578792	7.14558	0.1275	0.00433013	3.39618	0.4025	0.0129904	3.22742
SCX50-QqToF	Standard	Standard	True	Thr	25	2.265	0.158824	7.01209	0.755	0.025	3.31126	0.1325	0.00829156	6.25778	0.4	0.0141421	3.53553
SCX50-QqToF	Standard	Standard	True	Thr	0.125	2.1775	0.00433013	0.198858	0.77	0.0353553	4.5916	0.1375	0.0108972	7.92527	0.405	0.005	1.23457
SCX50-QqToF	Standard	Standard	True	Trp	0.0125	5.0875	0.0715454	1.4063	0.7625	0.0369966	4.85202	0.1825	0.0396074	21.7027	0.78	0.0509902	6.5372
SCX50-QqToF	Standard	Standard	True	Trp	0.025	5.085	0.035	0.688299	0.7725	0.0481534	6.23345	0.175	0.0269258	15.3862	0.775	0.0559017	7.21312
SCX50-QqToF	Standard	Standard	True	Trp	0.25	5.09	0.0441588	0.86756	0.7875	0.0683283	8.6766	0.1925	0.0449305	23.3405	0.8025	0.0625999	7.80061
SCX50-QqToF	Standard	Standard	True	Trp	0.05	5.085	0.0657647	1.29331	0.765	0.0517204	6.76084	0.18	0.0353553	19.6419	0.77	0.0591608	7.68322
SCX50-QqToF	Standard	Standard	True	Trp	2.5	5.1	0.0616441	1.20871	0.775	0.0269258	3.4743	0.185	0.0327872	17.7228	0.815	0.0638357	7.8326
SCX50-QqToF	Standard	Standard	True	Trp	5	5.07	0.0223607	0.441039	0.7575	0.0303109	4.00144	0.17	0.00707107	4.15945	0.7875	0.0192029	2.43846
SCX50-QqToF	Standard	Standard	True	Trp	12.5	5.105	0.0482183	0.94453	0.79	0.0489898	6.20124	0.2075	0.0420565	20.2682	0.825	0.0680074	8.24332
SCX50-QqToF	Standard	Standard	True	Trp	1.25	5.09	0.0324037	0.636615	0.7625	0.0286138	3.75263	0.185	0.0320156	17.3057	0.7975	0.0496865	6.23028
SCX50-QqToF	Standard	Standard	True	Trp	0.5	5.095	0.0792149	1.55476	0.79	0.0367423	4.65093	0.18	0.0291548	16.1971	0.7925	0.0501871	6.33276
SCX50-QqToF	Standard	Standard	True	Trp	25	5.1225	0.0749583	1.46332	0.78	0.0758288	9.72164	0.2375	0.0420565	17.708	0.8675	0.0396074	4.5657
SCX50-QqToF	Standard	Standard	True	Trp	0.125	5.06	0.0187083	0.369729	0.7525	0.00829156	1.10187	0.16	0.00707107	4.41942	0.7575	0.0238485	3.14831
SCX50-QqToF	Standard	Standard	True	Tyr	0.025	2.6575	0.145838	5.48779	0.7825	0.0178536	2.28161	0.1575	0.0108972	6.91889	0.5075	0.0294746	5.8078
SCX50-QqToF	Standard	Standard	True	Tyr	0.25	2.6575	0.146009	5.49424	0.7725	0.0356195	4.61094	0.165	0.00866025	5.24864	0.5125	0.0258602	5.04589
SCX50-QqToF	Standard	Standard	True	Tyr	0.05	2.66	0.150499	5.65786	0.7875	0.0349106	4.43309	0.16	0.0122474	7.65466	0.5025	0.0311247	6.19398
SCX50-QqToF	Standard	Standard	True	Tyr	2.5	2.6575	0.151719	5.7091	0.785	0.0287228	3.65896	0.1625	0.00829156	5.1025	0.4975	0.0349106	7.01721
SCX50-QqToF	Standard	Standard	True	Tyr	5	2.5675	0.00829156	0.322943	0.8325	0.0258602	3.10633	0.17	0	0	0.515	0.005	0.970874
SCX50-QqToF	Standard	Standard	True	Tyr	12.5	2.655	0.147394	5.55156	0.77	0.0282843	3.67328	0.155	0.0111803	7.21312	0.495	0.0320156	6.4678
SCX50-QqToF	Standard	Standard	True	Tyr	1.25	2.6575	0.146009	5.49424	0.785	0.053619	6.83045	0.16	0.0122474	7.65466	0.51	0.0291548	5.71662
SCX50-QqToF	Standard	Standard	True	Tyr	0.5	2.66	0.156045	5.86635	0.8	0.0212132	2.65165	0.16	0.0122474	7.65466	0.51	0.0187083	3.66829
SCX50-QqToF	Standard	Standard	True	Tyr	25	2.6525	0.160371	6.04602	0.8	0.0324037	4.05046	0.165	0.00866025	5.24864	0.4925	0.0258602	5.2508
SCX50-QqToF	Standard	Standard	True	Tyr	0.125	2.5725	0.00433013	0.168324	0.77	0.0158114	2.05343	0.1675	0.00829156	4.95019	0.5125	0.0108972	2.12629
SCX50-QqToF	Standard	Standard	True	Val	0.25	3.9975	0.083479	2.08828	0.7475	0.0294746	3.94309	0.2325	0.0326917	14.061	0.685	0.0736546	10.7525
SCX50-QqToF	Standard	Standard	True	Val	0.05	4	0.0948683	2.37171	0.7175	0.0334477	4.6617	0.2125	0.0129904	6.11312	0.655	0.0610328	9.31798
SCX50-QqToF	Standard	Standard	True	Val	2.5	4	0.0877496	2.19374	0.745	0.060208	8.08161	0.25	0.0173205	6.9282	0.67	0.067082	10.0122
SCX50-QqToF	Standard	Standard	True	Val	5	3.9575	0.0147902	0.373726	0.77	0.0212132	2.75496	0.225	0.005	2.22222	0.685	0.005	0.729927
SCX50-QqToF	Standard	Standard	True	Val	12.5	4.0025	0.0822724	2.05553	0.7125	0.0426468	5.98552	0.225	0.0217945	9.68644	0.68	0.0714143	10.5021
SCX50-QqToF	Standard	Standard	True	Val	1.25	4	0.0696419	1.74105	0.6925	0.00433013	0.625289	0.2175	0.0227761	10.4718	0.68	0.069282	10.1885
SCX50-QqToF	Standard	Standard	True	Val	0.5	4.005	0.0906918	2.26446	0.7175	0.0389711	5.43152	0.2425	0.0258602	10.664	0.675	0.055	8.14815
SCX50-QqToF	Standard	Standard	True	Val	25	3.9875	0.09523	2.38821	0.72	0.0360555	5.00771	0.2125	0.0129904	6.11312	0.6825	0.0420565	6.16213
SCX50-QqToF	Standard	Standard	True	Val	0.125	3.9525	0.0129904	0.328662	0.7325	0.0396074	5.40716	0.22	0.03	13.6364	0.6875	0.0192029	2.79314
SCX50-QqToF	Standard	Standard	False	Ala	0.25	3.2175	0.128914	4.00664	0.8	0.0254951	3.18689	0.18	0.0851469	47.3039	0.5575	0.0798044	14.3147
SCX50-QqToF	Standard	Standard	False	Ala	2.5	3.2275	0.129301	4.00623	0.715	0.025	3.4965	0.1475	0.0363146	24.6201	0.4725	0.0248747	5.26448
SCX50-QqToF	Standard	Standard	False	Ala	5	3.15	0.00707107	0.224478	0.7375	0.0227761	3.08828	0.195	0.0111803	5.73351	0.4875	0.0319179	6.54725
SCX50-QqToF	Standard	Standard	False	Ala	12.5	3.2175	0.12872	4.00061	0.765	0.015	1.96078	0.19	0.0212132	11.1648	0.5025	0.0248747	4.95019
SCX50-QqToF	Standard	Standard	False	Ala	1.25	3.2175	0.128525	3.99457	0.79	0.0851469	10.7781	0.175	0.0165831	9.47607	0.555	0.0327872	5.9076
SCX50-QqToF	Standard	Standard	False	Ala	0.5	3.2175	0.145838	4.53265	0.865	0.225444	26.0629	0.195	0.0165831	8.50417	0.58	0.0604152	10.4164
SCX50-QqToF	Standard	Standard	False	Ala	25	3.22	0.138744	4.30883	0.81	0.0223607	2.76058	0.1875	0.0277263	14.7874	0.515	0.0377492	7.32994
SCX50-QqToF	Standard	Standard	False	Ala	0.125	3.1675	0.0248747	0.78531	0.9925	0.31807	32.0474	0.1525	0.062998	41.3102	0.43	0.0244949	5.69649
SCX50-QqToF	Standard	Standard	False	Arg	0.0125	12.2225	0.0204634	0.167424	1.0325	0.185523	17.9683	0.3725	0.0449305	12.0619	0.83	0.181246	21.8368
SCX50-QqToF	Standard	Standard	False	Arg	0.025	12.2325	0.0294746	0.240953	0.8075	0.0779022	9.64733	0.4425	0.0660965	14.9371	0.9875	0.0895475	9.0681
SCX50-QqToF	Standard	Standard	False	Arg	0.25	12.215	0.0111803	0.0915296	0.875	0.205609	23.4982	0.345	0.0206155	5.97552	0.995	0.195	19.598
SCX50-QqToF	Standard	Standard	False	Arg	0.05	12.21	0.0141421	0.115824	0.9975	0.212999	21.3533	0.475	0.117154	24.6639	0.9	0.11811	13.1233
SCX50-QqToF	Standard	Standard	False	Arg	2.5	12.2	0	0	0.8525	0.0664737	7.7975	0.3425	0.0108972	3.18168	0.8325	0.0530919	6.37741
SCX50-QqToF	Standard	Standard	False	Arg	5	12.205	0.0111803	0.0916046	0.825	0.0502494	6.09083	0.3875	0.0108972	2.81219	0.97	0.034641	3.57124
SCX50-QqToF	Standard	Standard	False	Arg	12.5	12.19	0.00707107	0.0580071	0.8425	0.0641775	7.61751	0.385	0.0364005	9.45469	0.95	0.0234521	2.46864
SCX50-QqToF	Standard	Standard	False	Arg	1.25	12.2	0.00707107	0.0579596	0.83	0.0636396	7.66742	0.34	0.0524404	15.4237	0.9	0.0748331	8.31479
SCX50-QqToF	Standard	Standard	False	Arg	0.5	12.205	0.00866025	0.0709566	0.815	0.04272	5.24172	0.3625	0.0465698	12.8469	0.9775	0.0227761	2.33003
SCX50-QqToF	Standard	Standard	False	Arg	25	12.1925	0.00829156	0.0680054	0.8175	0.034187	4.18189	0.38	0.0254951	6.70924	1.0575	0.00829156	0.784072
SCX50-QqToF	Standard	Standard	False	Arg	0.125	12.22	0.0122474	0.100225	0.7875	0.0588961	7.47887	0.335	0.0887412	26.4899	0.92	0.0587367	6.38442
SCX50-QqToF	Standard	Standard	False	Asn	0.025	2.1875	0.151719	6.93574	0.995	0.201184	20.2195	0.0925	0.0192029	20.7599	0.3025	0.061796	20.4284
SCX50-QqToF	Standard	Standard	False	Asn	0.25	2.1825	0.154657	7.08623	0.955	0.0813941	8.52294	0.1075	0.00829156	7.71308	0.4375	0.0553963	12.662
SCX50-QqToF	Standard	Standard	False	Asn	0.05	2.19	0.155885	7.11802	1	0.468668	46.8668	0.14	0.0158114	11.2938	0.495	0.171683	34.6834
SCX50-QqToF	Standard	Standard	False	Asn	2.5	2.185	0.153052	7.00468	0.8	0.0543139	6.78924	0.1325	0.0108972	8.22434	0.3875	0.0147902	3.81683
SCX50-QqToF	Standard	Standard	False	Asn	5	2.1	0	0	0.835	0.0180278	2.15901	0.14	0.00707107	5.05076	0.3975	0.0108972	2.74145
SCX50-QqToF	Standard	Standard	False	Asn	12.5	2.1875	0.157381	7.19456	0.7875	0.0383243	4.86657	0.135	0.0111803	8.28173	0.4075	0.0129904	3.18782
SCX50-QqToF	Standard	Standard	False	Asn	1.25	2.1875	0.151554	6.9282	0.795	0.045	5.66038	0.12	0.00707107	5.89256	0.3625	0.0147902	4.08006
SCX50-QqToF	Standard	Standard	False	Asn	0.5	2.1875	0.157381	7.19456	0.7525	0.043229	5.74472	0.1175	0.00829156	7.05665	0.375	0.0320156	8.5375
SCX50-QqToF	Standard	Standard	False	Asn	25	2.185	0.158824	7.26882	0.7975	0.0227761	2.85594	0.13	0.00707107	5.43928	0.3825	0.00829156	2.16773
SCX50-QqToF	Standard	Standard	False	Asn	0.125	2.095	0.0111803	0.533668	0.8425	0.0645659	7.6636	0.1125	0.0147902	13.1468	0.505	0.0838153	16.5971
SCX50-QqToF	Standard	Standard	False	Asp	0.025	1.4625	0.12617	8.62698	1.28	0.704237	55.0185	0.0975	0.0389711	39.9704	0.4225	0.112333	26.5877
SCX50-QqToF	Standard	Standard	False	Asp	0.25	1.465	0.129904	8.86715	0.795	0.0517204	6.50571	0.0825	0.00433013	5.24864	0.2775	0.0216506	7.80203
SCX50-QqToF	Standard	Standard	False	Asp	0.05	1.47	0.132853	9.03764	0.9475	0.273987	28.9168	0.075	0.005	6.66667	0.4475	0.0715454	15.9878
SCX50-QqToF	Standard	Standard	False	Asp	2.5	1.4725	0.131411	8.92432	0.8175	0.083179	10.1748	0.1	0	0	0.27	0.00707107	2.61891
SCX50-QqToF	Standard	Standard	False	Asp	5	1.395	0.005	0.358423	0.89	0.0851469	9.56707	0.0925	0.00433013	4.68122	0.2825	0.00433013	1.53279
SCX50-QqToF	Standard	Standard	False	Asp	12.5	1.4675	0.128525	8.75811	0.885	0.0722842	8.1677	0.095	0.005	5.26316	0.285	0.00866025	3.03869
SCX50-QqToF	Standard	Standard	False	Asp	1.25	1.4675	0.128525	8.75811	0.81	0.0291548	3.59935	0.0925	0.00433013	4.68122	0.26	0.0158114	6.0813
SCX50-QqToF	Standard	Standard	False	Asp	0.5	1.47	0.132853	9.03764	0.86	0.107935	12.5506	0.0875	0.00829156	9.47607	0.2425	0.0129904	5.35686
SCX50-QqToF	Standard	Standard	False	Asp	25	1.4675	0.134234	9.14712	0.8425	0.0872855	10.3603	0.1	0	0	0.285	0.00866025	3.03869
SCX50-QqToF	Standard	Standard	False	Asp	0.125	1.3925	0.00433013	0.310961	0.9525	0.088706	9.31296	0.09	0.0234521	26.0579	0.3	0.0273861	9.12871
SCX50-QqToF	Standard	Standard	False	Gln	0.025	2.5	0.150499	6.01997	0.8075	0.0759523	9.40586	0.12	0.0331662	27.6385	0.5475	0.0396074	7.23424
SCX50-QqToF	Standard	Standard	False	Gln	0.25	2.5025	0.154657	6.1801	0.7825	0.0286138	3.65672	0.1625	0.0147902	9.10166	0.455	0.015	3.2967
SCX50-QqToF	Standard	Standard	False	Gln	0.05	2.505	0.159138	6.35283	0.7825	0.059739	7.63438	0.14	0.0187083	13.3631	0.4775	0.0396074	8.29475
SCX50-QqToF	Standard	Standard	False	Gln	2.5	2.5075	0.157381	6.27641	0.7725	0.0286138	3.70405	0.18	0.00707107	3.92837	0.5125	0.0178536	3.48362
SCX50-QqToF	Standard	Standard	False	Gln	5	2.415	0.005	0.207039	0.7725	0.00829156	1.07334	0.18	0.00707107	3.92837	0.5375	0.0108972	2.02739
SCX50-QqToF	Standard	Standard	False	Gln	12.5	2.5075	0.157381	6.27641	0.745	0.0269258	3.6142	0.165	0.00866025	5.24864	0.505	0.025	4.9505
SCX50-QqToF	Standard	Standard	False	Gln	1.25	2.5025	0.154495	6.17363	0.7725	0.00829156	1.07334	0.18	0.0122474	6.80414	0.5075	0.0227761	4.4879
SCX50-QqToF	Standard	Standard	False	Gln	0.5	2.505	0.158824	6.34027	0.8125	0.0637868	7.85068	0.1725	0.0129904	7.53066	0.4825	0.0192029	3.97987
SCX50-QqToF	Standard	Standard	False	Gln	25	2.5025	0.160371	6.40842	0.76	0.0360555	4.74415	0.1625	0.0129904	7.99408	0.515	0.0180278	3.50054
SCX50-QqToF	Standard	Standard	False	Gln	0.125	2.4125	0.00829156	0.343692	0.7825	0.0326917	4.17786	0.1775	0.0294746	16.6054	0.475	0.0269258	5.66859
SCX50-QqToF	Standard	Standard	False	Glu	0.0125	2.025	0.147394	7.27872	0.765	0.0861684	11.2638	0.105	0.0403113	38.3917	0.45	0.110227	24.4949
SCX50-QqToF	Standard	Standard	False	Glu	0.025	2.02	0.144395	7.14828	0.7575	0.0576086	7.60509	0.0875	0.0258602	29.5545	0.4175	0.0511737	12.2572
SCX50-QqToF	Standard	Standard	False	Glu	0.25	2.0175	0.151719	7.52016	0.7925	0.0216506	2.73194	0.13	0.0122474	9.42111	0.35	0.0187083	5.34522
SCX50-QqToF	Standard	Standard	False	Glu	0.05	2.0075	0.151554	7.54941	1.3775	0.691317	50.1863	0.1175	0.0420565	35.7928	0.5225	0.310433	59.413
SCX50-QqToF	Standard	Standard	False	Glu	2.5	2.015	0.153052	7.59565	0.77	0.0406202	5.27535	0.13	0	0	0.3975	0.00829156	2.08593
SCX50-QqToF	Standard	Standard	False	Glu	5	1.93	0	0	0.79	0.00707107	0.895072	0.125	0.005	4	0.3975	0.00433013	1.08934
SCX50-QqToF	Standard	Standard	False	Glu	12.5	2.0125	0.148724	7.39	0.78	0.0122474	1.57019	0.1225	0.00433013	3.5348	0.3875	0.00829156	2.13976
SCX50-QqToF	Standard	Standard	False	Glu	1.25	2.015	0.147224	7.30642	0.79	0.0187083	2.36814	0.1325	0.00829156	6.25778	0.3925	0.0129904	3.30965
SCX50-QqToF	Standard	Standard	False	Glu	0.5	2.0125	0.154495	7.67678	0.7675	0.0311247	4.05534	0.1225	0.0108972	8.89571	0.36	0.01	2.77778
SCX50-QqToF	Standard	Standard	False	Glu	25	2.0125	0.154495	7.67678	0.745	0.033541	4.50215	0.12	0	0	0.3675	0.0147902	4.02454
SCX50-QqToF	Standard	Standard	False	Glu	0.125	1.93	0	0	0.82	0.0533854	6.51041	0.12	0.0187083	15.5902	0.3575	0.0286138	8.00386
SCX50-QqToF	Standard	Standard	False	Gly	0.25	2.9175	0.0980752	3.36162	1.0175	0.23626	23.2196	0.175	0.0680074	38.8613	0.2525	0.0476314	18.8639
SCX50-QqToF	Standard	Standard	False	Gly	2.5	2.92	0.139104	4.76385	0.8075	0.136267	16.8752	0.2075	0.106859	51.4981	0.5875	0.0649519	11.0556
SCX50-QqToF	Standard	Standard	False	Gly	5	2.835	0.005	0.176367	0.7775	0.0227761	2.9294	0.1925	0.0376663	19.5669	0.55	0.0509902	9.27094
SCX50-QqToF	Standard	Standard	False	Gly	12.5	2.915	0.141863	4.86664	0.7625	0.0746241	9.78676	0.19	0.00707107	3.72161	0.46	0.0659545	14.3379
SCX50-QqToF	Standard	Standard	False	Gly	1.25	2.9	0.122066	4.20916	1.0375	0.429556	41.403	0.285	0.0320156	11.2336	0.5225	0.0711952	13.6259
SCX50-QqToF	Standard	Standard	False	Gly	0.5	3.0525	0.116699	3.82308	2.405	1.07393	44.654	0.225	0.0327872	14.5721	0.2975	0.0363146	12.2066
SCX50-QqToF	Standard	Standard	False	Gly	25	2.9125	0.142894	4.90624	0.7425	0.0258602	3.48286	0.1675	0.00829156	4.95019	0.47	0.0360555	7.67139
SCX50-QqToF	Standard	Standard	False	Gly	0.125	2.9025	0.0496865	1.71185	1.4525	1.47115	101.284	0.21	0.0441588	21.028	0.2825	0.0426468	15.0962
SCX50-QqToF	Standard	Standard	False	His	0.0125	10.8275	0.0147902	0.136598	1.145	0.23775	20.7642	0.19	0.0524404	27.6002	1.0425	0.123769	11.8723
SCX50-QqToF	Standard	Standard	False	His	0.025	10.815	0.005	0.0462321	1.1925	0.347086	29.1058	0.2275	0.0268095	11.7844	0.97	0.201618	20.7854
SCX50-QqToF	Standard	Standard	False	His	0.25	10.8025	0.00829156	0.076756	0.8725	0.0414578	4.75161	0.19	0.0187083	9.84647	0.6525	0.0414578	6.35369
SCX50-QqToF	Standard	Standard	False	His	0.05	10.8	0.01	0.0925926	1.3875	0.116913	8.42619	0.235	0.025	10.6383	1.3275	0.333645	25.1333
SCX50-QqToF	Standard	Standard	False	His	2.5	10.79	0.00707107	0.0655335	0.8725	0.0641775	7.35559	0.2125	0.00433013	2.03771	0.6275	0.0178536	2.84519
SCX50-QqToF	Standard	Standard	False	His	5	10.79	0.00707107	0.0655335	0.835	0.0415331	4.97403	0.2075	0.0129904	6.26042	0.635	0.0229129	3.60833
SCX50-QqToF	Standard	Standard	False	His	12.5	10.785	0.0111803	0.103666	0.84	0.01	1.19048	0.2	0.00707107	3.53553	0.6225	0.0147902	2.37594
SCX50-QqToF	Standard	Standard	False	His	1.25	10.79	0.00707107	0.0655335	0.8325	0.0248747	2.98795	0.2	0.00707107	3.53553	0.61	0.0244949	4.01556
SCX50-QqToF	Standard	Standard	False	His	0.5	10.79	0.00707107	0.0655335	0.8675	0.0356195	4.106	0.195	0.0111803	5.73351	0.6175	0.0147902	2.39517
SCX50-QqToF	Standard	Standard	False	His	25	10.785	0.015	0.139082	0.845	0.0111803	1.32312	0.195	0.005	2.5641	0.6025	0.0248747	4.12858
SCX50-QqToF	Standard	Standard	False	His	0.125	10.8125	0.00829156	0.076685	0.995	0.140979	14.1687	0.195	0.0165831	8.50417	0.6225	0.108944	17.501
SCX50-QqToF	Standard	Standard	False	Ile-Leu	0.05	4.85	0.0187083	0.385738	0.7725	0.247222	32.0029	0.4125	0.0660965	16.0234	0.7025	0.152049	21.6439
SCX50-QqToF	Standard	Standard	False	Ile-Leu	0.5	4.8725	0.0286138	0.587251	0.6775	0.163153	24.0816	0.3975	0.0227761	5.72983	0.8775	0.0311247	3.54698
SCX50-QqToF	Standard	Standard	False	Ile-Leu	0.1	4.8775	0.0363146	0.744533	0.76	0.118954	15.6518	0.405	0.0165831	4.0946	0.935	0.146714	15.6913
SCX50-QqToF	Standard	Standard	False	Ile-Leu	5	4.8625	0.0402337	0.827428	0.615	0.0320156	5.20579	0.4375	0.0216506	4.94872	0.9475	0.0108972	1.15011
SCX50-QqToF	Standard	Standard	False	Ile-Leu	10	4.85	0.0223607	0.461045	0.605	0.0111803	1.84799	0.4275	0.00433013	1.0129	0.94	0.0122474	1.30292
SCX50-QqToF	Standard	Standard	False	Ile-Leu	25	4.8575	0.0311247	0.640757	0.7075	0.180468	25.5079	0.44	0.0141421	3.21412	0.885	0.0111803	1.26332
SCX50-QqToF	Standard	Standard	False	Ile-Leu	2.5	4.8675	0.0178536	0.366791	0.7175	0.209329	29.1748	0.4325	0.0227761	5.26615	0.885	0.035	3.9548
SCX50-QqToF	Standard	Standard	False	Ile-Leu	1	4.865	0.0433013	0.890057	0.68	0.155885	22.9242	0.425	0.0269258	6.33549	0.8675	0.0277263	3.19612
SCX50-QqToF	Standard	Standard	False	Ile-Leu	50	4.8425	0.0471036	0.972713	0.7725	0.169908	21.9946	0.45	0.00707107	1.57135	0.9175	0.0605702	6.60166
SCX50-QqToF	Standard	Standard	False	Ile-Leu	0.25	4.86	0.0353553	0.727476	0.67	0.122678	18.3102	0.3975	0.0227761	5.72983	0.905	0.107121	11.8366
SCX50-QqToF	Standard	Standard	False	Lys	0.025	11.035	0.015	0.135931	0.9575	0.0732718	7.6524	0.215	0.0540833	25.155	0.9275	0.216723	23.3663
SCX50-QqToF	Standard	Standard	False	Lys	0.25	11.04	0.00707107	0.0640495	0.95	0.119791	12.6096	0.175	0.0111803	6.38877	0.725	0.0438748	6.0517
SCX50-QqToF	Standard	Standard	False	Lys	0.05	11.045	0.015	0.135808	1.1725	0.289428	24.6847	0.1725	0.0311247	18.0433	1.1175	0.228842	20.478
SCX50-QqToF	Standard	Standard	False	Lys	2.5	11.0375	0.00433013	0.039231	0.8175	0.0369966	4.52558	0.2075	0.00829156	3.99593	0.6075	0.0286138	4.71009
SCX50-QqToF	Standard	Standard	False	Lys	5	11.035	0.00866025	0.0784799	0.825	0.0259808	3.14918	0.1925	0.0129904	6.74825	0.6275	0.0147902	2.357
SCX50-QqToF	Standard	Standard	False	Lys	12.5	11.03	0.00707107	0.0641076	0.8125	0.0227761	2.80321	0.2075	0.00433013	2.08681	0.645	0.0111803	1.73339
SCX50-QqToF	Standard	Standard	False	Lys	1.25	11.0375	0.00433013	0.039231	0.84	0.0583095	6.94161	0.195	0.0111803	5.73351	0.5925	0.0178536	3.01326
SCX50-QqToF	Standard	Standard	False	Lys	0.5	11.0375	0.00433013	0.039231	0.925	0.0517204	5.59139	0.185	0.015	8.10811	0.6125	0.0772577	12.6135
SCX50-QqToF	Standard	Standard	False	Lys	25	11.0325	0.00829156	0.0751558	0.82	0.00707107	0.862325	0.195	0.005	2.5641	0.6425	0.00829156	1.29052
SCX50-QqToF	Standard	Standard	False	Lys	0.125	11.0325	0.00829156	0.0751558	1.0525	0.123769	11.7595	0.16	0.00707107	4.41942	0.8875	0.31499	35.4918
SCX50-QqToF	Standard	Standard	False	Met	0.25	3.2325	0.131791	4.07705	0.8175	0.101335	12.3957	0.1725	0.0129904	7.53066	0.61	0.083666	13.7157
SCX50-QqToF	Standard	Standard	False	Met	0.05	3.2525	0.132547	4.07524	0.985	0.201804	20.4878	0.32	0.159374	49.8043	0.7175	0.182123	25.383
SCX50-QqToF	Standard	Standard	False	Met	2.5	3.24	0.139284	4.29889	0.7475	0.0192029	2.56895	0.185	0.0165831	8.96385	0.605	0.0377492	6.23953
SCX50-QqToF	Standard	Standard	False	Met	5	3.165	0.0111803	0.353249	0.7425	0.0294746	3.96964	0.2	0	0	0.6525	0.00829156	1.27074
SCX50-QqToF	Standard	Standard	False	Met	12.5	3.24	0.133229	4.11201	0.75	0.0223607	2.98142	0.1825	0.0129904	7.11802	0.61	0.0538516	8.82814
SCX50-QqToF	Standard	Standard	False	Met	1.25	3.2375	0.128914	3.98189	0.7375	0.0216506	2.93568	0.195	0.015	7.69231	0.6	0.0353553	5.89256
SCX50-QqToF	Standard	Standard	False	Met	0.5	3.235	0.147394	4.55623	0.7725	0.0939082	12.1564	0.18	0.01	5.55556	0.6575	0.125971	19.1591
SCX50-QqToF	Standard	Standard	False	Met	25	3.2325	0.143069	4.42596	0.7775	0.0108972	1.40158	0.19	0.0173205	9.11606	0.635	0.0438748	6.90942
SCX50-QqToF	Standard	Standard	False	Met	0.125	3.1625	0.0216506	0.684605	1.135	0.385065	33.9264	0.145	0.0320156	22.0797	0.5	0.129422	25.8844
SCX50-QqToF	Standard	Standard	False	Phe	0.0125	4.2925	0.0729298	1.699	1.17	0.544839	46.5675	0.2325	0.0443706	19.0841	0.655	0.169337	25.853
SCX50-QqToF	Standard	Standard	False	Phe	0.025	4.2825	0.0481534	1.12442	0.875	0.0653835	7.4724	0.225	0.0229129	10.1835	0.865	0.205244	23.7276
SCX50-QqToF	Standard	Standard	False	Phe	0.25	4.29	0.062849	1.46501	0.735	0.0403113	5.48453	0.2375	0.0227761	9.58993	0.7775	0.0864219	11.1154
SCX50-QqToF	Standard	Standard	False	Phe	0.05	4.2875	0.0694172	1.61906	0.7375	0.0129904	1.76141	0.21	0.0187083	8.90871	0.785	0.0320156	4.07842
SCX50-QqToF	Standard	Standard	False	Phe	2.5	4.29	0.0738241	1.72084	0.7175	0.00829156	1.15562	0.26	0.0234521	9.02003	0.8475	0.0679614	8.01904
SCX50-QqToF	Standard	Standard	False	Phe	5	4.2575	0.0268095	0.629701	0.715	0.025	3.4965	0.275	0.005	1.81818	0.8875	0.0147902	1.6665
SCX50-QqToF	Standard	Standard	False	Phe	12.5	4.2925	0.062998	1.46763	0.7225	0.00829156	1.14762	0.2375	0.0216506	9.11606	0.7775	0.11322	14.562
SCX50-QqToF	Standard	Standard	False	Phe	1.25	4.295	0.053619	1.24841	0.7125	0.0178536	2.50576	0.26	0.0158114	6.0813	0.815	0.0729726	8.95369
SCX50-QqToF	Standard	Standard	False	Phe	0.5	4.29	0.0877496	2.04545	0.735	0.0320156	4.35587	0.26	0.0234521	9.02003	0.79	0.0809321	10.2446
SCX50-QqToF	Standard	Standard	False	Phe	25	4.2825	0.0869986	2.03149	0.7275	0.0258602	3.55467	0.245	0.0259808	10.6044	0.82	0.0696419	8.49292
SCX50-QqToF	Standard	Standard	False	Phe	0.125	4.255	0.0287228	0.675037	0.735	0.0327872	4.46084	0.2375	0.00829156	3.49118	0.775	0.0409268	5.28087
SCX50-QqToF	Standard	Standard	False	Pro	0.0125	3.0575	0.152213	4.97834	0.805	0.159609	19.8272	0.1375	0.0294746	21.436	0.62	0.107471	17.334
SCX50-QqToF	Standard	Standard	False	Pro	0.025	3.045	0.136473	4.48189	1.08	0.256223	23.7243	0.2075	0.0694172	33.4541	0.7125	0.178518	25.0552
SCX50-QqToF	Standard	Standard	False	Pro	0.25	3.0575	0.146009	4.77545	0.7475	0.0216506	2.89641	0.21	0.0122474	5.83212	0.5775	0.0408503	7.07365
SCX50-QqToF	Standard	Standard	False	Pro	0.05	3.065	0.147733	4.82	0.79	0.0830662	10.5147	0.165	0.0364005	22.0609	0.5925	0.0465698	7.85989
SCX50-QqToF	Standard	Standard	False	Pro	2.5	3.0575	0.151719	4.9622	0.7825	0.0129904	1.66011	0.215	0.0111803	5.20016	0.615	0.0327872	5.33125
SCX50-QqToF	Standard	Standard	False	Pro	5	2.975	0.0111803	0.37581	0.79	0.0331662	4.19826	0.23	0	0	0.655	0.00866025	1.32218
SCX50-QqToF	Standard	Standard	False	Pro	12.5	3.06	0.150333	4.91284	0.765	0.0206155	2.69484	0.2125	0.0216506	10.1885	0.6125	0.0369966	6.04026
SCX50-QqToF	Standard	Standard	False	Pro	1.25	3.0625	0.143069	4.67164	0.7675	0.0311247	4.05534	0.215	0.0111803	5.20016	0.615	0.033541	5.45382
SCX50-QqToF	Standard	Standard	False	Pro	0.5	3.065	0.158824	5.18185	0.7775	0.0641775	8.25434	0.2075	0.0108972	5.25169	0.5825	0.0326917	5.61232
SCX50-QqToF	Standard	Standard	False	Pro	25	3.055	0.159138	5.20911	0.795	0.0229129	2.88212	0.2075	0.0108972	5.25169	0.595	0.0327872	5.51045
SCX50-QqToF	Standard	Standard	False	Pro	0.125	2.975	0.005	0.168067	0.835	0.0906918	10.8613	0.205	0.005	2.43902	0.605	0.0634429	10.4864
SCX50-QqToF	Standard	Standard	False	Ser	0.025	2.135	0.147394	6.9037	0.9725	0.226316	23.2715	0.09	0.03	33.3333	0.43	0.0966954	22.4873
SCX50-QqToF	Standard	Standard	False	Ser	0.25	2.1375	0.151554	7.09027	0.8475	0.108714	12.8276	0.1175	0.0108972	9.27425	0.39	0.0663325	17.0083
SCX50-QqToF	Standard	Standard	False	Ser	0.05	2.13	0.150167	7.05007	0.9875	0.12696	12.8567	0.125	0.0327872	26.2298	0.625	0.246627	39.4604
SCX50-QqToF	Standard	Standard	False	Ser	2.5	2.14	0.155885	7.28433	0.77	0.0291548	3.78633	0.1225	0.0108972	8.89571	0.365	0.0217945	5.97109
SCX50-QqToF	Standard	Standard	False	Ser	5	2.05	0	0	0.785	0.0111803	1.42425	0.1275	0.00433013	3.39618	0.385	0.005	1.2987
SCX50-QqToF	Standard	Standard	False	Ser	12.5	2.135	0.153052	7.16872	0.785	0.00866025	1.10322	0.13	0.00707107	5.43928	0.3975	0.0108972	2.74145
SCX50-QqToF	Standard	Standard	False	Ser	1.25	2.1375	0.151554	7.09027	0.775	0.025	3.22581	0.1225	0.00433013	3.5348	0.355	0.0111803	3.14939
SCX50-QqToF	Standard	Standard	False	Ser	0.5	2.135	0.158824	7.43905	0.7925	0.0414578	5.23127	0.1175	0.00829156	7.05665	0.355	0.0111803	3.14939
SCX50-QqToF	Standard	Standard	False	Ser	25	2.1325	0.154495	7.24479	0.7775	0.0147902	1.90228	0.125	0.005	4	0.4025	0.00829156	2.06002
SCX50-QqToF	Standard	Standard	False	Ser	0.125	2.0525	0.0129904	0.632905	1.13	0.275772	24.4046	0.0975	0.0129904	13.3235	0.645	0.195128	30.2524
SCX50-QqToF	Standard	Standard	False	Thr	0.025	2.26	0.150167	6.64454	1.06	0.0821584	7.75079	0.1325	0.0613901	46.3322	0.4375	0.0471036	10.7665
SCX50-QqToF	Standard	Standard	False	Thr	0.25	2.2575	0.157698	6.98553	0.8525	0.138271	16.2194	0.085	0.00866025	10.1885	0.355	0.0269258	7.58474
SCX50-QqToF	Standard	Standard	False	Thr	0.05	2.2525	0.166038	7.37129	1.08	0.247285	22.8968	0.095	0.0390512	41.1066	0.335	0.0939415	28.0422
SCX50-QqToF	Standard	Standard	False	Thr	2.5	2.2625	0.160215	7.08131	0.78	0.0547723	7.02208	0.1375	0.0108972	7.92527	0.39	0.0122474	3.14037
SCX50-QqToF	Standard	Standard	False	Thr	5	2.1725	0.00433013	0.199315	0.7625	0.0216506	2.83943	0.14	0	0	0.405	0.00866025	2.13833
SCX50-QqToF	Standard	Standard	False	Thr	12.5	2.26	0.155885	6.89755	0.7775	0.00829156	1.06644	0.1325	0.00433013	3.26802	0.415	0.005	1.20482
SCX50-QqToF	Standard	Standard	False	Thr	1.25	2.2575	0.151554	6.71338	0.79	0.0552268	6.99073	0.1325	0.00433013	3.26802	0.38	0.0212132	5.58242
SCX50-QqToF	Standard	Standard	False	Thr	0.5	2.2625	0.166038	7.33871	0.785	0.0801561	10.211	0.1175	0.00829156	7.05665	0.345	0.0295804	8.57403
SCX50-QqToF	Standard	Standard	False	Thr	25	2.2575	0.157381	6.97147	0.745	0.0180278	2.41983	0.135	0.005	3.7037	0.3925	0.0147902	3.7682
SCX50-QqToF	Standard	Standard	False	Thr	0.125	2.1725	0.00433013	0.199315	0.8775	0.155784	17.7532	0.1075	0.00829156	7.71308	0.44	0.067082	15.2459
SCX50-QqToF	Standard	Standard	False	Trp	0.0125	5.08	0.0771362	1.51843	0.8375	0.143592	17.1453	0.095	0.015	15.7895	0.5425	0.0708431	13.0586
SCX50-QqToF	Standard	Standard	False	Trp	0.025	5.065	0.033541	0.662212	1.04	0.1251	12.0288	0.1575	0.0376663	23.9151	0.5525	0.0363146	6.57278
SCX50-QqToF	Standard	Standard	False	Trp	0.25	5.0775	0.0486698	0.958539	0.77	0.0696419	9.04441	0.1775	0.0376663	21.2204	0.665	0.110793	16.6605
SCX50-QqToF	Standard	Standard	False	Trp	0.05	5.0725	0.0496865	0.979527	0.78	0.0244949	3.14037	0.1425	0.0363146	25.4839	0.82	0.179025	21.8323
SCX50-QqToF	Standard	Standard	False	Trp	2.5	5.0875	0.061796	1.21466	0.78	0.0331662	4.25208	0.1825	0.034187	18.7326	0.8025	0.0476314	5.93538
SCX50-QqToF	Standard	Standard	False	Trp	5	5.06	0.0223607	0.441911	0.76	0.0234521	3.0858	0.17	0	0	0.8075	0.0227761	2.82057
SCX50-QqToF	Standard	Standard	False	Trp	12.5	5.0925	0.0443706	0.871293	0.7675	0.0363146	4.73154	0.1975	0.0420565	21.2944	0.76	0.0689202	9.06845
SCX50-QqToF	Standard	Standard	False	Trp	1.25	5.08	0.0324037	0.637868	0.745	0.0438748	5.88924	0.175	0.0206155	11.7803	0.7525	0.0286138	3.8025
SCX50-QqToF	Standard	Standard	False	Trp	0.5	5.08	0.0758288	1.49269	0.735	0.0540833	7.35827	0.185	0.0165831	8.96385	0.7325	0.0708431	9.67142
SCX50-QqToF	Standard	Standard	False	Trp	25	5.1075	0.0722409	1.41441	0.755	0.0502494	6.65555	0.225	0.0492443	21.8864	0.7625	0.0944391	12.3855
SCX50-QqToF	Standard	Standard	False	Trp	0.125	5.055	0.0206155	0.407824	0.7375	0.0369966	5.01649	0.1475	0.0227761	15.4414	0.615	0.04272	6.94634
SCX50-QqToF	Standard	Standard	False	Tyr	0.025	2.6525	0.137181	5.17178	0.8425	0.11388	13.517	0.125	0.0206155	16.4924	0.5625	0.169318	30.1011
SCX50-QqToF	Standard	Standard	False	Tyr	0.25	2.6475	0.146009	5.51499	0.775	0.0482183	6.22171	0.15	0.0122474	8.16497	0.4575	0.0216506	4.73238
SCX50-QqToF	Standard	Standard	False	Tyr	0.05	2.6425	0.148892	5.6345	0.83	0.122066	14.7067	0.13	0.00707107	5.43928	0.51	0.0212132	4.15945
SCX50-QqToF	Standard	Standard	False	Tyr	2.5	2.6475	0.151719	5.73066	0.785	0.0377492	4.80881	0.16	0.0122474	7.65466	0.5125	0.0248747	4.8536
SCX50-QqToF	Standard	Standard	False	Tyr	5	2.56	0.00707107	0.276214	0.7825	0.0216506	2.76685	0.17	0	0	0.535	0.00866025	1.61874
SCX50-QqToF	Standard	Standard	False	Tyr	12.5	2.645	0.147394	5.57255	0.79	0.0494975	6.2655	0.1575	0.0108972	6.91889	0.4925	0.0334477	6.79142
SCX50-QqToF	Standard	Standard	False	Tyr	1.25	2.6475	0.145838	5.50852	0.775	0.015	1.93548	0.1625	0.0108972	6.706	0.495	0.0206155	4.16475
SCX50-QqToF	Standard	Standard	False	Tyr	0.5	2.65	0.150167	5.66666	0.795	0.0327872	4.12418	0.155	0.015	9.67742	0.485	0.015	3.09278
SCX50-QqToF	Standard	Standard	False	Tyr	25	2.64	0.156045	5.91079	0.7775	0.0258602	3.32607	0.155	0.00866025	5.58726	0.495	0.035	7.07071
SCX50-QqToF	Standard	Standard	False	Tyr	0.125	2.5625	0.00829156	0.323573	0.795	0.0653835	8.22434	0.14	0.01	7.14286	0.475	0.0269258	5.66859
SCX50-QqToF	Standard	Standard	False	Val	0.25	3.975	0.076974	1.93645	0.9625	0.180468	18.7499	0.205	0.035	17.0732	0.5625	0.170496	30.3103
SCX50-QqToF	Standard	Standard	False	Val	0.05	3.95	0.0897218	2.27144	0.9025	0.276981	30.6905	0.37	0.0969536	26.2037	0.4775	0.102561	21.4787
SCX50-QqToF	Standard	Standard	False	Val	2.5	3.9875	0.0962743	2.4144	0.705	0.0554527	7.86563	0.22	0.00707107	3.21412	0.66	0.0777817	11.7851
SCX50-QqToF	Standard	Standard	False	Val	5	3.94	0.0187083	0.47483	0.695	0.0269258	3.87422	0.24	0.0173205	7.21688	0.72	0.0122474	1.70103
SCX50-QqToF	Standard	Standard	False	Val	12.5	3.9825	0.0869986	2.18452	0.74	0.0122474	1.65506	0.255	0.0357071	14.0028	0.6725	0.0544862	8.10204
SCX50-QqToF	Standard	Standard	False	Val	1.25	3.9825	0.073951	1.8569	0.7275	0.0216506	2.97603	0.2025	0.0389711	19.245	0.665	0.0701783	10.5531
SCX50-QqToF	Standard	Standard	False	Val	0.5	3.995	0.112805	2.82366	0.7225	0.103047	14.2626	0.18	0.0353553	19.6419	0.7025	0.0729298	10.3815
SCX50-QqToF	Standard	Standard	False	Val	25	3.98	0.0987421	2.48096	0.7475	0.0311247	4.16385	0.2425	0.0216506	8.9281	0.69	0.0463681	6.72001
SCX50-QqToF	Standard	Standard	False	Val	0.125	3.94	0.00707107	0.179469	0.79	0.0771362	9.76408	0.1925	0.0216506	11.2471	0.8425	0.0898262	10.6619
SCX50-QqQ	Sample	Water	True	Ala	3	3.0825	0.00433013	0.140475	0.7625	0.0326917	4.28744	0.2125	0.00433013	2.03771	0.6325	0.0178536	2.8227
SCX50-QqQ	Sample	Water	True	Arg	3	12.1175	0.00829156	0.0684263	0.7275	0.0389711	5.35686	0.3375	0.0294746	8.7332	0.91	0.00707107	0.77704
SCX50-QqQ	Sample	Water	True	Asn	3	2.0675	0.00433013	0.209438	0.745	0.00866025	1.16245	0.1475	0.00433013	2.93568	0.44	0	0
SCX50-QqQ	Sample	Water	True	Asp	3	1.3925	0.00433013	0.310961	0.9025	0.0178536	1.97824	0.105	0.005	4.7619	0.32	0	0
SCX50-QqQ	Sample	Water	True	Gln	3	2.37	0	0	0.8175	0.0277263	3.3916	0.23	0.00707107	3.07438	0.4975	0.00829156	1.66665
SCX50-QqQ	Sample	Water	True	Glu	3	1.9125	0.00433013	0.226412	0.78	0	0	0.16	0	0	0.46	0	0
SCX50-QqQ	Sample	Water	True	Gly	3	2.77	0.00707107	0.255273	0.745	0.0618466	8.30155	0.2125	0.0108972	5.12812	0.525	0.0304138	5.79311
SCX50-QqQ	Sample	Water	True	His	3	10.725	0.005	0.04662	0.7875	0.0216506	2.74929	0.2275	0.0147902	6.50119	0.635	0.005	0.787402
SCX50-QqQ	Sample	Water	True	Ile-Leu	6	4.5525	0.00433013	0.0951154	0.75	0.0173205	2.3094	0.4	0.00707107	1.76777	0.92	0	0
SCX50-QqQ	Sample	Water	True	Lys	3	10.975	0.005	0.0455581	0.7475	0.0369966	4.94938	0.185	0.005	2.7027	0.595	0.0111803	1.87905
SCX50-QqQ	Sample	Water	True	Met	3	3.0825	0.00433013	0.140475	0.7525	0.00433013	0.575432	0.2	0	0	0.6925	0.00433013	0.625289
SCX50-QqQ	Sample	Water	True	Phe	3	4.095	0.005	0.1221	0.665	0.015	2.25564	0.265	0.005	1.88679	0.9075	0.00433013	0.477149
SCX50-QqQ	Sample	Water	True	Pro	3	2.8925	0.00433013	0.149702	0.755	0.00866025	1.14705	0.265	0.005	1.88679	0.655	0.005	0.763359
SCX50-QqQ	Sample	Water	True	Ser	3	2.0225	0.00433013	0.214098	0.785	0.0320156	4.07842	0.13	0.00707107	5.43928	0.415	0.005	1.20482
SCX50-QqQ	Sample	Water	True	Thr	3	2.1425	0.00433013	0.202106	0.755	0.00866025	1.14705	0.14	0	0	0.4375	0.00433013	0.989743
SCX50-QqQ	Sample	Water	True	Trp	3	4.785	0.005	0.104493	0.695	0.005	0.719424	0.175	0.005	2.85714	0.745	0.00866025	1.16245
SCX50-QqQ	Sample	Water	True	Tyr	3	2.52	0	0	0.7575	0.0294746	3.89103	0.1525	0.00433013	2.83943	0.52	0.00707107	1.35982
SCX50-QqQ	Sample	Water	True	Val	3	3.815	0.005	0.131062	0.6825	0.0192029	2.81361	0.305	0.005	1.63934	0.815	0.005	0.613497
SCX50-QqQ	Sample	Water	False	Ala	3	3.0675	0.00829156	0.270304	0.7925	0.0349106	4.40512	0.21	0	0	0.6625	0.0108972	1.64487
SCX50-QqQ	Sample	Water	False	Arg	3	12.115	0.005	0.0412712	0.7075	0.0192029	2.71419	0.345	0.0217945	6.31724	0.89	0.0158114	1.77656
SCX50-QqQ	Sample	Water	False	Asn	3	2.0625	0.00433013	0.209946	0.765	0.0403113	5.26945	0.1425	0.00433013	3.03869	0.4325	0.00433013	1.00119
SCX50-QqQ	Sample	Water	False	Asp	3	1.39	0	0	0.8675	0.0192029	2.21359	0.1025	0.00433013	4.22451	0.31	0	0
SCX50-QqQ	Sample	Water	False	Gln	3	2.3575	0.00433013	0.183675	0.7675	0.0311247	4.05534	0.225	0.005	2.22222	0.5475	0.0129904	2.37267
SCX50-QqQ	Sample	Water	False	Glu	3	1.9025	0.00433013	0.227602	0.7525	0.034187	4.54312	0.1575	0.00433013	2.74929	0.43	0.01	2.32558
SCX50-QqQ	Sample	Water	False	Gly	3	2.7625	0.00433013	0.156747	0.7975	0.0892679	11.1935	0.1775	0.0389711	21.9556	0.4825	0.0476314	9.87179
SCX50-QqQ	Sample	Water	False	His	3	10.715	0.005	0.0466636	0.835	0.0838153	10.0378	0.2325	0.00829156	3.56626	0.6525	0.0178536	2.73618
SCX50-QqQ	Sample	Water	False	Ile-Leu	6	4.6	0	0	0.59	0	0	0.42	0.00707107	1.68359	0.85	0.0273861	3.2219
SCX50-QqQ	Sample	Water	False	Lys	3	10.975	0.005	0.0455581	0.735	0.0206155	2.80483	0.1825	0.0108972	5.97109	0.5975	0.0108972	1.82381
SCX50-QqQ	Sample	Water	False	Met	3	3.07	0	0	0.7325	0.00433013	0.591144	0.1925	0.00433013	2.24942	0.6925	0.00433013	0.625289
SCX50-QqQ	Sample	Water	False	Phe	3	4.075	0.005	0.122699	0.675	0.0165831	2.45676	0.2675	0.00433013	1.61874	0.9025	0.0311247	3.44873
SCX50-QqQ	Sample	Water	False	Pro	3	2.8775	0.00433013	0.150482	0.7775	0.0294746	3.79094	0.265	0.005	1.88679	0.63	0.0122474	1.94404
SCX50-QqQ	Sample	Water	False	Ser	3	2.02	0	0	0.7875	0.0108972	1.38378	0.1225	0.00433013	3.5348	0.41	0	0
SCX50-QqQ	Sample	Water	False	Thr	3	2.1325	0.00433013	0.203054	0.74	0.0122474	1.65506	0.14	0.00707107	5.05076	0.42	0.0234521	5.58383
SCX50-QqQ	Sample	Water	False	Trp	3	4.775	0.005	0.104712	0.6725	0.00433013	0.643885	0.1725	0.00829156	4.8067	0.7225	0.0481534	6.66483
SCX50-QqQ	Sample	Water	False	Tyr	3	2.5125	0.00433013	0.172343	0.755	0.00866025	1.14705	0.15	0	0	0.52	0	0
SCX50-QqQ	Sample	Water	False	Val	3	3.8025	0.00433013	0.113876	0.68	0.0282843	4.15945	0.305	0.005	1.63934	0.8075	0.0147902	1.8316
SCX50-QqQ	Sample	CGXIIMOPS	True	Ala	3	3.08	0	0	0.74	0.0254951	3.44528	0.215	0.005	2.32558	0.655	0.005	0.763359
SCX50-QqQ	Sample	CGXIIMOPS	True	Arg	3	12.115	0.005	0.0412712	0.7375	0.0294746	3.99655	0.335	0.0320156	9.5569	0.905	0.0165831	1.83239
SCX50-QqQ	Sample	CGXIIMOPS	True	Asn	3	2.07	0	0	0.7425	0.00829156	1.11671	0.1425	0.00829156	5.81864	0.435	0.005	1.14943
SCX50-QqQ	Sample	CGXIIMOPS	True	Asp	3	1.3925	0.00433013	0.310961	0.9	0.0141421	1.57135	0.105	0.005	4.7619	0.32	0	0
SCX50-QqQ	Sample	CGXIIMOPS	True	Gln	3	2.37	0	0	0.8375	0.00829156	0.990037	0.235	0.005	2.12766	0.495	0.005	1.0101
SCX50-QqQ	Sample	CGXIIMOPS	True	Glu	3	1.91	0	0	0.78	0	0	0.1625	0.00829156	5.1025	0.46	0	0
SCX50-QqQ	Sample	CGXIIMOPS	True	Gly	3	2.7675	0.00829156	0.299605	0.7725	0.0356195	4.61094	0.165	0.0180278	10.9259	0.52	0.0173205	3.33087
SCX50-QqQ	Sample	CGXIIMOPS	True	His	3	10.7225	0.00433013	0.0403836	0.7825	0.0363146	4.64084	0.235	0.005	2.12766	0.6375	0.0129904	2.03771
SCX50-QqQ	Sample	CGXIIMOPS	True	Ile-Leu	6	4.54	0	0	0.74	0.0173205	2.34061	0.3925	0.00829156	2.1125	0.9175	0.00829156	0.903712
SCX50-QqQ	Sample	CGXIIMOPS	True	Lys	3	10.98	0.00707107	0.0643995	0.7175	0.0443706	6.18406	0.1775	0.0129904	7.31852	0.5925	0.0204634	3.45374
SCX50-QqQ	Sample	CGXIIMOPS	True	Met	3	3.0775	0.00433013	0.140703	0.745	0.005	0.671141	0.2	0	0	0.69	0	0
SCX50-QqQ	Sample	CGXIIMOPS	True	Phe	3	4.0875	0.00433013	0.105936	0.675	0.005	0.740741	0.27	0.00707107	2.61891	0.9075	0.00433013	0.477149
SCX50-QqQ	Sample	CGXIIMOPS	True	Pro	3	2.89	0	0	0.7525	0.00433013	0.575432	0.255	0.005	1.96078	0.65	0	0
SCX50-QqQ	Sample	CGXIIMOPS	True	Ser	3	2.025	0.005	0.246914	0.8075	0.00433013	0.536239	0.13	0	0	0.4125	0.00433013	1.04973
SCX50-QqQ	Sample	CGXIIMOPS	True	Thr	3	2.14	0	0	0.76	0.00707107	0.930404	0.1425	0.00433013	3.03869	0.4375	0.00433013	0.989743
SCX50-QqQ	Sample	CGXIIMOPS	True	Trp	3	4.77	0	0	0.6775	0.00433013	0.639133	0.1725	0.00433013	2.51022	0.75	0.00707107	0.942809
SCX50-QqQ	Sample	CGXIIMOPS	True	Tyr	3	2.52	0	0	0.755	0.0327872	4.34267	0.1475	0.00433013	2.93568	0.515	0.005	0.970874
SCX50-QqQ	Sample	CGXIIMOPS	True	Val	3	3.81	0	0	0.6875	0.0248747	3.61814	0.2925	0.00829156	2.83472	0.82	0.00707107	0.862325
SCX50-QqQ	Sample	CGXIIMOPS	False	Ala	3	3.065	0.005	0.163132	0.7375	0.0192029	2.60378	0.205	0.0111803	5.45382	0.655	0.015	2.29008
SCX50-QqQ	Sample	CGXIIMOPS	False	Arg	3	12.1125	0.00433013	0.0357492	0.75	0.0244949	3.26599	0.295	0.0206155	6.98831	0.84	0.00707107	0.841794
SCX50-QqQ	Sample	CGXIIMOPS	False	Asn	3	2.06	0	0	0.7725	0.0476314	6.16588	0.14	0.00707107	5.05076	0.405	0.0111803	2.76058
SCX50-QqQ	Sample	CGXIIMOPS	False	Asp	3	1.39	0	0	0.865	0.00866025	1.00119	0.1025	0.00433013	4.22451	0.3	0	0
SCX50-QqQ	Sample	CGXIIMOPS	False	Gln	3	2.3575	0.00433013	0.183675	0.7625	0.0277263	3.63624	0.225	0.005	2.22222	0.5275	0.00829156	1.57186
SCX50-QqQ	Sample	CGXIIMOPS	False	Glu	3	1.9	0	0	0.7225	0.00433013	0.599326	0.1575	0.00433013	2.74929	0.42	0.00707107	1.68359
SCX50-QqQ	Sample	CGXIIMOPS	False	Gly	3	2.7525	0.00433013	0.157316	0.8325	0.0326917	3.92694	0.235	0.0180278	7.67139	0.52	0.0644205	12.3886
SCX50-QqQ	Sample	CGXIIMOPS	False	His	3	10.71	0.00707107	0.066023	0.8225	0.0376663	4.57949	0.2275	0.00829156	3.64464	0.615	0.0229129	3.72567
SCX50-QqQ	Sample	CGXIIMOPS	False	Ile-Leu	6	4.5875	0.00433013	0.0943897	0.5975	0.0178536	2.98805	0.4175	0.00829156	1.986	0.8225	0.0326917	3.97468
SCX50-QqQ	Sample	CGXIIMOPS	False	Lys	3	10.9725	0.00433013	0.0394634	0.7575	0.043229	5.7068	0.17	0.00707107	4.15945	0.5475	0.0303109	5.53624
SCX50-QqQ	Sample	CGXIIMOPS	False	Met	3	3.0675	0.00433013	0.141161	0.7275	0.00433013	0.595206	0.19	0	0	0.6625	0.00433013	0.653604
SCX50-QqQ	Sample	CGXIIMOPS	False	Phe	3	4.0675	0.00433013	0.106457	0.6775	0.0178536	2.63521	0.2575	0.00433013	1.6816	0.855	0.00866025	1.0129
SCX50-QqQ	Sample	CGXIIMOPS	False	Pro	3	2.8775	0.00433013	0.150482	0.77	0.0244949	3.18116	0.255	0.005	1.96078	0.6025	0.0108972	1.80867
SCX50-QqQ	Sample	CGXIIMOPS	False	Ser	3	2.02	0	0	0.7775	0.0129904	1.67079	0.1225	0.00433013	3.5348	0.39	0.0158114	4.0542
SCX50-QqQ	Sample	CGXIIMOPS	False	Thr	3	2.1325	0.00433013	0.203054	0.7675	0.0420565	5.47968	0.1475	0.00433013	2.93568	0.3975	0.00829156	2.08593
SCX50-QqQ	Sample	CGXIIMOPS	False	Trp	3	4.76	0	0	0.68	0.0187083	2.75122	0.1775	0.00433013	2.43951	0.685	0.0111803	1.63217
SCX50-QqQ	Sample	CGXIIMOPS	False	Tyr	3	2.51	0	0	0.7475	0.00433013	0.579281	0.15	0	0	0.4875	0.00433013	0.888231
SCX50-QqQ	Sample	CGXIIMOPS	False	Val	3	3.79	0	0	0.7225	0.0227761	3.1524	0.29	0.00707107	2.4383	0.775	0.0269258	3.4743
SCX50-QqQ	Sample	CGXII	True	Ala	3	3.0775	0.00433013	0.140703	0.7525	0.0192029	2.55188	0.215	0.005	2.32558	0.65	0	0
SCX50-QqQ	Sample	CGXII	True	Arg	3	12.11	0.0122474	0.101135	0.745	0.0259808	3.48735	0.345	0.0180278	5.22544	0.8975	0.00829156	0.923851
SCX50-QqQ	Sample	CGXII	True	Asn	3	2.07	0	0	0.745	0.005	0.671141	0.1475	0.00433013	2.93568	0.44	0	0
SCX50-QqQ	Sample	CGXII	True	Asp	3	1.3925	0.00433013	0.310961	0.8925	0.0108972	1.22098	0.1075	0.00433013	4.02803	0.32	0	0
SCX50-QqQ	Sample	CGXII	True	Gln	3	2.37	0	0	0.81	0.034641	4.27667	0.225	0.005	2.22222	0.49	0	0
SCX50-QqQ	Sample	CGXII	True	Glu	3	1.91	0	0	0.78	0	0	0.1625	0.00433013	2.66469	0.46	0	0
SCX50-QqQ	Sample	CGXII	True	Gly	3	2.765	0.00866025	0.31321	0.835	0.0585235	7.0088	0.185	0.035	18.9189	0.4925	0.0129904	2.63764
SCX50-QqQ	Sample	CGXII	True	His	3	10.72	0.00707107	0.0659615	0.78	0.0353553	4.53274	0.2175	0.0277263	12.7477	0.6275	0.0108972	1.73661
SCX50-QqQ	Sample	CGXII	True	Ile-Leu	6	4.535	0.005	0.110254	0.7525	0.0192029	2.55188	0.3825	0.00829156	2.16773	0.9125	0.00433013	0.474534
SCX50-QqQ	Sample	CGXII	True	Lys	3	10.97	0.00707107	0.0644582	0.75	0.0244949	3.26599	0.1775	0.00433013	2.43951	0.5775	0.0129904	2.24942
SCX50-QqQ	Sample	CGXII	True	Met	3	3.0775	0.00433013	0.140703	0.7425	0.00433013	0.583182	0.2	0	0	0.69	0	0
SCX50-QqQ	Sample	CGXII	True	Phe	3	4.0825	0.00433013	0.106066	0.67	0	0	0.27	0.00707107	2.61891	0.9075	0.00829156	0.913671
SCX50-QqQ	Sample	CGXII	True	Pro	3	2.89	0	0	0.7625	0.0216506	2.83943	0.27	0.00707107	2.61891	0.655	0.005	0.763359
SCX50-QqQ	Sample	CGXII	True	Ser	3	2.0225	0.00433013	0.214098	0.78	0.0406202	5.20772	0.1275	0.00433013	3.39618	0.415	0.005	1.20482
SCX50-QqQ	Sample	CGXII	True	Thr	3	2.14	0	0	0.76	0.00707107	0.930404	0.14	0	0	0.4325	0.00433013	1.00119
SCX50-QqQ	Sample	CGXII	True	Trp	3	4.765	0.005	0.104932	0.6825	0.0163936	2.40199	0.175	0.005	2.85714	0.7375	0.00433013	0.587136
SCX50-QqQ	Sample	CGXII	True	Tyr	3	2.52	0	0	0.765	0.005	0.653595	0.1525	0.00433013	2.83943	0.5175	0.00829156	1.60223
SCX50-QqQ	Sample	CGXII	True	Val	3	3.805	0.005	0.131406	0.6825	0.00433013	0.634451	0.295	0.0111803	3.78995	0.8125	0.00433013	0.532939
SCX50-QqQ	Sample	CGXII	False	Ala	3	3.065	0.005	0.163132	0.7525	0.00433013	0.575432	0.2	0.00707107	3.53553	0.6575	0.00829156	1.26107
SCX50-QqQ	Sample	CGXII	False	Arg	3	12.11	0.00707107	0.0583903	0.7475	0.0147902	1.97862	0.305	0.0229129	7.51242	0.9	0.0122474	1.36083
SCX50-QqQ	Sample	CGXII	False	Asn	3	2.06	0	0	0.74	0.0406202	5.48922	0.145	0.005	3.44828	0.415	0.015	3.61446
SCX50-QqQ	Sample	CGXII	False	Asp	3	1.39	0	0	0.8675	0.00829156	0.9558	0.105	0.005	4.7619	0.31	0.00707107	2.28099
SCX50-QqQ	Sample	CGXII	False	Gln	3	2.3525	0.00433013	0.184065	0.765	0.0320156	4.18505	0.225	0.00866025	3.849	0.5425	0.00433013	0.79818
SCX50-QqQ	Sample	CGXII	False	Glu	3	1.9	0	0	0.7425	0.0389711	5.24864	0.16	0	0	0.4275	0.00829156	1.93955
SCX50-QqQ	Sample	CGXII	False	Gly	3	2.7475	0.0108972	0.396624	0.83	0.107005	12.8921	0.225	0.0180278	8.01234	0.56	0.0367423	6.56113
SCX50-QqQ	Sample	CGXII	False	His	3	10.71	0.00707107	0.066023	0.8175	0.0376663	4.6075	0.225	0.00866025	3.849	0.645	0.0269258	4.17455
SCX50-QqQ	Sample	CGXII	False	Ile-Leu	6	4.585	0.005	0.109051	0.595	0.00866025	1.4555	0.41	0.00707107	1.72465	0.82	0.0122474	1.49359
SCX50-QqQ	Sample	CGXII	False	Lys	3	10.9725	0.00433013	0.0394634	0.7275	0.0248747	3.4192	0.195	0.00866025	4.44116	0.5825	0.0268095	4.60249
SCX50-QqQ	Sample	CGXII	False	Met	3	3.0625	0.00433013	0.141392	0.74	0.0234521	3.1692	0.1925	0.00433013	2.24942	0.6725	0.0227761	3.38678
SCX50-QqQ	Sample	CGXII	False	Phe	3	4.065	0.005	0.123001	0.6825	0.0129904	1.90335	0.255	0.005	1.96078	0.8475	0.0376663	4.4444
SCX50-QqQ	Sample	CGXII	False	Pro	3	2.8725	0.00433013	0.150744	0.78	0	0	0.255	0.005	1.96078	0.61	0.0173205	2.83943
SCX50-QqQ	Sample	CGXII	False	Ser	3	2.02	0	0	0.78	0.00707107	0.906547	0.12	0	0	0.405	0.005	1.23457
SCX50-QqQ	Sample	CGXII	False	Thr	3	2.1325	0.00433013	0.203054	0.735	0.005	0.680272	0.1475	0.00433013	2.93568	0.4225	0.00829156	1.9625
SCX50-QqQ	Sample	CGXII	False	Trp	3	4.7575	0.00433013	0.0910169	0.6725	0.0147902	2.19929	0.1775	0.00433013	2.43951	0.69	0.0212132	3.07438
SCX50-QqQ	Sample	CGXII	False	Tyr	3	2.51	0	0	0.745	0.005	0.671141	0.1525	0.00433013	2.83943	0.51	0.0141421	2.77297
SCX50-QqQ	Sample	CGXII	False	Val	3	3.79	0	0	0.7	0.0282843	4.04061	0.305	0.0111803	3.66569	0.8025	0.00829156	1.03322
SCX50-QqQ	Standard	Standard	True	Ala	0.025	3.105	0.0111803	0.360075	0.75	0.0141421	1.88562	0.215	0.005	2.32558	0.6575	0.00433013	0.658574
SCX50-QqQ	Standard	Standard	True	Ala	0.25	3.11	0.0187083	0.601553	0.76	0.0141421	1.86081	0.215	0.005	2.32558	0.6575	0.00433013	0.658574
SCX50-QqQ	Standard	Standard	True	Ala	0.05	3.1	0.01	0.322581	0.74	0.0212132	2.86665	0.2225	0.00433013	1.94612	0.66	0	0
SCX50-QqQ	Standard	Standard	True	Ala	2.5	3.1075	0.0108972	0.350676	0.755	0.0111803	1.48084	0.21	0	0	0.6625	0.00829156	1.25156
SCX50-QqQ	Standard	Standard	True	Ala	5	3.11	0.0158114	0.508405	0.7575	0.0147902	1.9525	0.215	0.005	2.32558	0.67	0.00707107	1.05538
SCX50-QqQ	Standard	Standard	True	Ala	12.5	3.105	0.0165831	0.534078	0.7625	0.0108972	1.42915	0.215	0.005	2.32558	0.6625	0.00433013	0.653604
SCX50-QqQ	Standard	Standard	True	Ala	1.25	3.1075	0.0147902	0.475952	0.725	0.0206155	2.84352	0.2175	0.00433013	1.99086	0.6625	0.0108972	1.64487
SCX50-QqQ	Standard	Standard	True	Ala	0.5	3.115	0.0217945	0.699663	0.745	0.0229129	3.07555	0.215	0.005	2.32558	0.66	0	0
SCX50-QqQ	Standard	Standard	True	Ala	25	3.1025	0.0227761	0.73412	0.7575	0.0147902	1.9525	0.2175	0.00829156	3.81221	0.6625	0.0108972	1.64487
SCX50-QqQ	Standard	Standard	True	Ala	0.125	3.0975	0.0108972	0.351808	0.7425	0.0147902	1.99195	0.215	0.005	2.32558	0.6575	0.00433013	0.658574
SCX50-QqQ	Standard	Standard	True	Arg	0.025	12.155	0.0229129	0.188506	0.715	0.0364005	5.09099	0.31	0.0187083	6.03493	0.85	0.0187083	2.20097
SCX50-QqQ	Standard	Standard	True	Arg	0.25	12.165	0.0287228	0.23611	0.68	0.0141421	2.07973	0.2875	0.0163936	5.70212	0.85	0.0308221	3.62613
SCX50-QqQ	Standard	Standard	True	Arg	0.05	12.1575	0.0238485	0.196163	0.7125	0.0227761	3.19664	0.305	0.0217945	7.14574	0.8525	0.0277263	3.25236
SCX50-QqQ	Standard	Standard	True	Arg	2.5	12.1775	0.0402337	0.330394	0.7075	0.0326917	4.62074	0.3025	0.0369966	12.2303	0.865	0.0206155	2.3833
SCX50-QqQ	Standard	Standard	True	Arg	5	12.175	0.0415331	0.341134	0.6875	0.0248747	3.61814	0.3275	0.0192029	5.86347	0.875	0.0206155	2.35606
SCX50-QqQ	Standard	Standard	True	Arg	12.5	12.175	0.0364005	0.298978	0.7025	0.0369966	5.26642	0.3775	0.0311247	8.24497	0.9225	0.0414578	4.49407
SCX50-QqQ	Standard	Standard	True	Arg	1.25	12.2	0.0768115	0.629602	0.7025	0.0562917	8.01305	0.29	0.0122474	4.22326	0.875	0.0206155	2.35606
SCX50-QqQ	Standard	Standard	True	Arg	0.5	12.175	0.0482183	0.396043	0.7275	0.0389711	5.35686	0.3375	0.0216506	6.415	0.8525	0.0204634	2.4004
SCX50-QqQ	Standard	Standard	True	Arg	25	12.1825	0.0657172	0.539439	0.7175	0.0303109	4.22451	0.3475	0.0729298	20.987	0.93	0.0244949	2.63386
SCX50-QqQ	Standard	Standard	True	Arg	0.125	12.155	0.0180278	0.148316	0.7275	0.0227761	3.13073	0.325	0.0229129	7.05012	0.8625	0.0248747	2.88402
SCX50-QqQ	Standard	Standard	True	Asn	0.0125	2.0775	0.00829156	0.399112	0.78	0.0141421	1.81309	0.1425	0.00433013	3.03869	0.4425	0.00433013	0.97856
SCX50-QqQ	Standard	Standard	True	Asn	0.025	2.0825	0.00433013	0.207929	0.8	0.0122474	1.53093	0.1425	0.00433013	3.03869	0.4375	0.00433013	0.989743
SCX50-QqQ	Standard	Standard	True	Asn	0.25	2.085	0.015	0.719424	0.78	0.00707107	0.906547	0.1375	0.00829156	6.03023	0.4325	0.00829156	1.91712
SCX50-QqQ	Standard	Standard	True	Asn	0.05	2.085	0.005	0.239808	0.7725	0.0326917	4.23194	0.14	0	0	0.4375	0.0108972	2.4908
SCX50-QqQ	Standard	Standard	True	Asn	2.5	2.0825	0.00829156	0.398154	0.79	0.0141421	1.79014	0.15	0	0	0.435	0.005	1.14943
SCX50-QqQ	Standard	Standard	True	Asn	5	2.0825	0.00829156	0.398154	0.7825	0.0192029	2.45404	0.145	0.005	3.44828	0.44	0.00707107	1.60706
SCX50-QqQ	Standard	Standard	True	Asn	12.5	2.0825	0.0108972	0.523277	0.7525	0.0248747	3.30561	0.145	0.005	3.44828	0.43	0.00707107	1.64443
SCX50-QqQ	Standard	Standard	True	Asn	1.25	2.0825	0.0108972	0.523277	0.7725	0.0147902	1.91459	0.145	0.005	3.44828	0.4375	0.00433013	0.989743
SCX50-QqQ	Standard	Standard	True	Asn	0.5	2.0925	0.0108972	0.520776	0.7875	0.0129904	1.64957	0.1425	0.00433013	3.03869	0.4375	0.00433013	0.989743
SCX50-QqQ	Standard	Standard	True	Asn	25	2.0825	0.0129904	0.623788	0.755	0.0269258	3.56633	0.14	0	0	0.4075	0.00433013	1.06261
SCX50-QqQ	Standard	Standard	True	Asn	0.125	2.0775	0.00433013	0.20843	0.7825	0.0147902	1.89012	0.14	0	0	0.4375	0.00433013	0.989743
SCX50-QqQ	Standard	Standard	True	Asp	0.025	1.4025	0.00433013	0.308743	0.905	0.0559017	6.17698	0.1075	0.00433013	4.02803	0.315	0.015	4.7619
SCX50-QqQ	Standard	Standard	True	Asp	0.25	1.4	0.00707107	0.505076	0.8925	0.0481534	5.39534	0.105	0.00866025	8.24786	0.31	0.0122474	3.95079
SCX50-QqQ	Standard	Standard	True	Asp	0.05	1.405	0.005	0.355872	0.87	0.065192	7.49334	0.1075	0.00433013	4.02803	0.315	0.00866025	2.74929
SCX50-QqQ	Standard	Standard	True	Asp	2.5	1.4025	0.00433013	0.308743	0.8675	0.0625999	7.21613	0.1075	0.00433013	4.02803	0.3175	0.0108972	3.4322
SCX50-QqQ	Standard	Standard	True	Asp	5	1.405	0.005	0.355872	0.86	0.0552268	6.42172	0.1075	0.00433013	4.02803	0.3175	0.0129904	4.09146
SCX50-QqQ	Standard	Standard	True	Asp	12.5	1.4025	0.00433013	0.308743	0.8525	0.0506828	5.9452	0.1075	0.00433013	4.02803	0.315	0.005	1.5873
SCX50-QqQ	Standard	Standard	True	Asp	1.25	1.4025	0.00433013	0.308743	0.905	0.0559017	6.17698	0.1075	0.00433013	4.02803	0.3125	0.0147902	4.73286
SCX50-QqQ	Standard	Standard	True	Asp	0.5	1.405	0.005	0.355872	0.835	0.045	5.38922	0.1025	0.00829156	8.08933	0.31	0.0122474	3.95079
SCX50-QqQ	Standard	Standard	True	Asp	25	1.4075	0.00829156	0.589099	0.845	0.0377492	4.46736	0.1075	0.00433013	4.02803	0.3025	0.00433013	1.43145
SCX50-QqQ	Standard	Standard	True	Asp	0.125	1.3975	0.00433013	0.309848	0.9225	0.0129904	1.40817	0.1075	0.00433013	4.02803	0.3125	0.0129904	4.15692
SCX50-QqQ	Standard	Standard	True	Gln	0.0125	2.38	0.00707107	0.297104	0.8075	0.0163936	2.03017	0.21	0	0	0.48	0.03	6.25
SCX50-QqQ	Standard	Standard	True	Gln	0.025	2.39	0.00707107	0.295861	0.7875	0.0369966	4.69798	0.2075	0.00433013	2.08681	0.5075	0.00829156	1.63381
SCX50-QqQ	Standard	Standard	True	Gln	0.25	2.3925	0.0163936	0.685208	0.8	0.0412311	5.15388	0.21	0.0122474	5.83212	0.5	0.00707107	1.41421
SCX50-QqQ	Standard	Standard	True	Gln	0.05	2.39	0.01	0.41841	0.79	0.03	3.79747	0.21	0.00707107	3.36718	0.5075	0.00829156	1.63381
SCX50-QqQ	Standard	Standard	True	Gln	2.5	2.39	0.00707107	0.295861	0.8125	0.0286138	3.5217	0.2325	0.00433013	1.86242	0.52	0.00707107	1.35982
SCX50-QqQ	Standard	Standard	True	Gln	5	2.3925	0.00829156	0.346565	0.7975	0.0147902	1.85457	0.245	0.0111803	4.5634	0.525	0.0111803	2.12959
SCX50-QqQ	Standard	Standard	True	Gln	12.5	2.3925	0.0129904	0.542963	0.8125	0.0334477	4.11664	0.2425	0.00433013	1.78562	0.52	0.00707107	1.35982
SCX50-QqQ	Standard	Standard	True	Gln	1.25	2.3925	0.0108972	0.455475	0.8275	0.0376663	4.55182	0.2175	0.0163936	7.53729	0.505	0.0111803	2.21393
SCX50-QqQ	Standard	Standard	True	Gln	0.5	2.3975	0.0147902	0.616901	0.7925	0.0277263	3.49859	0.22	0.00707107	3.21412	0.51	0.00707107	1.38648
SCX50-QqQ	Standard	Standard	True	Gln	25	2.4	0.0187083	0.779512	0.8125	0.0605702	7.45479	0.2225	0.0147902	6.64728	0.52	0.00707107	1.35982
SCX50-QqQ	Standard	Standard	True	Gln	0.125	2.3825	0.00829156	0.348019	0.8275	0.0286138	3.45786	0.2125	0.00829156	3.90191	0.5025	0.00829156	1.65006
SCX50-QqQ	Standard	Standard	True	Glu	0.025	1.9225	0.00433013	0.225234	0.805	0.045	5.59006	0.165	0.00866025	5.24864	0.46	0.0122474	2.66249
SCX50-QqQ	Standard	Standard	True	Glu	0.25	1.925	0.015	0.779221	0.7975	0.0192029	2.40788	0.1575	0.0163936	10.4086	0.445	0.015	3.37079
SCX50-QqQ	Standard	Standard	True	Glu	0.05	1.9225	0.00433013	0.225234	0.815	0.0377492	4.6318	0.16	0.00707107	4.41942	0.45	0.00707107	1.57135
SCX50-QqQ	Standard	Standard	True	Glu	2.5	1.92	0.00707107	0.368285	0.78	0.0122474	1.57019	0.17	0.00707107	4.15945	0.46	0.0122474	2.66249
SCX50-QqQ	Standard	Standard	True	Glu	5	1.9225	0.00829156	0.431291	0.775	0.0111803	1.44262	0.165	0.0111803	6.77596	0.465	0.0111803	2.40437
SCX50-QqQ	Standard	Standard	True	Glu	12.5	1.925	0.00866025	0.449883	0.7875	0.0108972	1.38378	0.16	0	0	0.4525	0.0108972	2.40823
SCX50-QqQ	Standard	Standard	True	Glu	1.25	1.9225	0.0108972	0.566827	0.7925	0.0108972	1.37505	0.16	0.0122474	7.65466	0.4475	0.0108972	2.43514
SCX50-QqQ	Standard	Standard	True	Glu	0.5	1.925	0.015	0.779221	0.8075	0.0311247	3.85446	0.1675	0.0108972	6.50582	0.4575	0.0147902	3.23283
SCX50-QqQ	Standard	Standard	True	Glu	25	1.9225	0.0129904	0.675703	0.8	0.0187083	2.33854	0.14	0	0	0.42	0.0234521	5.58383
SCX50-QqQ	Standard	Standard	True	Glu	0.125	1.9175	0.00433013	0.225821	0.7925	0.0108972	1.37505	0.1675	0.00433013	2.58515	0.4475	0.0108972	2.43514
SCX50-QqQ	Standard	Standard	True	Gly	0.025	2.7925	0.0108972	0.390233	0.7875	0.0641775	8.14952	0.185	0.0165831	8.96385	0.5275	0.0129904	2.46263
SCX50-QqQ	Standard	Standard	True	Gly	0.25	2.795	0.0206155	0.737586	0.7425	0.0227761	3.06749	0.195	0.0111803	5.73351	0.53	0.0122474	2.31084
SCX50-QqQ	Standard	Standard	True	Gly	0.05	2.79	0.01	0.358423	0.745	0.015	2.01342	0.19	0.0212132	11.1648	0.5275	0.0286138	5.42442
SCX50-QqQ	Standard	Standard	True	Gly	2.5	2.7875	0.0129904	0.466023	0.795	0.033541	4.219	0.1925	0.0147902	7.68322	0.505	0.0111803	2.21393
SCX50-QqQ	Standard	Standard	True	Gly	5	2.7975	0.0163936	0.586009	0.78	0.0463681	5.94463	0.195	0.0111803	5.73351	0.5275	0.0277263	5.25618
SCX50-QqQ	Standard	Standard	True	Gly	12.5	2.795	0.0111803	0.400012	0.7525	0.0356195	4.73349	0.1875	0.0129904	6.9282	0.525	0.005	0.952381
SCX50-QqQ	Standard	Standard	True	Gly	1.25	2.795	0.0180278	0.645	0.745	0.0287228	3.85541	0.195	0.0165831	8.50417	0.54	0.0412311	7.63538
SCX50-QqQ	Standard	Standard	True	Gly	0.5	2.795	0.0217945	0.779767	0.7775	0.0248747	3.19932	0.1875	0.0129904	6.9282	0.5225	0.0192029	3.67519
SCX50-QqQ	Standard	Standard	True	Gly	25	2.795	0.0180278	0.645	0.7475	0.0258602	3.45956	0.1925	0.0258602	13.4339	0.505	0.0165831	3.28379
SCX50-QqQ	Standard	Standard	True	Gly	0.125	2.785	0.0111803	0.401448	0.745	0.0259808	3.48735	0.19	0.0158114	8.32178	0.5375	0.0204634	3.80714
SCX50-QqQ	Standard	Standard	True	His	0.0125	10.75	0.0187083	0.174031	0.7775	0.0286138	3.68023	0.1925	0.00829156	4.3073	0.6025	0.0129904	2.15608
SCX50-QqQ	Standard	Standard	True	His	0.025	10.7525	0.0178536	0.166041	0.7725	0.0227761	2.94836	0.1975	0.00433013	2.19247	0.6075	0.00829156	1.36487
SCX50-QqQ	Standard	Standard	True	His	0.25	10.76	0.0254951	0.236943	0.7725	0.0178536	2.31114	0.195	0.0229129	11.7502	0.6	0.0234521	3.90868
SCX50-QqQ	Standard	Standard	True	His	0.05	10.755	0.0180278	0.167622	0.81	0.0360555	4.4513	0.21	0.0212132	10.1015	0.6075	0.00829156	1.36487
SCX50-QqQ	Standard	Standard	True	His	2.5	10.77	0.0254951	0.236723	0.79	0.0331662	4.19826	0.205	0.005	2.43902	0.635	0.005	0.787402
SCX50-QqQ	Standard	Standard	True	His	5	10.77	0.0324037	0.30087	0.8125	0.0248747	3.0615	0.2125	0.0129904	6.11312	0.6575	0.00829156	1.26107
SCX50-QqQ	Standard	Standard	True	His	12.5	10.7675	0.0311247	0.289062	0.835	0.0269258	3.22465	0.2425	0.0178536	7.3623	0.7	0.00707107	1.01015
SCX50-QqQ	Standard	Standard	True	His	1.25	10.7975	0.083479	0.773133	0.8025	0.0376663	4.69362	0.21	0.00707107	3.36718	0.6325	0.00829156	1.31092
SCX50-QqQ	Standard	Standard	True	His	0.5	10.795	0.0687386	0.636764	0.815	0.0502494	6.16557	0.205	0.0165831	8.08933	0.625	0.005	0.8
SCX50-QqQ	Standard	Standard	True	His	25	10.7875	0.0553963	0.513523	0.8275	0.0798044	9.64404	0.275	0.0287228	10.4447	0.6875	0.0697764	10.1493
SCX50-QqQ	Standard	Standard	True	His	0.125	10.7575	0.0129904	0.120757	0.79	0.0367423	4.65093	0.185	0.0111803	6.04343	0.5975	0.0192029	3.21387
SCX50-QqQ	Standard	Standard	True	Ile-Leu	0.5	4.6175	0.0496865	1.07605	0.74	0.0158114	2.13667	0.3975	0.0178536	4.49146	0.925	0.0206155	2.22871
SCX50-QqQ	Standard	Standard	True	Ile-Leu	0.1	4.5975	0.0192029	0.417681	0.755	0.015	1.98675	0.395	0.00866025	2.19247	0.9175	0.0108972	1.18771
SCX50-QqQ	Standard	Standard	True	Ile-Leu	5	4.6025	0.0258602	0.561873	0.7425	0.0147902	1.99195	0.39	0.0122474	3.14037	0.9275	0.0129904	1.40058
SCX50-QqQ	Standard	Standard	True	Ile-Leu	10	4.6	0.0291548	0.633799	0.76	0.03	3.94737	0.4025	0.00829156	2.06002	0.93	0.0173205	1.86242
SCX50-QqQ	Standard	Standard	True	Ile-Leu	25	4.5975	0.0334477	0.72752	0.7675	0.0129904	1.69256	0.385	0.0165831	4.3073	0.9275	0.0129904	1.40058
SCX50-QqQ	Standard	Standard	True	Ile-Leu	2.5	4.6125	0.0414578	0.898814	0.7575	0.0108972	1.43858	0.3925	0.00829156	2.1125	0.925	0.00866025	0.936244
SCX50-QqQ	Standard	Standard	True	Ile-Leu	1	4.625	0.0567891	1.22787	0.76	0.0158114	2.08045	0.4075	0.0204634	5.02169	0.9375	0.0363146	3.87356
SCX50-QqQ	Standard	Standard	True	Ile-Leu	50	4.595	0.0455522	0.991342	0.815	0.0217945	2.67417	0.3725	0.00433013	1.16245	0.845	0.0217945	2.57923
SCX50-QqQ	Standard	Standard	True	Ile-Leu	0.25	4.5975	0.0192029	0.417681	0.74	0.0158114	2.13667	0.3975	0.00433013	1.08934	0.9225	0.00433013	0.46939
SCX50-QqQ	Standard	Standard	True	Lys	0.0125	10.9975	0.0108972	0.0990884	0.7875	0.0303109	3.849	0.19	0.0187083	9.84647	0.63	0.0158114	2.50974
SCX50-QqQ	Standard	Standard	True	Lys	0.025	11.005	0.0165831	0.150687	0.73	0.03937	5.39316	0.2125	0.0277263	13.0477	0.6325	0.0192029	3.03603
SCX50-QqQ	Standard	Standard	True	Lys	0.25	11.0125	0.0258602	0.234826	0.7825	0.0286138	3.65672	0.1825	0.0216506	11.8634	0.635	0.0229129	3.60833
SCX50-QqQ	Standard	Standard	True	Lys	0.05	11.0075	0.0192029	0.174453	0.735	0.0403113	5.48453	0.1875	0.00829156	4.42217	0.62	0.0122474	1.97539
SCX50-QqQ	Standard	Standard	True	Lys	2.5	11.0175	0.0334477	0.303587	1.2125	0.709062	58.4793	0.195	0.00866025	4.44116	1.0125	0.662547	65.4368
SCX50-QqQ	Standard	Standard	True	Lys	5	11.0225	0.0376663	0.341722	0.7625	0.0303109	3.9752	0.1875	0.00829156	4.42217	0.6175	0.0311247	5.04045
SCX50-QqQ	Standard	Standard	True	Lys	12.5	11.0175	0.0268095	0.243336	0.7725	0.0326917	4.23194	0.185	0.015	8.10811	0.605	0.0206155	3.40753
SCX50-QqQ	Standard	Standard	True	Lys	1.25	11.0525	0.0920258	0.832624	0.74	0.0187083	2.52815	0.1675	0.0108972	6.50582	0.61	0.034641	5.67886
SCX50-QqQ	Standard	Standard	True	Lys	0.5	11.05	0.0815475	0.737987	0.76	0.0187083	2.46162	0.1825	0.0108972	5.97109	0.62	0.0273861	4.41712
SCX50-QqQ	Standard	Standard	True	Lys	25	11.0475	0.0664737	0.601708	0.76	0.0187083	2.46162	0.185	0.005	2.7027	0.595	0.0206155	3.46479
SCX50-QqQ	Standard	Standard	True	Lys	0.125	11.0075	0.0192029	0.174453	0.74	0.0273861	3.70083	0.19	0.00707107	3.72161	0.635	0.0165831	2.61152
SCX50-QqQ	Standard	Standard	True	Met	0.025	3.105	0.0111803	0.360075	0.7325	0.0147902	2.01914	0.2	0	0	0.68	0	0
SCX50-QqQ	Standard	Standard	True	Met	0.25	3.1125	0.0227761	0.731762	0.7325	0.0216506	2.95572	0.2	0	0	0.685	0.005	0.729927
SCX50-QqQ	Standard	Standard	True	Met	0.05	3.1075	0.0129904	0.418033	0.735	0.0229129	3.1174	0.2025	0.00433013	2.13833	0.6875	0.00433013	0.629837
SCX50-QqQ	Standard	Standard	True	Met	2.5	3.1175	0.0178536	0.572689	0.755	0.0165831	2.19644	0.2	0.00707107	3.53553	0.705	0.005	0.70922
SCX50-QqQ	Standard	Standard	True	Met	5	3.12	0.0223607	0.716688	0.7475	0.0192029	2.56895	0.2075	0.00433013	2.08681	0.705	0.005	0.70922
SCX50-QqQ	Standard	Standard	True	Met	12.5	3.12	0.0187083	0.599625	0.745	0.0111803	1.50072	0.2075	0.00433013	2.08681	0.705	0.005	0.70922
SCX50-QqQ	Standard	Standard	True	Met	1.25	3.115	0.0180278	0.57874	0.7375	0.0163936	2.22286	0.2	0	0	0.6925	0.00433013	0.625289
SCX50-QqQ	Standard	Standard	True	Met	0.5	3.12	0.0254951	0.817151	0.7325	0.0147902	2.01914	0.205	0.005	2.43902	0.695	0.005	0.719424
SCX50-QqQ	Standard	Standard	True	Met	25	3.1175	0.0268095	0.859968	0.765	0.015	1.96078	0.205	0.005	2.43902	0.6725	0.043229	6.42811
SCX50-QqQ	Standard	Standard	True	Met	0.125	3.1	0.0122474	0.395079	0.7475	0.0108972	1.45783	0.2025	0.00433013	2.13833	0.685	0.005	0.729927
SCX50-QqQ	Standard	Standard	True	Phe	0.025	4.135	0.0165831	0.401043	0.6875	0.0147902	2.1513	0.265	0.005	1.88679	0.8875	0.00829156	0.934261
SCX50-QqQ	Standard	Standard	True	Phe	0.25	4.1525	0.0414578	0.998382	0.68	0.01	1.47059	0.265	0.005	1.88679	0.8925	0.00433013	0.485168
SCX50-QqQ	Standard	Standard	True	Phe	0.05	4.1375	0.0192029	0.464118	0.69	0.00707107	1.02479	0.2625	0.00829156	3.15869	0.8875	0.00829156	0.934261
SCX50-QqQ	Standard	Standard	True	Phe	2.5	4.145	0.025	0.603136	0.6775	0.00829156	1.22385	0.2725	0.00433013	1.58904	0.91	0.00707107	0.77704
SCX50-QqQ	Standard	Standard	True	Phe	5	4.1475	0.0303109	0.730823	0.6725	0.00829156	1.23295	0.2775	0.00433013	1.56041	0.925	0.00866025	0.936244
SCX50-QqQ	Standard	Standard	True	Phe	12.5	4.1475	0.0268095	0.646402	0.6775	0.00433013	0.639133	0.285	0.005	1.75439	0.93	0.01	1.07527
SCX50-QqQ	Standard	Standard	True	Phe	1.25	4.1475	0.0334477	0.806455	0.695	0.0111803	1.60868	0.2675	0.00829156	3.09965	0.895	0.00866025	0.967626
SCX50-QqQ	Standard	Standard	True	Phe	0.5	4.1575	0.0443706	1.06724	0.6875	0.0192029	2.79314	0.2675	0.00829156	3.09965	0.9	0.00707107	0.785674
SCX50-QqQ	Standard	Standard	True	Phe	25	4.1475	0.0389711	0.93963	0.685	0.0165831	2.42089	0.27	0.00707107	2.61891	0.8575	0.0129904	1.51491
SCX50-QqQ	Standard	Standard	True	Phe	0.125	4.135	0.0165831	0.401043	0.675	0.0111803	1.65635	0.265	0.005	1.88679	0.8925	0.00433013	0.485168
SCX50-QqQ	Standard	Standard	True	Pro	0.025	2.9225	0.00829156	0.283715	0.7525	0.0147902	1.96548	0.2475	0.00829156	3.35013	0.6475	0.00433013	0.668745
SCX50-QqQ	Standard	Standard	True	Pro	0.25	2.9275	0.0268095	0.915782	0.7675	0.0319179	4.15868	0.25	0.00707107	2.82843	0.645	0.005	0.775194
SCX50-QqQ	Standard	Standard	True	Pro	0.05	2.925	0.0111803	0.382234	0.7425	0.0238485	3.21192	0.245	0.005	2.04082	0.6475	0.00433013	0.668745
SCX50-QqQ	Standard	Standard	True	Pro	2.5	2.9275	0.0147902	0.505216	0.7575	0.0147902	1.9525	0.265	0.005	1.88679	0.6625	0.00433013	0.653604
SCX50-QqQ	Standard	Standard	True	Pro	5	2.9275	0.0192029	0.655948	0.7575	0.0349106	4.60866	0.2775	0.00829156	2.98795	0.6725	0.00433013	0.643885
SCX50-QqQ	Standard	Standard	True	Pro	12.5	2.9325	0.0192029	0.654829	0.755	0.0111803	1.48084	0.2775	0.00433013	1.56041	0.6825	0.00433013	0.634451
SCX50-QqQ	Standard	Standard	True	Pro	1.25	2.93	0.0187083	0.638508	0.755	0.0320156	4.24048	0.26	0.00707107	2.71964	0.6575	0.00433013	0.658574
SCX50-QqQ	Standard	Standard	True	Pro	0.5	2.935	0.0269258	0.917405	0.7675	0.0129904	1.69256	0.255	0.005	1.96078	0.6525	0.00433013	0.663621
SCX50-QqQ	Standard	Standard	True	Pro	25	2.9275	0.0268095	0.915782	0.77	0.0173205	2.24942	0.275	0.00866025	3.14918	0.6625	0.0216506	3.26802
SCX50-QqQ	Standard	Standard	True	Pro	0.125	2.9175	0.0129904	0.445257	0.7625	0.0163936	2.14998	0.2475	0.00829156	3.35013	0.6475	0.00433013	0.668745
SCX50-QqQ	Standard	Standard	True	Ser	0.025	2.0425	0.00433013	0.212001	0.75	0.0122474	1.63299	0.125	0.005	4	0.41	0	0
SCX50-QqQ	Standard	Standard	True	Ser	0.25	2.04	0.0122474	0.600365	0.81	0.0406202	5.01484	0.13	0.00707107	5.43928	0.41	0.00707107	1.72465
SCX50-QqQ	Standard	Standard	True	Ser	0.05	2.0425	0.00829156	0.405952	0.7525	0.0178536	2.37257	0.125	0.005	4	0.4125	0.00829156	2.01008
SCX50-QqQ	Standard	Standard	True	Ser	2.5	2.04	0.00707107	0.346621	0.7475	0.0216506	2.89641	0.13	0	0	0.4175	0.0108972	2.61012
SCX50-QqQ	Standard	Standard	True	Ser	5	2.0425	0.00829156	0.405952	0.7725	0.0258602	3.3476	0.13	0.00707107	5.43928	0.415	0.00866025	2.08681
SCX50-QqQ	Standard	Standard	True	Ser	12.5	2.0375	0.00829156	0.406948	0.755	0.0287228	3.80435	0.13	0.00707107	5.43928	0.4125	0.00433013	1.04973
SCX50-QqQ	Standard	Standard	True	Ser	1.25	2.04	0.00707107	0.346621	0.7775	0.0334477	4.30196	0.1275	0.00433013	3.39618	0.4125	0.00829156	2.01008
SCX50-QqQ	Standard	Standard	True	Ser	0.5	2.05	0.0141421	0.68986	0.7475	0.0178536	2.38844	0.125	0.005	4	0.41	0.00707107	1.72465
SCX50-QqQ	Standard	Standard	True	Ser	25	2.04	0.0122474	0.600365	0.81	0.0234521	2.89532	0.135	0.005	3.7037	0.4125	0.00433013	1.04973
SCX50-QqQ	Standard	Standard	True	Ser	0.125	2.0375	0.00433013	0.212522	0.76	0.03	3.94737	0.1275	0.00433013	3.39618	0.41	0.00707107	1.72465
SCX50-QqQ	Standard	Standard	True	Thr	0.025	2.1575	0.00433013	0.200701	0.7575	0.034187	4.51313	0.15	0	0	0.44	0	0
SCX50-QqQ	Standard	Standard	True	Thr	0.25	2.16	0.0122474	0.567012	0.7875	0.00829156	1.0529	0.15	0	0	0.4425	0.00433013	0.97856
SCX50-QqQ	Standard	Standard	True	Thr	0.05	2.155	0.005	0.232019	0.785	0.033541	4.27274	0.1475	0.00433013	2.93568	0.445	0.005	1.1236
SCX50-QqQ	Standard	Standard	True	Thr	2.5	2.16	0.00707107	0.327364	0.76	0.0339116	4.46206	0.15	0	0	0.44	0	0
SCX50-QqQ	Standard	Standard	True	Thr	5	2.16	0.00707107	0.327364	0.755	0.0269258	3.56633	0.15	0	0	0.4425	0.00433013	0.97856
SCX50-QqQ	Standard	Standard	True	Thr	12.5	2.1575	0.00829156	0.384313	0.775	0.0111803	1.44262	0.145	0.005	3.44828	0.4425	0.00433013	0.97856
SCX50-QqQ	Standard	Standard	True	Thr	1.25	2.1575	0.00829156	0.384313	0.7875	0.0192029	2.43846	0.1475	0.00433013	2.93568	0.44	0	0
SCX50-QqQ	Standard	Standard	True	Thr	0.5	2.1625	0.0108972	0.503919	0.7825	0.0326917	4.17786	0.15	0.00707107	4.71405	0.44	0.00707107	1.60706
SCX50-QqQ	Standard	Standard	True	Thr	25	2.1575	0.0147902	0.685525	0.775	0.015	1.93548	0.1425	0.00433013	3.03869	0.4425	0.00433013	0.97856
SCX50-QqQ	Standard	Standard	True	Thr	0.125	2.15	0.00707107	0.328887	0.795	0.0111803	1.40633	0.1525	0.00433013	2.83943	0.44	0	0
SCX50-QqQ	Standard	Standard	True	Trp	0.025	4.815	0.0165831	0.344405	0.7175	0.0238485	3.32383	0.1725	0.00433013	2.51022	0.7225	0.0147902	2.04709
SCX50-QqQ	Standard	Standard	True	Trp	0.25	4.8425	0.0580409	1.19857	0.7075	0.0216506	3.06016	0.1725	0.00433013	2.51022	0.7325	0.00433013	0.591144
SCX50-QqQ	Standard	Standard	True	Trp	0.05	4.8175	0.0129904	0.26965	0.7125	0.0334477	4.69442	0.1725	0.00433013	2.51022	0.7325	0.00433013	0.591144
SCX50-QqQ	Standard	Standard	True	Trp	2.5	4.8375	0.0326917	0.675798	0.715	0.0229129	3.2046	0.18	0	0	0.78	0.0212132	2.71964
SCX50-QqQ	Standard	Standard	True	Trp	5	4.8425	0.0363146	0.749914	0.7225	0.0204634	2.8323	0.1725	0.00433013	2.51022	0.7925	0.0248747	3.13876
SCX50-QqQ	Standard	Standard	True	Trp	12.5	4.85	0.0374166	0.771476	0.745	0.015	2.01342	0.195	0.00866025	4.44116	0.8325	0.0248747	2.98795
SCX50-QqQ	Standard	Standard	True	Trp	1.25	4.84	0.0474342	0.980045	0.7	0.0122474	1.74964	0.1775	0.00433013	2.43951	0.75	0.0158114	2.10819
SCX50-QqQ	Standard	Standard	True	Trp	0.5	4.8525	0.0694172	1.43055	0.7	0.0173205	2.47436	0.175	0.005	2.85714	0.7475	0.0178536	2.38844
SCX50-QqQ	Standard	Standard	True	Trp	25	4.8675	0.0544862	1.11939	0.735	0.0206155	2.80483	0.205	0.0111803	5.45382	0.8625	0.0294746	3.41734
SCX50-QqQ	Standard	Standard	True	Trp	0.125	4.815	0.0165831	0.344405	0.715	0.0269258	3.76585	0.175	0.005	2.85714	0.735	0.0165831	2.25621
SCX50-QqQ	Standard	Standard	True	Tyr	0.025	2.54	0.00707107	0.278388	0.75	0.0122474	1.63299	0.1525	0.00433013	2.83943	0.5175	0.00433013	0.83674
SCX50-QqQ	Standard	Standard	True	Tyr	0.25	2.5375	0.0147902	0.582865	0.74	0.0141421	1.9111	0.16	0	0	0.525	0.005	0.952381
SCX50-QqQ	Standard	Standard	True	Tyr	0.05	2.54	0.01	0.393701	0.75	0.02	2.66667	0.155	0.005	3.22581	0.515	0.005	0.970874
SCX50-QqQ	Standard	Standard	True	Tyr	2.5	2.5425	0.0108972	0.428604	0.7575	0.0216506	2.85817	0.1525	0.00433013	2.83943	0.52	0.00707107	1.35982
SCX50-QqQ	Standard	Standard	True	Tyr	5	2.545	0.0111803	0.439306	0.765	0.0165831	2.16773	0.155	0.005	3.22581	0.525	0.00866025	1.64957
SCX50-QqQ	Standard	Standard	True	Tyr	12.5	2.54	0.0122474	0.482183	0.7425	0.0248747	3.35013	0.16	0	0	0.5325	0.00829156	1.5571
SCX50-QqQ	Standard	Standard	True	Tyr	1.25	2.5425	0.0108972	0.428604	0.7525	0.0258602	3.43657	0.16	0	0	0.525	0.005	0.952381
SCX50-QqQ	Standard	Standard	True	Tyr	0.5	2.55	0.0187083	0.733658	0.7525	0.0192029	2.55188	0.1575	0.00433013	2.74929	0.5275	0.00829156	1.57186
SCX50-QqQ	Standard	Standard	True	Tyr	25	2.54	0.0187083	0.736547	0.755	0.0229129	3.03482	0.16	0	0	0.535	0.005	0.934579
SCX50-QqQ	Standard	Standard	True	Tyr	0.125	2.5375	0.00433013	0.170645	0.74	0.0187083	2.52815	0.16	0	0	0.525	0.005	0.952381
SCX50-QqQ	Standard	Standard	True	Val	0.025	3.8525	0.0147902	0.383912	0.6925	0.0192029	2.77298	0.29	0.01	3.44828	0.815	0.005	0.613497
SCX50-QqQ	Standard	Standard	True	Val	0.25	3.865	0.033541	0.867814	0.685	0.0165831	2.42089	0.2825	0.0108972	3.85743	0.8125	0.00433013	0.532939
SCX50-QqQ	Standard	Standard	True	Val	0.05	3.85	0.0158114	0.410685	0.69	0.0234521	3.39885	0.2875	0.00829156	2.88402	0.815	0.0111803	1.37182
SCX50-QqQ	Standard	Standard	True	Val	2.5	3.855	0.0180278	0.467646	0.6975	0.0108972	1.56233	0.305	0.0111803	3.66569	0.835	0.005	0.598802
SCX50-QqQ	Standard	Standard	True	Val	5	3.86	0.0223607	0.579292	0.695	0.0180278	2.59392	0.3075	0.00433013	1.40817	0.835	0.00866025	1.03716
SCX50-QqQ	Standard	Standard	True	Val	12.5	3.8575	0.0204634	0.530483	0.685	0.0269258	3.93078	0.3075	0.0178536	5.80604	0.835	0.00866025	1.03716
SCX50-QqQ	Standard	Standard	True	Val	1.25	3.86	0.0254951	0.660495	0.6975	0.0129904	1.86242	0.295	0.015	5.08475	0.8225	0.00829156	1.00809
SCX50-QqQ	Standard	Standard	True	Val	0.5	3.8675	0.0326917	0.845294	0.69	0.0158114	2.29151	0.29	0.00707107	2.4383	0.8225	0.00829156	1.00809
SCX50-QqQ	Standard	Standard	True	Val	25	3.8575	0.0334477	0.867083	0.69	0.01	1.44928	0.2975	0.0192029	6.45474	0.835	0.0111803	1.33896
SCX50-QqQ	Standard	Standard	True	Val	0.125	3.85	0.0122474	0.318116	0.695	0.0165831	2.38606	0.295	0.00866025	2.93568	0.8175	0.00433013	0.529679
SCX50-QqQ	Standard	Standard	False	Ala	0.025	3.095	0.0165831	0.535804	1.295	0.341797	26.3936	0.245	0.0917878	37.4644	0.6175	0.140245	22.7118
SCX50-QqQ	Standard	Standard	False	Ala	0.25	3.0925	0.0192029	0.62095	0.9275	0.157698	17.0025	0.2	0.0122474	6.12372	0.8975	0.15754	17.5532
SCX50-QqQ	Standard	Standard	False	Ala	0.05	3.0875	0.0163936	0.530967	1.1675	0.382124	32.7301	0.1925	0.0420565	21.8475	0.8125	0.043229	5.3205
SCX50-QqQ	Standard	Standard	False	Ala	2.5	3.095	0.0111803	0.361239	0.7975	0.0268095	3.36169	0.2175	0.0147902	6.80009	0.6875	0.0129904	1.88951
SCX50-QqQ	Standard	Standard	False	Ala	5	3.095	0.0111803	0.361239	0.7825	0.0147902	1.89012	0.2125	0.00829156	3.90191	0.6675	0.0129904	1.94612
SCX50-QqQ	Standard	Standard	False	Ala	12.5	3.0925	0.0163936	0.530108	0.7875	0.0178536	2.26712	0.215	0.005	2.32558	0.6675	0.00433013	0.648708
SCX50-QqQ	Standard	Standard	False	Ala	1.25	3.095	0.015	0.484653	0.7525	0.0248747	3.30561	0.21	0	0	0.685	0.00866025	1.26427
SCX50-QqQ	Standard	Standard	False	Ala	0.5	3.1025	0.0227761	0.73412	0.9375	0.0846685	9.0313	0.2075	0.00829156	3.99593	0.9	0.072111	8.01234
SCX50-QqQ	Standard	Standard	False	Ala	25	3.0925	0.0227761	0.736494	0.7875	0.0204634	2.59852	0.2175	0.00433013	1.99086	0.66	0.0158114	2.39566
SCX50-QqQ	Standard	Standard	False	Ala	0.125	3.085	0.005	0.162075	0.99	0.112472	11.3608	0.215	0.0455522	21.1871	0.8525	0.0912072	10.6988
SCX50-QqQ	Standard	Standard	False	Arg	0.025	12.175	0.0217945	0.17901	0.7025	0.0496865	7.07281	0.39	0.0547723	14.0442	1.0025	0.160215	15.9815
SCX50-QqQ	Standard	Standard	False	Arg	0.25	12.17	0.0430116	0.353423	0.6775	0.0286138	4.22344	0.295	0.0287228	9.73655	1.03	0.192094	18.6499
SCX50-QqQ	Standard	Standard	False	Arg	0.05	12.165	0.0180278	0.148194	0.69	0.0430116	6.23357	0.3125	0.0449305	14.3778	0.9975	0.0843727	8.45841
SCX50-QqQ	Standard	Standard	False	Arg	2.5	12.1775	0.0334477	0.274668	0.73	0.0122474	1.67773	0.32	0.03	9.375	0.875	0.0377492	4.31419
SCX50-QqQ	Standard	Standard	False	Arg	5	12.17	0.03937	0.323501	0.71	0.0223607	3.14939	0.31	0.0406202	13.1033	0.8875	0.0286138	3.22409
SCX50-QqQ	Standard	Standard	False	Arg	12.5	12.1725	0.0349106	0.286799	0.69	0.0141421	2.04958	0.35	0.0380789	10.8797	0.9175	0.0178536	1.94589
SCX50-QqQ	Standard	Standard	False	Arg	1.25	12.205	0.0855862	0.701239	0.72	0.0291548	4.04927	0.27	0.0353553	13.0946	0.8425	0.0496865	5.89751
SCX50-QqQ	Standard	Standard	False	Arg	0.5	12.1775	0.0396074	0.325251	0.7375	0.0192029	2.60378	0.3075	0.043229	14.0582	0.855	0.0390512	4.5674
SCX50-QqQ	Standard	Standard	False	Arg	25	12.18	0.0659545	0.541499	0.6875	0.0178536	2.59688	0.37	0.0441588	11.9348	0.945	0.0229129	2.42464
SCX50-QqQ	Standard	Standard	False	Arg	0.125	12.175	0.0304138	0.249805	0.725	0.142566	19.6642	0.29	0.0538516	18.5695	0.9625	0.263948	27.4232
SCX50-QqQ	Standard	Standard	False	Asn	0.0125	2.1375	0.0438035	2.04929	1.81	0.549773	30.3742	0.38	0.152807	40.2124	0.59	0.171172	29.0123
SCX50-QqQ	Standard	Standard	False	Asn	0.025	2.08	0.0122474	0.58882	1.8025	0.11519	6.39057	0.245	0.110114	44.9443	0.71	0.0273861	3.8572
SCX50-QqQ	Standard	Standard	False	Asn	0.25	2.0775	0.0129904	0.625289	1.07	0.339043	31.6862	0.135	0.005	3.7037	0.615	0.214767	34.9215
SCX50-QqQ	Standard	Standard	False	Asn	0.05	2.0825	0.00829156	0.398154	1.345	0.195128	14.5077	0.125	0.015	12	0.7175	0.0192029	2.67636
SCX50-QqQ	Standard	Standard	False	Asn	2.5	2.075	0.005	0.240964	0.7725	0.0216506	2.80267	0.14	0	0	0.425	0.005	1.17647
SCX50-QqQ	Standard	Standard	False	Asn	5	2.0725	0.00829156	0.400075	0.7925	0.0248747	3.13876	0.145	0.005	3.44828	0.43	0.00707107	1.64443
SCX50-QqQ	Standard	Standard	False	Asn	12.5	2.075	0.00866025	0.417362	0.76	0.0273861	3.60344	0.1525	0.00433013	2.83943	0.4275	0.00829156	1.93955
SCX50-QqQ	Standard	Standard	False	Asn	1.25	2.0775	0.00829156	0.399112	0.7775	0.0204634	2.63195	0.14	0	0	0.4325	0.00829156	1.91712
SCX50-QqQ	Standard	Standard	False	Asn	0.5	2.0825	0.0108972	0.523277	0.78	0.0223607	2.86675	0.14	0	0	0.425	0.0180278	4.24183
SCX50-QqQ	Standard	Standard	False	Asn	25	2.0725	0.0129904	0.626798	0.76	0.03937	5.18027	0.1525	0.00433013	2.83943	0.4325	0.00433013	1.00119
SCX50-QqQ	Standard	Standard	False	Asn	0.125	2.0725	0.00829156	0.400075	1.245	0.276451	22.2049	0.145	0.0111803	7.71058	0.6475	0.0912072	14.0861
SCX50-QqQ	Standard	Standard	False	Asp	0.025	1.395	0.00866025	0.620807	1.1025	0.273987	24.8514	0.1025	0.0108972	10.6315	0.4225	0.0861322	20.3863
SCX50-QqQ	Standard	Standard	False	Asp	0.25	1.395	0.00866025	0.620807	0.8775	0.0465698	5.3071	0.1025	0.0108972	10.6315	0.3575	0.0544862	15.2409
SCX50-QqQ	Standard	Standard	False	Asp	0.05	1.395	0.005	0.358423	0.9525	0.061796	6.48777	0.115	0.0165831	14.4201	0.35	0.0565685	16.1624
SCX50-QqQ	Standard	Standard	False	Asp	2.5	1.395	0.005	0.358423	0.9175	0.0238485	2.59929	0.105	0.005	4.7619	0.3125	0.0129904	4.15692
SCX50-QqQ	Standard	Standard	False	Asp	5	1.395	0.005	0.358423	0.9125	0.0227761	2.49601	0.105	0.005	4.7619	0.315	0.0111803	3.54931
SCX50-QqQ	Standard	Standard	False	Asp	12.5	1.3975	0.00829156	0.593314	0.86	0.03937	4.57791	0.1075	0.00433013	4.02803	0.315	0.00866025	2.74929
SCX50-QqQ	Standard	Standard	False	Asp	1.25	1.3925	0.00433013	0.310961	0.8725	0.0593191	6.79875	0.0975	0.00433013	4.44116	0.315	0.0111803	3.54931
SCX50-QqQ	Standard	Standard	False	Asp	0.5	1.4	0.00707107	0.505076	0.8675	0.062998	7.26202	0.1025	0.00433013	4.22451	0.3125	0.0108972	3.48712
SCX50-QqQ	Standard	Standard	False	Asp	25	1.3975	0.00829156	0.593314	0.8625	0.0363146	4.21039	0.11	0	0	0.31	0.00707107	2.28099
SCX50-QqQ	Standard	Standard	False	Asp	0.125	1.3925	0.00829156	0.595444	0.925	0.0585235	6.32686	0.0975	0.00433013	4.44116	0.3125	0.0349106	11.1714
SCX50-QqQ	Standard	Standard	False	Gln	0.0125	2.3675	0.0108972	0.460285	0.9775	0.16843	17.2307	0.225	0.005	2.22222	0.6925	0.0884237	12.7688
SCX50-QqQ	Standard	Standard	False	Gln	0.025	2.3775	0.00829156	0.348751	0.8725	0.0729298	8.35871	0.2	0.0122474	6.12372	0.63	0.0547723	8.69401
SCX50-QqQ	Standard	Standard	False	Gln	0.25	2.3825	0.0163936	0.688084	0.78	0.0122474	1.57019	0.1975	0.0129904	6.57741	0.54	0.00707107	1.30946
SCX50-QqQ	Standard	Standard	False	Gln	0.05	2.375	0.005	0.210526	0.8025	0.0356195	4.43857	0.2075	0.0163936	7.90053	0.5675	0.0147902	2.6062
SCX50-QqQ	Standard	Standard	False	Gln	2.5	2.38	0.00707107	0.297104	0.7575	0.0258602	3.41389	0.2275	0.00433013	1.90335	0.57	0.00707107	1.24054
SCX50-QqQ	Standard	Standard	False	Gln	5	2.3775	0.0129904	0.546388	0.76	0.0158114	2.08045	0.2425	0.00433013	1.78562	0.585	0.005	0.854701
SCX50-QqQ	Standard	Standard	False	Gln	12.5	2.3775	0.00829156	0.348751	0.775	0.0111803	1.44262	0.2475	0.00433013	1.74955	0.6125	0.00433013	0.70696
SCX50-QqQ	Standard	Standard	False	Gln	1.25	2.3825	0.0163936	0.688084	0.7775	0.0129904	1.67079	0.205	0.015	7.31707	0.55	0.01	1.81818
SCX50-QqQ	Standard	Standard	False	Gln	0.5	2.385	0.015	0.628931	0.7875	0.0129904	1.64957	0.2025	0.00433013	2.13833	0.5375	0.00433013	0.805605
SCX50-QqQ	Standard	Standard	False	Gln	25	2.3775	0.0147902	0.62209	0.775	0.0111803	1.44262	0.2475	0.00829156	3.35013	0.6325	0.00829156	1.31092
SCX50-QqQ	Standard	Standard	False	Gln	0.125	2.3725	0.00829156	0.349486	0.795	0.0269258	3.3869	0.2	0	0	0.545	0.0111803	2.05144
SCX50-QqQ	Standard	Standard	False	Glu	0.025	1.91	0.00707107	0.370213	0.725	0.0672681	9.27836	0.155	0.005	3.22581	0.545	0.0377492	6.92645
SCX50-QqQ	Standard	Standard	False	Glu	0.25	1.915	0.015	0.78329	0.765	0.00866025	1.13206	0.15	0.0187083	12.4722	0.4375	0.0227761	5.20596
SCX50-QqQ	Standard	Standard	False	Glu	0.05	1.915	0.005	0.261097	0.735	0.045	6.12245	0.16	0.00707107	4.41942	0.43	0.0430116	10.0027
SCX50-QqQ	Standard	Standard	False	Glu	2.5	1.9125	0.00433013	0.226412	0.7675	0.0108972	1.41984	0.1575	0.00433013	2.74929	0.44	0.00707107	1.60706
SCX50-QqQ	Standard	Standard	False	Glu	5	1.9125	0.00829156	0.433546	0.7675	0.0192029	2.502	0.165	0.005	3.0303	0.445	0.005	1.1236
SCX50-QqQ	Standard	Standard	False	Glu	12.5	1.9175	0.00829156	0.432415	0.745	0.025	3.3557	0.1625	0.00433013	2.66469	0.445	0.005	1.1236
SCX50-QqQ	Standard	Standard	False	Glu	1.25	1.9125	0.0108972	0.569791	0.76	0.0158114	2.08045	0.1575	0.0108972	6.91889	0.435	0.015	3.44828
SCX50-QqQ	Standard	Standard	False	Glu	0.5	1.9225	0.0108972	0.566827	0.9275	0.27289	29.4221	0.1575	0.00433013	2.74929	0.53	0.150167	28.3333
SCX50-QqQ	Standard	Standard	False	Glu	25	1.915	0.0111803	0.58383	0.7425	0.0227761	3.06749	0.16	0.00707107	4.41942	0.4425	0.0147902	3.34242
SCX50-QqQ	Standard	Standard	False	Glu	0.125	1.9075	0.00433013	0.227005	1.095	0.31245	28.5342	0.1575	0.00829156	5.26448	0.6525	0.203024	31.1148
SCX50-QqQ	Standard	Standard	False	Gly	0.025	2.7825	0.0449305	1.61475	4.865	5.95235	122.35	0.175	0.0492443	28.1396	0.2175	0.0516599	23.7517
SCX50-QqQ	Standard	Standard	False	Gly	0.25	2.7625	0.0268095	0.97048	1.7375	0.713245	41.0501	0.195	0.0320156	16.4183	0.34	0.062849	18.485
SCX50-QqQ	Standard	Standard	False	Gly	0.05	2.8225	0.142017	5.03159	3.545	0.802044	22.6247	0.17	0.0681909	40.1123	0.265	0.0657647	24.8169
SCX50-QqQ	Standard	Standard	False	Gly	2.5	2.7825	0.0147902	0.531544	0.75	0.0612372	8.16497	0.205	0.00866025	4.22451	0.585	0.033541	5.73351
SCX50-QqQ	Standard	Standard	False	Gly	5	2.78	0.0158114	0.568755	0.7775	0.0609816	7.84329	0.21	0.0158114	7.52923	0.5075	0.0414578	8.16903
SCX50-QqQ	Standard	Standard	False	Gly	12.5	2.785	0.015	0.5386	0.7225	0.0163936	2.26901	0.2075	0.0108972	5.25169	0.51	0.0158114	3.10027
SCX50-QqQ	Standard	Standard	False	Gly	1.25	2.7725	0.0178536	0.643952	0.85	0.113798	13.388	0.1975	0.0465698	23.5797	0.45	0.0880341	19.5631
SCX50-QqQ	Standard	Standard	False	Gly	0.5	2.7975	0.0334477	1.19563	0.78	0.111131	14.2475	0.13	0.0827647	63.6652	0.425	0.055	12.9412
SCX50-QqQ	Standard	Standard	False	Gly	25	2.785	0.015	0.5386	0.78	0.0406202	5.20772	0.1925	0.0129904	6.74825	0.515	0.0165831	3.22002
SCX50-QqQ	Standard	Standard	False	Gly	0.125	2.74	0.0212132	0.774205	2.0675	1.07155	51.8283	0.185	0.0743303	40.1786	0.2625	0.0460299	17.5352
SCX50-QqQ	Standard	Standard	False	His	0.0125	10.765	0.0111803	0.103858	2.005	0.328367	16.3774	0.255	0.0287228	11.2638	1.5525	0.330634	21.2969
SCX50-QqQ	Standard	Standard	False	His	0.025	10.77	0.01	0.0928505	1.79	0.130958	7.31609	0.28	0.0291548	10.4124	1.5725	0.0840759	5.34664
SCX50-QqQ	Standard	Standard	False	His	0.25	10.76	0.0244949	0.227648	0.91	0.11068	12.1626	0.21	0.0122474	5.83212	0.705	0.0687386	9.75016
SCX50-QqQ	Standard	Standard	False	His	0.05	10.7575	0.0108972	0.101299	1.5575	0.277973	17.8474	0.255	0.015	5.88235	1.255	0.274636	21.8834
SCX50-QqQ	Standard	Standard	False	His	2.5	10.7625	0.0258602	0.240281	0.795	0.0217945	2.74145	0.2125	0.00829156	3.90191	0.64	0.0122474	1.91366
SCX50-QqQ	Standard	Standard	False	His	5	10.755	0.0295804	0.275039	0.8425	0.0363146	4.31034	0.23	0.00707107	3.07438	0.675	0.005	0.740741
SCX50-QqQ	Standard	Standard	False	His	12.5	10.7575	0.0268095	0.249217	0.775	0.015	1.93548	0.2725	0.0268095	9.83835	0.7075	0.0129904	1.8361
SCX50-QqQ	Standard	Standard	False	His	1.25	10.79	0.0877496	0.81325	0.8475	0.0216506	2.55465	0.215	0.005	2.32558	0.6375	0.0286138	4.48844
SCX50-QqQ	Standard	Standard	False	His	0.5	10.785	0.0672681	0.623719	1.0075	0.130839	12.9865	0.2025	0.0227761	11.2474	0.745	0.0715891	9.60928
SCX50-QqQ	Standard	Standard	False	His	25	10.7625	0.0580409	0.539289	0.8625	0.0471036	5.46129	0.29	0.0353553	12.1915	0.75	0.00707107	0.942809
SCX50-QqQ	Standard	Standard	False	His	0.125	10.7525	0.00829156	0.0771129	1.4625	0.726924	49.7042	0.23	0.0212132	9.22313	1.1275	0.470179	41.7011
SCX50-QqQ	Standard	Standard	False	Ile-Leu	0.5	4.675	0.0559017	1.19576	0.6075	0.00829156	1.36487	0.395	0.005	1.26582	0.8925	0.0294746	3.30247
SCX50-QqQ	Standard	Standard	False	Ile-Leu	0.1	4.655	0.015	0.322234	0.91	0.396674	43.5905	0.3675	0.00433013	1.17827	1.2475	0.574734	46.0708
SCX50-QqQ	Standard	Standard	False	Ile-Leu	5	4.6575	0.0268095	0.57562	0.6025	0.00829156	1.37619	0.4125	0.0129904	3.14918	0.91	0.0187083	2.05586
SCX50-QqQ	Standard	Standard	False	Ile-Leu	10	4.65	0.0339116	0.729283	0.6575	0.0881405	13.4054	0.44	0.00707107	1.60706	0.92	0.0187083	2.03351
SCX50-QqQ	Standard	Standard	False	Ile-Leu	25	4.65	0.0308221	0.66284	0.735	0.0672681	9.15213	0.45	0.0122474	2.72166	0.9475	0.0129904	1.37102
SCX50-QqQ	Standard	Standard	False	Ile-Leu	2.5	4.6675	0.0443706	0.950629	0.5975	0.00829156	1.38771	0.4025	0.00433013	1.07581	0.9025	0.0216506	2.39896
SCX50-QqQ	Standard	Standard	False	Ile-Leu	1	4.6825	0.0580409	1.23953	0.5975	0.0108972	1.82381	0.4075	0.0248747	6.10422	0.91	0.034641	3.80671
SCX50-QqQ	Standard	Standard	False	Ile-Leu	50	4.6525	0.0460299	0.989358	0.8075	0.0129904	1.60872	0.4875	0.0147902	3.03389	0.985	0.0217945	2.21264
SCX50-QqQ	Standard	Standard	False	Ile-Leu	0.25	4.65	0.0187083	0.402329	0.6025	0.00829156	1.37619	0.3875	0.0147902	3.81683	0.8775	0.0147902	1.68549
SCX50-QqQ	Standard	Standard	False	Lys	0.0125	11.015	0.0229129	0.208015	1.4075	0.250537	17.8001	0.2425	0.0311247	12.8349	1.32	0.270647	20.5036
SCX50-QqQ	Standard	Standard	False	Lys	0.025	11.0175	0.0192029	0.174294	1.4475	0.299364	20.6814	0.2275	0.0389711	17.1302	1.3425	0.403384	30.0472
SCX50-QqQ	Standard	Standard	False	Lys	0.25	11.015	0.0217945	0.197862	1.0725	0.375525	35.014	0.2025	0.0286138	14.1303	0.85	0.244643	28.7815
SCX50-QqQ	Standard	Standard	False	Lys	0.05	11.01	0.0158114	0.143609	1.4275	0.300115	21.0238	0.2225	0.0334477	15.0327	1.22	0.234307	19.2055
SCX50-QqQ	Standard	Standard	False	Lys	2.5	11.025	0.0287228	0.260524	0.77	0.0316228	4.10685	0.195	0.0269258	13.8081	0.6075	0.0311247	5.12342
SCX50-QqQ	Standard	Standard	False	Lys	5	11.02	0.0324037	0.294044	0.7475	0.0286138	3.82793	0.18	0.0158114	8.7841	0.61	0.0158114	2.59203
SCX50-QqQ	Standard	Standard	False	Lys	12.5	11.0275	0.0268095	0.243115	0.7775	0.0227761	2.9294	0.1825	0.0192029	10.5221	0.585	0.025	4.2735
SCX50-QqQ	Standard	Standard	False	Lys	1.25	11.055	0.0963068	0.871161	0.74	0.0424264	5.7333	0.205	0.005	2.43902	0.59	0.0764853	12.9636
SCX50-QqQ	Standard	Standard	False	Lys	0.5	11.055	0.0736546	0.666256	0.7675	0.0363146	4.73154	0.1725	0.00829156	4.8067	0.6375	0.0414578	6.50319
SCX50-QqQ	Standard	Standard	False	Lys	25	11.05	0.0587367	0.531554	0.765	0.0165831	2.16773	0.17	0.0187083	11.0049	0.5925	0.0294746	4.97461
SCX50-QqQ	Standard	Standard	False	Lys	0.125	11.005	0.015	0.136302	1.5775	0.416496	26.4023	0.2225	0.0258602	11.6226	1.4575	0.298025	20.4477
SCX50-QqQ	Standard	Standard	False	Met	0.025	3.0875	0.0147902	0.479035	0.83	0.0612372	7.37798	0.195	0.0165831	8.50417	0.7375	0.0129904	1.76141
SCX50-QqQ	Standard	Standard	False	Met	0.25	3.1025	0.0227761	0.73412	0.74	0.00707107	0.95555	0.1975	0.00433013	2.19247	0.68	0.00707107	1.03986
SCX50-QqQ	Standard	Standard	False	Met	0.05	3.095	0.0111803	0.361239	0.7425	0.0356195	4.79724	0.1925	0.00433013	2.24942	0.715	0.0180278	2.52136
SCX50-QqQ	Standard	Standard	False	Met	2.5	3.105	0.0180278	0.580604	0.7375	0.0147902	2.00545	0.2	0	0	0.705	0.005	0.70922
SCX50-QqQ	Standard	Standard	False	Met	5	3.105	0.0180278	0.580604	0.7425	0.0129904	1.74955	0.2025	0.00433013	2.13833	0.715	0.005	0.699301
SCX50-QqQ	Standard	Standard	False	Met	12.5	3.1075	0.0204634	0.658516	0.7425	0.0129904	1.74955	0.205	0.005	2.43902	0.7175	0.00829156	1.15562
SCX50-QqQ	Standard	Standard	False	Met	1.25	3.1	0.0187083	0.603493	0.735	0.0111803	1.52113	0.2	0	0	0.6925	0.00433013	0.625289
SCX50-QqQ	Standard	Standard	False	Met	0.5	3.11	0.0254951	0.819778	0.725	0.0180278	2.48659	0.195	0.00866025	4.44116	0.685	0.005	0.729927
SCX50-QqQ	Standard	Standard	False	Met	25	3.1075	0.0268095	0.862736	0.7575	0.0192029	2.53503	0.2125	0.00433013	2.03771	0.725	0.005	0.689655
SCX50-QqQ	Standard	Standard	False	Met	0.125	3.09	0.0122474	0.396358	0.7375	0.0248747	3.37284	0.19	0.00707107	3.72161	0.6925	0.0147902	2.13577
SCX50-QqQ	Standard	Standard	False	Phe	0.025	4.12	0.0158114	0.383772	0.7275	0.0204634	2.81284	0.2525	0.0108972	4.31574	0.9775	0.0653357	6.68396
SCX50-QqQ	Standard	Standard	False	Phe	0.25	4.1325	0.0414578	1.00321	0.69	0.0141421	2.04958	0.25	0	0	0.885	0.00866025	0.97856
SCX50-QqQ	Standard	Standard	False	Phe	0.05	4.1225	0.0178536	0.433076	0.685	0.0165831	2.42089	0.255	0.005	1.96078	0.9625	0.0491808	5.10969
SCX50-QqQ	Standard	Standard	False	Phe	2.5	4.13	0.0223607	0.541421	0.6825	0.0147902	2.16706	0.2675	0.00829156	3.09965	0.915	0.00866025	0.946476
SCX50-QqQ	Standard	Standard	False	Phe	5	4.125	0.0269258	0.652747	0.67	0.0141421	2.11077	0.275	0.00866025	3.14918	0.9275	0.00829156	0.893969
SCX50-QqQ	Standard	Standard	False	Phe	12.5	4.1225	0.0258602	0.627294	0.6925	0.0216506	3.12645	0.29	0.00707107	2.4383	0.955	0.00866025	0.906833
SCX50-QqQ	Standard	Standard	False	Phe	1.25	4.1325	0.0349106	0.844782	0.6875	0.0108972	1.58505	0.26	0.00707107	2.71964	0.8925	0.00829156	0.929027
SCX50-QqQ	Standard	Standard	False	Phe	0.5	4.14	0.041833	1.01046	0.68	0.0141421	2.07973	0.2625	0.00433013	1.64957	0.8975	0.00433013	0.482465
SCX50-QqQ	Standard	Standard	False	Phe	25	4.12	0.0374166	0.908169	0.69	0.00707107	1.02479	0.3175	0.00829156	2.61152	0.9825	0.0129904	1.32218
SCX50-QqQ	Standard	Standard	False	Phe	0.125	4.1175	0.0192029	0.466372	0.69	0.00707107	1.02479	0.2525	0.00433013	1.7149	0.8875	0.0147902	1.6665
SCX50-QqQ	Standard	Standard	False	Pro	0.025	2.91	0.01	0.343643	1.0425	0.265083	25.4276	0.24	0.0141421	5.89256	0.915	0.228528	24.9757
SCX50-QqQ	Standard	Standard	False	Pro	0.25	2.915	0.0269258	0.923699	0.7725	0.0129904	1.6816	0.245	0.00866025	3.5348	0.6375	0.00433013	0.679236
SCX50-QqQ	Standard	Standard	False	Pro	0.05	2.9075	0.0129904	0.446789	0.8525	0.0396074	4.64604	0.2325	0.00433013	1.86242	0.6725	0.0408503	6.0744
SCX50-QqQ	Standard	Standard	False	Pro	2.5	2.91	0.0141421	0.485984	0.7675	0.0258602	3.36941	0.27	0.00707107	2.61891	0.66	0.00707107	1.07137
SCX50-QqQ	Standard	Standard	False	Pro	5	2.91	0.0158114	0.543347	0.7825	0.0248747	3.17887	0.28	0.00707107	2.52538	0.67	0.00707107	1.05538
SCX50-QqQ	Standard	Standard	False	Pro	12.5	2.9075	0.0147902	0.508691	0.7825	0.0147902	1.89012	0.2975	0.00433013	1.4555	0.6875	0.00433013	0.629837
SCX50-QqQ	Standard	Standard	False	Pro	1.25	2.915	0.0229129	0.786034	0.7675	0.0192029	2.502	0.2525	0.00433013	1.7149	0.6475	0.00433013	0.668745
SCX50-QqQ	Standard	Standard	False	Pro	0.5	2.92	0.0254951	0.87312	0.76	0.0374166	4.92323	0.25	0	0	0.6425	0.00433013	0.67395
SCX50-QqQ	Standard	Standard	False	Pro	25	2.91	0.0244949	0.841749	0.7975	0.0402337	5.04498	0.31	0.0122474	3.95079	0.7075	0.00829156	1.17195
SCX50-QqQ	Standard	Standard	False	Pro	0.125	2.905	0.0111803	0.384865	0.7775	0.0192029	2.46982	0.2325	0.00829156	3.56626	0.64	0	0
SCX50-QqQ	Standard	Standard	False	Ser	0.025	2.035	0.005	0.2457	0.8575	0.071894	8.38414	0.12	0.01	8.33333	0.5125	0.09523	18.5815
SCX50-QqQ	Standard	Standard	False	Ser	0.25	2.0325	0.0108972	0.53615	0.7525	0.0465698	6.18868	0.135	0.005	3.7037	0.5525	0.114973	20.8096
SCX50-QqQ	Standard	Standard	False	Ser	0.05	2.035	0.005	0.2457	0.7475	0.0389711	5.21353	0.1275	0.00829156	6.50319	0.5125	0.141841	27.6762
SCX50-QqQ	Standard	Standard	False	Ser	2.5	2.0325	0.00829156	0.407949	0.755	0.0327872	4.34267	0.1275	0.00433013	3.39618	0.415	0.005	1.20482
SCX50-QqQ	Standard	Standard	False	Ser	5	2.0325	0.00829156	0.407949	0.755	0.0295804	3.91793	0.1275	0.00829156	6.50319	0.415	0.005	1.20482
SCX50-QqQ	Standard	Standard	False	Ser	12.5	2.0325	0.0108972	0.53615	0.7825	0.0326917	4.17786	0.1275	0.00433013	3.39618	0.41	0	0
SCX50-QqQ	Standard	Standard	False	Ser	1.25	2.0325	0.0108972	0.53615	0.7625	0.0383243	5.02613	0.1275	0.00433013	3.39618	0.405	0.0206155	5.09025
SCX50-QqQ	Standard	Standard	False	Ser	0.5	2.0425	0.0108972	0.533525	0.7675	0.0326917	4.25951	0.1275	0.00433013	3.39618	0.4225	0.0108972	2.57923
SCX50-QqQ	Standard	Standard	False	Ser	25	2.0325	0.0129904	0.639133	0.785	0.0259808	3.30965	0.1325	0.00433013	3.26802	0.415	0.005	1.20482
SCX50-QqQ	Standard	Standard	False	Ser	0.125	2.0325	0.00829156	0.407949	0.7525	0.0471036	6.25962	0.12	0.00707107	5.89256	0.625	0.114564	18.3303
SCX50-QqQ	Standard	Standard	False	Thr	0.025	2.1425	0.00433013	0.202106	0.8375	0.0438035	5.23027	0.16	0.0158114	9.88212	0.545	0.0567891	10.42
SCX50-QqQ	Standard	Standard	False	Thr	0.25	2.15	0.0122474	0.569649	0.7675	0.0129904	1.69256	0.15	0	0	0.455	0.0217945	4.79
SCX50-QqQ	Standard	Standard	False	Thr	0.05	2.15	0.00707107	0.328887	0.8	0.0845577	10.5697	0.1425	0.0147902	10.3791	0.475	0.0497494	10.4736
SCX50-QqQ	Standard	Standard	False	Thr	2.5	2.15	0.00707107	0.328887	0.7825	0.0178536	2.28161	0.1475	0.00433013	2.93568	0.4375	0.00433013	0.989743
SCX50-QqQ	Standard	Standard	False	Thr	5	2.15	0.01	0.465116	0.7575	0.0258602	3.41389	0.15	0	0	0.44	0.00707107	1.60706
SCX50-QqQ	Standard	Standard	False	Thr	12.5	2.15	0.0122474	0.569649	0.75	0.0212132	2.82843	0.145	0.005	3.44828	0.44	0	0
SCX50-QqQ	Standard	Standard	False	Thr	1.25	2.15	0.00707107	0.328887	0.7675	0.0192029	2.502	0.15	0.00707107	4.71405	0.435	0.00866025	1.99086
SCX50-QqQ	Standard	Standard	False	Thr	0.5	2.1525	0.0108972	0.50626	0.7825	0.0129904	1.66011	0.15	0	0	0.4325	0.00829156	1.91712
SCX50-QqQ	Standard	Standard	False	Thr	25	2.1475	0.0147902	0.688717	0.7575	0.0147902	1.9525	0.145	0.005	3.44828	0.4425	0.00433013	0.97856
SCX50-QqQ	Standard	Standard	False	Thr	0.125	2.145	0.005	0.2331	0.8275	0.043229	5.22405	0.1425	0.0129904	9.11606	0.4275	0.0129904	3.03869
SCX50-QqQ	Standard	Standard	False	Trp	0.025	4.8025	0.0147902	0.307969	0.715	0.033541	4.69105	0.1775	0.00433013	2.43951	0.76	0.0187083	2.46162
SCX50-QqQ	Standard	Standard	False	Trp	0.25	4.835	0.0559017	1.15619	0.68	0.0212132	3.11959	0.1725	0.00433013	2.51022	0.7275	0.0129904	1.78562
SCX50-QqQ	Standard	Standard	False	Trp	0.05	4.805	0.0165831	0.345122	0.7125	0.0147902	2.07582	0.1675	0.00829156	4.95019	0.72	0.0282843	3.92837
SCX50-QqQ	Standard	Standard	False	Trp	2.5	4.8275	0.0326917	0.677198	0.7175	0.0129904	1.81051	0.1825	0.00433013	2.37267	0.7775	0.0204634	2.63195
SCX50-QqQ	Standard	Standard	False	Trp	5	4.83	0.0374166	0.77467	0.725	0.0295804	4.08006	0.185	0.005	2.7027	0.8	0.0187083	2.33854
SCX50-QqQ	Standard	Standard	False	Trp	12.5	4.8375	0.0334477	0.691426	0.735	0.0180278	2.45276	0.2025	0.00829156	4.0946	0.8475	0.0216506	2.55465
SCX50-QqQ	Standard	Standard	False	Trp	1.25	4.83	0.0474342	0.982074	0.6975	0.0204634	2.93382	0.175	0.005	2.85714	0.7425	0.00829156	1.11671
SCX50-QqQ	Standard	Standard	False	Trp	0.5	4.845	0.0687386	1.41875	0.7025	0.0216506	3.08194	0.1725	0.00829156	4.8067	0.7325	0.0248747	3.39586
SCX50-QqQ	Standard	Standard	False	Trp	25	4.8575	0.0544862	1.12169	0.745	0.015	2.01342	0.23	0.0122474	5.32498	0.8775	0.0443706	5.05648
SCX50-QqQ	Standard	Standard	False	Trp	0.125	4.805	0.0165831	0.345122	0.705	0.015	2.12766	0.17	0.01	5.88235	0.74	0.0122474	1.65506
SCX50-QqQ	Standard	Standard	False	Tyr	0.025	2.535	0.0111803	0.441039	0.8525	0.0933742	10.953	0.1625	0.00829156	5.1025	0.635	0.0634429	9.99101
SCX50-QqQ	Standard	Standard	False	Tyr	0.25	2.535	0.015	0.591716	0.74	0.0308221	4.16514	0.155	0.0111803	7.21312	0.5175	0.0227761	4.40118
SCX50-QqQ	Standard	Standard	False	Tyr	0.05	2.535	0.005	0.197239	0.765	0.0390512	5.10474	0.16	0.00707107	4.41942	0.52	0.0254951	4.9029
SCX50-QqQ	Standard	Standard	False	Tyr	2.5	2.5325	0.0108972	0.430296	0.7575	0.0238485	3.14831	0.1525	0.00433013	2.83943	0.525	0.005	0.952381
SCX50-QqQ	Standard	Standard	False	Tyr	5	2.535	0.0111803	0.441039	0.77	0.0141421	1.83664	0.1575	0.00433013	2.74929	0.535	0.005	0.934579
SCX50-QqQ	Standard	Standard	False	Tyr	12.5	2.53	0.0122474	0.484089	0.7575	0.0216506	2.85817	0.1575	0.00433013	2.74929	0.5325	0.00433013	0.813169
SCX50-QqQ	Standard	Standard	False	Tyr	1.25	2.5325	0.0108972	0.430296	0.755	0.0259808	3.44116	0.16	0	0	0.53	0.00707107	1.33416
SCX50-QqQ	Standard	Standard	False	Tyr	0.5	2.54	0.0187083	0.736547	0.755	0.0217945	2.88669	0.1525	0.00433013	2.83943	0.52	0.00707107	1.35982
SCX50-QqQ	Standard	Standard	False	Tyr	25	2.53	0.0187083	0.739458	0.74	0.0158114	2.13667	0.16	0.00707107	4.41942	0.5425	0.00433013	0.79818
SCX50-QqQ	Standard	Standard	False	Tyr	0.125	2.5275	0.0108972	0.431147	0.7525	0.0192029	2.55188	0.1525	0.00433013	2.83943	0.53	0.00707107	1.33416
SCX50-QqQ	Standard	Standard	False	Val	0.025	3.8225	0.0286138	0.748563	0.7525	0.0690561	9.1769	0.355	0.109886	30.9539	0.68	0.0674537	9.91966
SCX50-QqQ	Standard	Standard	False	Val	0.25	3.8475	0.0326917	0.849688	0.7025	0.0471036	6.70514	0.2675	0.00829156	3.09965	0.8225	0.0334477	4.06659
SCX50-QqQ	Standard	Standard	False	Val	0.05	3.8175	0.0311247	0.815318	0.775	0.0776209	10.0156	0.3425	0.0686932	20.0564	0.9375	0.147033	15.6835
SCX50-QqQ	Standard	Standard	False	Val	2.5	3.8425	0.0178536	0.464634	0.6975	0.0258602	3.70756	0.3025	0.0192029	6.34805	0.82	0.0122474	1.49359
SCX50-QqQ	Standard	Standard	False	Val	5	3.8425	0.0192029	0.499749	0.7025	0.0108972	1.55121	0.3025	0.0147902	4.88932	0.8225	0.00433013	0.526459
SCX50-QqQ	Standard	Standard	False	Val	12.5	3.84	0.0187083	0.487195	0.6875	0.0108972	1.58505	0.3125	0.00829156	2.6533	0.8275	0.00433013	0.523278
SCX50-QqQ	Standard	Standard	False	Val	1.25	3.8475	0.0268095	0.696803	0.695	0.00866025	1.24608	0.2925	0.00433013	1.48039	0.83	0.00707107	0.851936
SCX50-QqQ	Standard	Standard	False	Val	0.5	3.855	0.033541	0.870065	0.69	0.0331662	4.8067	0.295	0.0229129	7.76708	0.82	0.0353553	4.31163
SCX50-QqQ	Standard	Standard	False	Val	25	3.8425	0.0311247	0.810013	0.71	0.0141421	1.99185	0.3125	0.0178536	5.71314	0.8325	0.0108972	1.30898
SCX50-QqQ	Standard	Standard	False	Val	0.125	3.83	0.0187083	0.488467	0.7125	0.0593191	8.32548	0.2875	0.0163936	5.70212	0.8625	0.0216506	2.51022
SCX150-QqToF	Sample	Water	True	Ala	3	8.965	0.305328	3.40577	0.87	0.0273861	3.14783	0.2975	0.0129904	4.36651	0.65	0.0367423	5.65267
SCX150-QqToF	Sample	Water	True	Arg	3	30.375	0.0269258	0.0886447	0.94	0.0764853	8.13673	0.55	0.0187083	3.40151	1.175	0.045	3.82979
SCX150-QqToF	Sample	Water	True	Asn	3	6.03	0.370068	6.13711	0.88	0.0734847	8.35053	0.23	0.00707107	3.07438	0.5225	0.00433013	0.828732
SCX150-QqToF	Sample	Water	True	Asp	3	3.905	0.290043	7.42748	0.975	0.119687	12.2756	0.1575	0.00433013	2.74929	0.3625	0.00433013	1.19452
SCX150-QqToF	Sample	Water	True	Gln	3	6.9525	0.372651	5.35996	0.7925	0.0178536	2.25282	0.2975	0.00433013	1.4555	0.6675	0.0129904	1.94612
SCX150-QqToF	Sample	Water	True	Glu	3	5.4725	0.34759	6.35157	0.83	0.0187083	2.25401	0.21	0.00707107	3.36718	0.4975	0.00433013	0.870377
SCX150-QqToF	Sample	Water	True	Gly	3	8.15	0.340294	4.17539	0.845	0.0364005	4.30776	0.2475	0.0311247	12.5757	0.5725	0.0311247	5.43664
SCX150-QqToF	Sample	Water	True	His	3	25.4725	0.0108972	0.0427804	0.965	0.075	7.77202	0.2575	0.00433013	1.6816	0.605	0.0111803	1.84799
SCX150-QqToF	Sample	Water	True	Ile	3	12.365	0.0917878	0.742319	0.8625	0.059739	6.92626	0.425	0.0229129	5.39127	0.96	0.0570088	5.93841
SCX150-QqToF	Sample	Water	True	Leu	3	13.14	0.0636396	0.48432	0.955	0.075	7.8534	0.445	0.0180278	4.05118	0.79	0	0
SCX150-QqToF	Sample	Water	True	Lys	3	27.2475	0.0192029	0.0704757	0.895	0.0492443	5.50216	0.3225	0.0129904	4.02803	0.7325	0.00829156	1.13195
SCX150-QqToF	Sample	Water	True	Met	3	8.75	0.330151	3.77316	0.865	0.0364005	4.20816	0.29	0.0212132	7.3149	0.665	0.0357071	5.3695
SCX150-QqToF	Sample	Water	True	Phe	3	11.23	0.165982	1.47802	0.865	0.0295804	3.4197	0.39	0.03	7.69231	0.9025	0.0775806	8.59619
SCX150-QqToF	Sample	Water	True	Pro	3	8.4525	0.357587	4.23055	0.8	0.0412311	5.15388	0.36	0.0158114	4.39205	0.78	0.04	5.12821
SCX150-QqToF	Sample	Water	True	Ser	3	5.87	0.360069	6.13406	0.8775	0.0369966	4.21614	0.205	0.005	2.43902	0.46	0.00707107	1.53719
SCX150-QqToF	Sample	Water	True	Thr	3	6.2025	0.367585	5.9264	0.8575	0.0408503	4.76389	0.22	0.01	4.54545	0.5125	0.00829156	1.61787
SCX150-QqToF	Sample	Water	True	Trp	3	13.4075	0.056734	0.423151	0.8725	0.00829156	0.950322	0.4675	0.0129904	2.77869	1.1425	0.0420565	3.68109
SCX150-QqToF	Sample	Water	True	Tyr	3	7.1275	0.367653	5.15823	0.8725	0.0369966	4.2403	0.2575	0.0163936	6.36645	0.6475	0.0192029	2.96569
SCX150-QqToF	Sample	Water	True	Val	3	10.785	0.190853	1.76962	0.8275	0.0511737	6.18414	0.375	0.04272	11.392	0.79	0.0620484	7.85422
SCX150-QqToF	Sample	Water	False	Ala	3	8.93	0.315515	3.53321	0.865	0.060208	6.96046	0.2625	0.0216506	8.24786	0.61	0.04	6.55738
SCX150-QqToF	Sample	Water	False	Arg	3	30.37	0.0234521	0.0772212	1.005	0.0540833	5.38142	0.5525	0.00829156	1.50074	1.2325	0.0396074	3.21359
SCX150-QqToF	Sample	Water	False	Asn	3	6.005	0.365068	6.07941	0.8475	0.0481534	5.68182	0.22	0	0	0.5125	0.0108972	2.12629
SCX150-QqToF	Sample	Water	False	Asp	3	3.8925	0.292521	7.515	0.9775	0.0334477	3.42176	0.15	0.00707107	4.71405	0.36	0.0158114	4.39205
SCX150-QqToF	Sample	Water	False	Gln	3	6.9075	0.372584	5.3939	0.835	0.033541	4.01689	0.2925	0.00829156	2.83472	0.66	0.0122474	1.85567
SCX150-QqToF	Sample	Water	False	Glu	3	5.4375	0.352589	6.48439	0.8675	0.0794906	9.16318	0.2275	0.00433013	1.90335	0.5225	0.0108972	2.0856
SCX150-QqToF	Sample	Water	False	Gly	3	8.125	0.335298	4.12675	0.915	0.133884	14.6322	0.2325	0.0481534	20.7111	1.0525	0.120286	11.4286
SCX150-QqToF	Sample	Water	False	His	3	25.43	0.00707107	0.027806	0.98	0.0234521	2.39307	0.26	0.00707107	2.71964	0.69	0.0122474	1.77499
SCX150-QqToF	Sample	Water	False	Ile	3	12.32	0.0927362	0.752729	0.78	0.02	2.5641	0.4375	0.0238485	5.45108	0.8975	0.0476314	5.30712
SCX150-QqToF	Sample	Water	False	Leu	3	13.1	0.0696419	0.531618	0.9375	0.0376663	4.01774	0.425	0.0111803	2.63067	0.8375	0.0334477	3.99376
SCX150-QqToF	Sample	Water	False	Lys	3	27.24	0.0173205	0.0635848	0.895	0.0471699	5.27038	0.3175	0.0147902	4.65833	0.75	0.0141421	1.88562
SCX150-QqToF	Sample	Water	False	Met	3	8.7175	0.332819	3.81783	0.8975	0.0686932	7.65383	0.2825	0.0192029	6.79747	0.69	0.0353553	5.12396
SCX150-QqToF	Sample	Water	False	Phe	3	11.175	0.165756	1.48327	0.8725	0.0311247	3.56731	0.38	0.0223607	5.88439	0.9175	0.0675925	7.36703
SCX150-QqToF	Sample	Water	False	Pro	3	8.4	0.360278	4.28902	0.8625	0.0414578	4.8067	0.35	0.0158114	4.51754	0.775	0.045	5.80645
SCX150-QqToF	Sample	Water	False	Ser	3	5.8375	0.362586	6.21133	0.8175	0.0248747	3.04278	0.22	0.01	4.54545	0.46	0.0122474	2.66249
SCX150-QqToF	Sample	Water	False	Thr	3	6.1775	0.367517	5.94928	0.9025	0.0922971	10.2268	0.2225	0.00829156	3.72654	0.485	0.0111803	2.30522
SCX150-QqToF	Sample	Water	False	Trp	3	13.3525	0.0521416	0.390501	0.885	0.0390512	4.41257	0.4775	0.0129904	2.7205	1.1525	0.0286138	2.48276
SCX150-QqToF	Sample	Water	False	Tyr	3	7.0925	0.362655	5.11322	0.805	0.0320156	3.9771	0.255	0.0111803	4.38445	0.6725	0.0227761	3.38678
SCX150-QqToF	Sample	Water	False	Val	3	10.75	0.200499	1.86511	0.8975	0.0828779	9.23431	0.365	0.035	9.58904	0.77	0.03937	5.11299
SCX150-QqToF	Sample	CGXIIMOPS	True	Ala	3	8.95	0.295212	3.29846	0.875	0.0206155	2.35606	0.2875	0.00829156	2.88402	0.645	0.0269258	4.17455
SCX150-QqToF	Sample	CGXIIMOPS	True	Arg	3	30.34	0.00707107	0.0233061	1.0275	0.0762807	7.42392	0.535	0.0287228	5.36875	1.2075	0.034187	2.83122
SCX150-QqToF	Sample	CGXIIMOPS	True	Asn	3	6.0225	0.352518	5.85335	0.8325	0.085257	10.2411	0.23	0.00707107	3.07438	0.5	0.00707107	1.41421
SCX150-QqToF	Sample	CGXIIMOPS	True	Asp	3	3.905	0.285	7.29834	1.0475	0.0227761	2.17433	0.16	0	0	0.365	0.0111803	3.06311
SCX150-QqToF	Sample	CGXIIMOPS	True	Gln	3	6.94	0.36	5.18732	0.8025	0.0178536	2.22474	0.29	0.00707107	2.4383	0.655	0.015	2.29008
SCX150-QqToF	Sample	CGXIIMOPS	True	Glu	3	5.465	0.340037	6.22208	0.825	0.035	4.24242	0.2125	0.00433013	2.03771	0.52	0.00707107	1.35982
SCX150-QqToF	Sample	CGXIIMOPS	True	Gly	3	8.1425	0.327519	4.02234	0.855	0.0287228	3.35939	0.2425	0.0334477	13.7929	0.5975	0.073951	12.3767
SCX150-QqToF	Sample	CGXIIMOPS	True	His	3	25.4725	0.00829156	0.032551	0.95	0.0777817	8.18755	0.2575	0.00433013	1.6816	0.605	0.005	0.826446
SCX150-QqToF	Sample	CGXIIMOPS	True	Ile	3	12.33	0.0707107	0.573485	0.8375	0.0192029	2.29288	0.4175	0.0178536	4.2763	0.9575	0.0356195	3.72005
SCX150-QqToF	Sample	CGXIIMOPS	True	Leu	3	13.1075	0.0396074	0.302174	0.925	0.0554527	5.99488	0.435	0.0111803	2.57019	0.7975	0.0129904	1.62889
SCX150-QqToF	Sample	CGXIIMOPS	True	Lys	3	27.225	0.0111803	0.0410664	0.85	0.0122474	1.44088	0.3175	0.0129904	4.09146	0.74	0.01	1.35135
SCX150-QqToF	Sample	CGXIIMOPS	True	Met	3	8.7375	0.31752	3.63399	0.8675	0.0258602	2.981	0.29	0.02	6.89655	0.6575	0.0396074	6.02395
SCX150-QqToF	Sample	CGXIIMOPS	True	Phe	3	11.195	0.145344	1.2983	0.8375	0.0326917	3.90349	0.3925	0.0326917	8.32911	0.8975	0.0732718	8.16398
SCX150-QqToF	Sample	CGXIIMOPS	True	Pro	3	8.4275	0.342591	4.06516	0.85	0.0406202	4.77885	0.355	0.0111803	3.14939	0.7725	0.0326917	4.23194
SCX150-QqToF	Sample	CGXIIMOPS	True	Ser	3	5.865	0.350036	5.96821	0.87	0.0212132	2.4383	0.205	0.00866025	4.22451	0.455	0.0111803	2.45722
SCX150-QqToF	Sample	CGXIIMOPS	True	Thr	3	6.195	0.355	5.73043	0.895	0.0165831	1.85286	0.22	0.00707107	3.21412	0.51	0.00707107	1.38648
SCX150-QqToF	Sample	CGXIIMOPS	True	Trp	3	13.3625	0.0303109	0.226835	0.8625	0.0248747	2.88402	0.4625	0.00829156	1.79277	1.1175	0.0389711	3.48735
SCX150-QqToF	Sample	CGXIIMOPS	True	Tyr	3	7.115	0.350036	4.91969	0.815	0.0572276	7.02179	0.255	0.005	1.96078	0.6375	0.0192029	3.01221
SCX150-QqToF	Sample	CGXIIMOPS	True	Val	3	10.7575	0.182671	1.69808	0.8275	0.0580409	7.01401	0.37	0.0308221	8.33029	0.7875	0.0530919	6.74183
SCX150-QqToF	Sample	CGXIIMOPS	False	Ala	3	8.9225	0.292778	3.28134	0.88	0.0758288	8.6169	0.28	0.0141421	5.05076	0.615	0.025	4.06504
SCX150-QqToF	Sample	CGXIIMOPS	False	Arg	3	30.3375	0.0178536	0.0588498	0.9825	0.0970502	9.87789	0.545	0.015	2.75229	1.2525	0.0163936	1.30887
SCX150-QqToF	Sample	CGXIIMOPS	False	Asn	3	5.995	0.355	5.9216	0.87	0.0212132	2.4383	0.22	0.00707107	3.21412	0.51	0.01	1.96078
SCX150-QqToF	Sample	CGXIIMOPS	False	Asp	3	3.8825	0.282522	7.27681	0.985	0.0269258	2.73359	0.1425	0.00829156	5.81864	0.355	0.005	1.40845
SCX150-QqToF	Sample	CGXIIMOPS	False	Gln	3	6.8975	0.362586	5.25678	0.8875	0.0238485	2.68715	0.295	0.005	1.69492	0.6675	0.0129904	1.94612
SCX150-QqToF	Sample	CGXIIMOPS	False	Glu	3	5.435	0.340037	6.25643	0.865	0.060208	6.96046	0.2225	0.00433013	1.94612	0.5175	0.00829156	1.60223
SCX150-QqToF	Sample	CGXIIMOPS	False	Gly	3	8.1075	0.317598	3.91734	0.8375	0.0649519	7.75545	0.2525	0.0438035	17.3479	0.76	0.0948683	12.4827
SCX150-QqToF	Sample	CGXIIMOPS	False	His	3	25.4275	0.00433013	0.0170293	1.0275	0.0562917	5.47851	0.2675	0.00829156	3.09965	0.715	0.025	3.4965
SCX150-QqToF	Sample	CGXIIMOPS	False	Ile	3	12.2875	0.0736122	0.599082	0.845	0.0792149	9.37454	0.4275	0.0238485	5.57859	0.91	0.0353553	3.8852
SCX150-QqToF	Sample	CGXIIMOPS	False	Leu	3	13.0675	0.0414578	0.317259	0.93	0.0674537	7.25308	0.4275	0.0147902	3.4597	0.825	0.025	3.0303
SCX150-QqToF	Sample	CGXIIMOPS	False	Lys	3	27.23	0.0122474	0.0449778	0.8775	0.0178536	2.03459	0.3325	0.0147902	4.44818	0.7675	0.0147902	1.92706
SCX150-QqToF	Sample	CGXIIMOPS	False	Met	3	8.7025	0.317598	3.64951	0.8625	0.0708431	8.2137	0.285	0.015	5.26316	0.6925	0.0383243	5.53419
SCX150-QqToF	Sample	CGXIIMOPS	False	Phe	3	11.1475	0.14805	1.3281	0.87	0.0212132	2.4383	0.3775	0.0277263	7.34473	0.915	0.0653835	7.14574
SCX150-QqToF	Sample	CGXIIMOPS	False	Pro	3	8.3825	0.34759	4.14661	0.8825	0.0192029	2.17596	0.3525	0.00829156	2.35222	0.765	0.0320156	4.18505
SCX150-QqToF	Sample	CGXIIMOPS	False	Ser	3	5.835	0.350036	5.9989	0.855	0.0729726	8.53481	0.2025	0.00829156	4.0946	0.4625	0.00829156	1.79277
SCX150-QqToF	Sample	CGXIIMOPS	False	Thr	3	6.1725	0.357587	5.79323	0.8175	0.0147902	1.8092	0.2125	0.00433013	2.03771	0.495	0.015	3.0303
SCX150-QqToF	Sample	CGXIIMOPS	False	Trp	3	13.315	0.033541	0.251904	0.8975	0.0326917	3.64253	0.4775	0.00829156	1.73645	1.145	0.0206155	1.80048
SCX150-QqToF	Sample	CGXIIMOPS	False	Tyr	3	7.085	0.350036	4.94052	0.825	0.015	1.81818	0.2575	0.00829156	3.22002	0.665	0.0269258	4.049
SCX150-QqToF	Sample	CGXIIMOPS	False	Val	3	10.725	0.180069	1.67897	0.855	0.0295804	3.4597	0.335	0.0111803	3.33741	0.775	0.0502494	6.48379
SCX150-QqToF	Sample	CGXII	True	Ala	3	8.94	0.295042	3.30025	0.89	0.0587367	6.59963	0.29	0.0212132	7.3149	0.625	0.0364005	5.82409
SCX150-QqToF	Sample	CGXII	True	Arg	3	30.335	0.0111803	0.0368562	0.9	0.0509902	5.66558	0.54	0.0244949	4.53609	1.155	0.00866025	0.749806
SCX150-QqToF	Sample	CGXII	True	Asn	3	6.0175	0.357517	5.9413	0.855	0.0906918	10.6072	0.2275	0.00433013	1.90335	0.52	0.00707107	1.35982
SCX150-QqToF	Sample	CGXII	True	Asp	3	3.905	0.285	7.29834	0.9625	0.112999	11.7401	0.1575	0.00433013	2.74929	0.3575	0.00829156	2.31932
SCX150-QqToF	Sample	CGXII	True	Gln	3	6.9375	0.362517	5.22547	0.795	0.015	1.88679	0.2925	0.0108972	3.72555	0.6625	0.0178536	2.69488
SCX150-QqToF	Sample	CGXII	True	Glu	3	5.46	0.34	6.22711	0.8175	0.0376663	4.6075	0.2175	0.00433013	1.99086	0.515	0.005	0.970874
SCX150-QqToF	Sample	CGXII	True	Gly	3	8.14	0.31504	3.87027	0.9275	0.130839	14.1066	0.255	0.005	1.96078	0.5575	0.0349106	6.26199
SCX150-QqToF	Sample	CGXII	True	His	3	25.46	0	0	0.945	0.0736546	7.79414	0.255	0.015	5.88235	0.615	0.0180278	2.93134
SCX150-QqToF	Sample	CGXII	True	Ile	3	12.315	0.0701783	0.569861	0.83	0.0212132	2.55581	0.4125	0.0192029	4.65524	0.9675	0.0383243	3.96117
SCX150-QqToF	Sample	CGXII	True	Leu	3	13.09	0.04	0.305577	1.035	0.0377492	3.64726	0.43	0.0158114	3.67707	0.7925	0.0248747	3.13876
SCX150-QqToF	Sample	CGXII	True	Lys	3	27.2225	0.00829156	0.0304585	0.865	0.0492443	5.69298	0.3175	0.0178536	5.62317	0.7525	0.0129904	1.7263
SCX150-QqToF	Sample	CGXII	True	Met	3	8.72	0.31504	3.61284	0.8525	0.0286138	3.35646	0.28	0.0254951	9.10539	0.65	0.0494975	7.615
SCX150-QqToF	Sample	CGXII	True	Phe	3	11.17	0.145086	1.29889	0.8025	0.0238485	2.97177	0.3925	0.0277263	7.06404	0.91	0.065192	7.16396
SCX150-QqToF	Sample	CGXII	True	Pro	3	8.415	0.340037	4.04084	0.8325	0.034187	4.10654	0.345	0.00866025	2.51022	0.765	0.035	4.57516
SCX150-QqToF	Sample	CGXII	True	Ser	3	5.8575	0.347518	5.93287	0.85	0.0187083	2.20097	0.205	0.00866025	4.22451	0.4575	0.00829156	1.81236
SCX150-QqToF	Sample	CGXII	True	Thr	3	6.195	0.355	5.73043	0.865	0.0165831	1.91712	0.22	0.00707107	3.21412	0.5075	0.00433013	0.853227
SCX150-QqToF	Sample	CGXII	True	Trp	3	13.3475	0.0334477	0.250592	0.8875	0.0396074	4.46281	0.465	0.00866025	1.86242	1.12	0.0244949	2.18704
SCX150-QqToF	Sample	CGXII	True	Tyr	3	7.1075	0.347518	4.88945	0.8075	0.0426468	5.28134	0.2575	0.00433013	1.6816	0.6375	0.0238485	3.74094
SCX150-QqToF	Sample	CGXII	True	Val	3	10.7525	0.172536	1.60462	0.8125	0.0501871	6.17688	0.3775	0.0303109	8.02937	0.765	0.0502494	6.56855
SCX150-QqToF	Sample	CGXII	False	Ala	3	8.9075	0.292521	3.28399	0.9325	0.0516599	5.53994	0.2775	0.0286138	10.3113	0.61	0.0412311	6.75919
SCX150-QqToF	Sample	CGXII	False	Arg	3	30.33	0	0	0.9925	0.0664737	6.6976	0.5625	0.0147902	2.62937	1.21	0.0254951	2.10703
SCX150-QqToF	Sample	CGXII	False	Asn	3	5.9925	0.352518	5.88265	0.8425	0.0108972	1.29344	0.215	0.005	2.32558	0.5025	0.0108972	2.16861
SCX150-QqToF	Sample	CGXII	False	Asp	3	3.88	0.28	7.21649	0.9725	0.0334477	3.43935	0.1425	0.00433013	3.03869	0.35	0.00707107	2.02031
SCX150-QqToF	Sample	CGXII	False	Gln	3	6.895	0.360035	5.22168	0.8775	0.0204634	2.33201	0.2925	0.00433013	1.48039	0.655	0.0111803	1.70692
SCX150-QqToF	Sample	CGXII	False	Glu	3	5.43	0.34	6.26151	0.8525	0.0526189	6.17231	0.2225	0.00433013	1.94612	0.5125	0.00829156	1.61787
SCX150-QqToF	Sample	CGXII	False	Gly	3	8.1075	0.337519	4.16304	1.0125	0.193956	19.1561	0.255	0.015	5.88235	1.0375	0.0936416	9.0257
SCX150-QqToF	Sample	CGXII	False	His	3	25.4175	0.00433013	0.017036	1.03	0.0966954	9.3879	0.2775	0.00829156	2.98795	0.7	0.01	1.42857
SCX150-QqToF	Sample	CGXII	False	Ile	3	12.27	0.0751665	0.612604	0.85	0.0254951	2.99942	0.4225	0.0258602	6.12076	0.8975	0.0521416	5.80965
SCX150-QqToF	Sample	CGXII	False	Leu	3	13.05	0.04	0.306513	0.9275	0.00433013	0.46686	0.42	0.0141421	3.36718	0.83	0	0
SCX150-QqToF	Sample	CGXII	False	Lys	3	27.2175	0.00433013	0.0159093	0.925	0.0701783	7.58685	0.3175	0.0129904	4.09146	0.7475	0.0147902	1.97862
SCX150-QqToF	Sample	CGXII	False	Met	3	8.6925	0.31252	3.59528	0.8725	0.062998	7.2204	0.2825	0.0178536	6.31985	0.6775	0.0376663	5.5596
SCX150-QqToF	Sample	CGXII	False	Phe	3	11.125	0.150083	1.34906	0.8425	0.0216506	2.56981	0.37	0.0212132	5.7333	0.91	0.06	6.59341
SCX150-QqToF	Sample	CGXII	False	Pro	3	8.3725	0.342518	4.09099	0.8625	0.0216506	2.51022	0.35	0.02	5.71429	0.775	0.0403113	5.20146
SCX150-QqToF	Sample	CGXII	False	Ser	3	5.83	0.35	6.00343	0.8425	0.073951	8.77757	0.205	0.005	2.43902	0.4675	0.00829156	1.7736
SCX150-QqToF	Sample	CGXII	False	Thr	3	6.165	0.355141	5.7606	0.8075	0.00829156	1.02682	0.2175	0.00829156	3.81221	0.485	0.015	3.09278
SCX150-QqToF	Sample	CGXII	False	Trp	3	13.2975	0.0334477	0.251534	0.87	0.0324037	3.72456	0.4575	0.0108972	2.38191	1.13	0.0353553	3.12879
SCX150-QqToF	Sample	CGXII	False	Tyr	3	7.075	0.350036	4.9475	0.81	0.0212132	2.61891	0.2625	0.0163936	6.24518	0.665	0.015	2.25564
SCX150-QqToF	Sample	CGXII	False	Val	3	10.715	0.180069	1.68054	0.8325	0.0843727	10.1349	0.355	0.0259808	7.31852	0.7675	0.0588961	7.67376
SCX150-QqToF	Standard	Standard	True	Ala	0.25	9.3775	0.0530919	0.566163	0.9125	0.0549432	6.02117	0.29	0.00707107	2.4383	0.6025	0.0147902	2.4548
SCX150-QqToF	Standard	Standard	True	Ala	2.5	8.795	0.045	0.511654	0.8775	0.0334477	3.81171	0.3125	0.00829156	2.6533	0.6775	0.0129904	1.9174
SCX150-QqToF	Standard	Standard	True	Ala	5	9.3975	0.0481534	0.512406	0.9125	0.0334477	3.6655	0.2725	0.00829156	3.04278	0.5975	0.00829156	1.38771
SCX150-QqToF	Standard	Standard	True	Ala	12.5	8.7975	0.0414578	0.471245	0.8875	0.0369966	4.16863	0.325	0.0111803	3.4401	0.6975	0.0129904	1.86242
SCX150-QqToF	Standard	Standard	True	Ala	1.25	9.3875	0.0506828	0.539897	0.87	0.0223607	2.57019	0.2775	0.0108972	3.92694	0.6	0.00707107	1.17851
SCX150-QqToF	Standard	Standard	True	Ala	0.5	8.785	0.0403113	0.458865	0.89	0.0561249	6.30616	0.3175	0.0108972	3.4322	0.6925	0.0108972	1.57361
SCX150-QqToF	Standard	Standard	True	Ala	25	9.405	0.0492443	0.523597	0.9275	0.0454835	4.90388	0.29	0.00707107	2.4383	0.61	0.0122474	2.00778
SCX150-QqToF	Standard	Standard	True	Ala	0.125	8.925	0.24985	2.79944	0.85	0.0291548	3.42997	0.3075	0.0227761	7.40686	0.67	0.0406202	6.06272
SCX150-QqToF	Standard	Standard	True	Arg	0.0125	30.5225	0.088706	0.290625	1.0575	0.0965337	9.12848	0.56	0.03937	7.03036	1.2525	0.107558	8.58747
SCX150-QqToF	Standard	Standard	True	Arg	0.025	30.54	0.0874643	0.286393	1.01	0.0655744	6.49251	0.545	0.0320156	5.87443	1.265	0.084113	6.64925
SCX150-QqToF	Standard	Standard	True	Arg	0.25	30.5575	0.088706	0.290292	1.025	0.0736546	7.18581	0.5325	0.0163936	3.07861	1.2575	0.0657172	5.22602
SCX150-QqToF	Standard	Standard	True	Arg	0.05	30.545	0.0920598	0.301391	0.99	0.0777817	7.85674	0.5475	0.0396074	7.23424	1.255	0.084113	6.70223
SCX150-QqToF	Standard	Standard	True	Arg	2.5	30.5725	0.0906573	0.296532	1.0025	0.073951	7.37666	0.5725	0.0486698	8.50128	1.34	0.0552268	4.1214
SCX150-QqToF	Standard	Standard	True	Arg	5	30.57	0.09	0.294406	1.1025	0.0576086	5.22527	0.5875	0.0294746	5.01695	1.37	0.109772	8.01259
SCX150-QqToF	Standard	Standard	True	Arg	12.5	30.5875	0.0840759	0.27487	0.97	0.0308221	3.17753	0.5775	0.0376663	6.5223	1.4275	0.0704894	4.93796
SCX150-QqToF	Standard	Standard	True	Arg	1.25	30.5625	0.0906573	0.296629	1.0375	0.0645659	6.22322	0.545	0.0502494	9.22007	1.2575	0.0869986	6.91837
SCX150-QqToF	Standard	Standard	True	Arg	0.5	30.5575	0.0772577	0.252827	1.11	0.0731437	6.58952	0.5525	0.0147902	2.67696	1.2825	0.059739	4.65801
SCX150-QqToF	Standard	Standard	True	Arg	25	30.5875	0.0975641	0.318967	1.0525	0.0584701	5.55535	0.5925	0.0408503	6.89457	1.465	0.0991211	6.76595
SCX150-QqToF	Standard	Standard	True	Arg	0.125	30.5475	0.0914809	0.299471	1.0125	0.0653357	6.45291	0.5525	0.0227761	4.12237	1.25	0.0824621	6.59697
SCX150-QqToF	Standard	Standard	True	Asn	0.0125	6.445	0.0269258	0.417778	0.815	0.0403113	4.94617	0.2275	0.00829156	3.64464	0.5125	0.00829156	1.61787
SCX150-QqToF	Standard	Standard	True	Asn	0.025	5.725	0.0229129	0.400225	0.82	0.0458258	5.58851	0.2275	0.00829156	3.64464	0.5225	0.00829156	1.5869
SCX150-QqToF	Standard	Standard	True	Asn	0.25	6.455	0.0269258	0.417131	0.8425	0.0476314	5.65358	0.2225	0.00829156	3.72654	0.52	0.0122474	2.35528
SCX150-QqToF	Standard	Standard	True	Asn	0.05	6.27	0.318669	5.08244	0.8575	0.0438035	5.10828	0.23	0.0122474	5.32498	0.515	0.0111803	2.17094
SCX150-QqToF	Standard	Standard	True	Asn	2.5	5.735	0.0165831	0.289156	0.79	0.03	3.79747	0.23	0.0122474	5.32498	0.5225	0.0129904	2.4862
SCX150-QqToF	Standard	Standard	True	Asn	5	6.465	0.0229129	0.354414	0.8625	0.0553963	6.42276	0.23	0	0	0.525	0.0111803	2.12959
SCX150-QqToF	Standard	Standard	True	Asn	12.5	5.7375	0.0238485	0.41566	0.8425	0.0584701	6.94007	0.2175	0.00433013	1.99086	0.5275	0.00829156	1.57186
SCX150-QqToF	Standard	Standard	True	Asn	1.25	6.46	0.0273861	0.423934	0.8825	0.043229	4.89847	0.235	0.005	2.12766	0.5225	0.00829156	1.5869
SCX150-QqToF	Standard	Standard	True	Asn	0.5	5.7325	0.0192029	0.334982	0.8325	0.0521416	6.26326	0.225	0.005	2.22222	0.52	0.00707107	1.35982
SCX150-QqToF	Standard	Standard	True	Asn	25	6.4625	0.0268095	0.414847	0.8725	0.0486698	5.5782	0.2175	0.00433013	1.99086	0.505	0.005	0.990099
SCX150-QqToF	Standard	Standard	True	Asn	0.125	5.9075	0.308008	5.21384	0.8475	0.0708431	8.35907	0.2325	0.00829156	3.56626	0.5175	0.00829156	1.60223
SCX150-QqToF	Standard	Standard	True	Asp	0.025	3.6375	0.00829156	0.227947	0.875	0.0512348	5.8554	0.14	0.00707107	5.05076	0.3375	0.00829156	2.45676
SCX150-QqToF	Standard	Standard	True	Asp	0.25	4.2175	0.0147902	0.350686	0.8825	0.0660965	7.48969	0.15	0	0	0.365	0.005	1.36986
SCX150-QqToF	Standard	Standard	True	Asp	0.05	4.075	0.251545	6.17289	0.875	0.0763217	8.72248	0.15	0.00707107	4.71405	0.3575	0.0163936	4.58562
SCX150-QqToF	Standard	Standard	True	Asp	2.5	3.64	0.00707107	0.19426	0.8925	0.057173	6.40594	0.14	0	0	0.345	0.005	1.44928
SCX150-QqToF	Standard	Standard	True	Asp	5	4.2275	0.0178536	0.42232	0.91	0.0578792	6.36035	0.155	0.005	3.22581	0.375	0.00866025	2.3094
SCX150-QqToF	Standard	Standard	True	Asp	12.5	3.64	0.00707107	0.19426	0.91	0.0308221	3.38704	0.1425	0.00433013	3.03869	0.355	0.005	1.40845
SCX150-QqToF	Standard	Standard	True	Asp	1.25	4.22	0.0158114	0.374677	0.8875	0.0664737	7.48999	0.1525	0.00433013	2.83943	0.37	0	0
SCX150-QqToF	Standard	Standard	True	Asp	0.5	3.635	0.005	0.137552	0.9025	0.0258602	2.8654	0.14	0	0	0.3475	0.00433013	1.24608
SCX150-QqToF	Standard	Standard	True	Asp	25	4.2275	0.0129904	0.307283	0.91	0.03937	4.32638	0.155	0.00866025	5.58726	0.38	0.00707107	1.86081
SCX150-QqToF	Standard	Standard	True	Asp	0.125	3.7825	0.246919	6.52792	0.8825	0.0481534	5.45648	0.145	0.005	3.44828	0.3525	0.0108972	3.09142
SCX150-QqToF	Standard	Standard	True	Gln	0.0125	7.3775	0.0349106	0.473204	0.83	0.0533854	6.43197	0.28	0.00707107	2.52538	0.625	0.0111803	1.78885
SCX150-QqToF	Standard	Standard	True	Gln	0.025	6.65	0.0291548	0.438417	0.84	0.0406202	4.83574	0.28	0.00707107	2.52538	0.6425	0.0108972	1.69607
SCX150-QqToF	Standard	Standard	True	Gln	0.25	7.3925	0.0303109	0.410022	0.8125	0.0227761	2.80321	0.28	0.00707107	2.52538	0.6275	0.00829156	1.32136
SCX150-QqToF	Standard	Standard	True	Gln	0.05	7.205	0.32791	4.55115	0.7975	0.0204634	2.56594	0.2875	0.00433013	1.50613	0.6375	0.00829156	1.30064
SCX150-QqToF	Standard	Standard	True	Gln	2.5	6.6625	0.0238485	0.357951	0.7975	0.0449305	5.63392	0.305	0.005	1.63934	0.6875	0.00829156	1.20605
SCX150-QqToF	Standard	Standard	True	Gln	5	7.4125	0.0303109	0.408916	0.8025	0.0356195	4.43857	0.3025	0.00829156	2.74101	0.675	0.0111803	1.65635
SCX150-QqToF	Standard	Standard	True	Gln	12.5	6.6675	0.0238485	0.357682	0.8275	0.043229	5.22405	0.3225	0.0129904	4.02803	0.735	0.0111803	1.52113
SCX150-QqToF	Standard	Standard	True	Gln	1.25	7.4	0.0316228	0.427335	0.8275	0.0294746	3.56188	0.295	0.005	1.69492	0.6425	0.00829156	1.29052
SCX150-QqToF	Standard	Standard	True	Gln	0.5	6.6575	0.0192029	0.28844	0.8625	0.0356195	4.1298	0.295	0.005	1.69492	0.66	0	0
SCX150-QqToF	Standard	Standard	True	Gln	25	7.41	0.0339116	0.457647	0.8	0.0291548	3.64434	0.2975	0.0108972	3.66294	0.71	0.01	1.40845
SCX150-QqToF	Standard	Standard	True	Gln	0.125	6.8375	0.308494	4.5118	0.865	0.025	2.89017	0.2875	0.0108972	3.79035	0.6525	0.0204634	3.13615
SCX150-QqToF	Standard	Standard	True	Glu	0.0125	5.8525	0.0192029	0.328114	0.84	0.0509902	6.07026	0.2225	0.00829156	3.72654	0.5175	0.00829156	1.60223
SCX150-QqToF	Standard	Standard	True	Glu	0.025	5.16	0.0158114	0.306422	0.89	0.0632456	7.10624	0.22	0.00707107	3.21412	0.5175	0.00433013	0.83674
SCX150-QqToF	Standard	Standard	True	Glu	0.25	5.8575	0.0238485	0.407144	0.86	0.0543139	6.31557	0.2225	0.00433013	1.94612	0.52	0.00707107	1.35982
SCX150-QqToF	Standard	Standard	True	Glu	0.05	5.6875	0.305317	5.36822	0.8225	0.0326917	3.97468	0.22	0.00707107	3.21412	0.5125	0.00829156	1.61787
SCX150-QqToF	Standard	Standard	True	Glu	2.5	5.1725	0.0147902	0.285939	0.8625	0.0535607	6.20994	0.2225	0.00433013	1.94612	0.525	0.0111803	2.12959
SCX150-QqToF	Standard	Standard	True	Glu	5	5.8725	0.0238485	0.406104	0.835	0.0471699	5.64909	0.22	0.00707107	3.21412	0.5325	0.00829156	1.5571
SCX150-QqToF	Standard	Standard	True	Glu	12.5	5.17	0.0158114	0.30583	0.86	0.062849	7.30803	0.215	0.005	2.32558	0.53	0.00707107	1.33416
SCX150-QqToF	Standard	Standard	True	Glu	1.25	5.865	0.0206155	0.351501	0.8675	0.0576086	6.64076	0.2225	0.00829156	3.72654	0.525	0.005	0.952381
SCX150-QqToF	Standard	Standard	True	Glu	0.5	5.1625	0.0147902	0.286493	0.85	0.0538516	6.33549	0.2175	0.00433013	1.99086	0.515	0.005	0.970874
SCX150-QqToF	Standard	Standard	True	Glu	25	5.87	0.0212132	0.361383	0.8325	0.0438035	5.26169	0.215	0.005	2.32558	0.5375	0.00433013	0.805605
SCX150-QqToF	Standard	Standard	True	Glu	0.125	5.3375	0.290721	5.44677	0.8975	0.0540255	6.01955	0.22	0	0	0.52	0.00707107	1.35982
SCX150-QqToF	Standard	Standard	True	Gly	0.25	8.5925	0.0438035	0.509788	0.875	0.0403113	4.607	0.2175	0.0178536	8.20854	0.545	0.0229129	4.2042
SCX150-QqToF	Standard	Standard	True	Gly	2.5	7.925	0.0320156	0.403983	0.93	0.101242	10.8863	0.2675	0.00433013	1.61874	0.625	0.0320156	5.1225
SCX150-QqToF	Standard	Standard	True	Gly	5	8.6	0.0339116	0.394322	0.8775	0.112999	12.8774	0.2275	0.00433013	1.90335	0.555	0.015	2.7027
SCX150-QqToF	Standard	Standard	True	Gly	12.5	7.92	0.03937	0.497096	0.9225	0.0858414	9.3053	0.25	0.0308221	12.3288	0.6075	0.0286138	4.71009
SCX150-QqToF	Standard	Standard	True	Gly	1.25	8.5875	0.0460299	0.53601	0.875	0.0801561	9.1607	0.22	0.0187083	8.50377	0.495	0.0206155	4.16475
SCX150-QqToF	Standard	Standard	True	Gly	0.5	7.9225	0.0334477	0.422186	0.9025	0.0486698	5.39278	0.265	0.0259808	9.80406	0.6275	0.0129904	2.07018
SCX150-QqToF	Standard	Standard	True	Gly	25	8.585	0.0403113	0.469555	0.9	0.122066	13.5628	0.2475	0.0227761	9.20246	0.5275	0.0389711	7.38789
SCX150-QqToF	Standard	Standard	True	Gly	0.125	8.085	0.276632	3.42154	0.88	0.0612372	6.95878	0.25	0.0122474	4.89898	0.5875	0.0408503	6.95325
SCX150-QqToF	Standard	Standard	True	His	0.0125	25.5175	0.0349106	0.13681	0.9475	0.0679614	7.17271	0.255	0.00866025	3.39618	0.605	0.0111803	1.84799
SCX150-QqToF	Standard	Standard	True	His	0.025	25.5325	0.0349106	0.13673	0.9775	0.0686932	7.02743	0.2625	0.00829156	3.15869	0.615	0.015	2.43902
SCX150-QqToF	Standard	Standard	True	His	0.25	25.53	0.0367423	0.143918	1.0225	0.0649519	6.35226	0.2625	0.00829156	3.15869	0.6125	0.00433013	0.70696
SCX150-QqToF	Standard	Standard	True	His	0.05	25.535	0.0384057	0.150404	0.9675	0.0641775	6.63333	0.255	0.0111803	4.38445	0.605	0.005	0.826446
SCX150-QqToF	Standard	Standard	True	His	2.5	25.5575	0.0438035	0.171392	0.96	0.0644205	6.71047	0.27	0.0122474	4.53609	0.635	0.0287228	4.52328
SCX150-QqToF	Standard	Standard	True	His	5	25.5525	0.0414578	0.162246	0.95	0.0696419	7.33073	0.2775	0.00433013	1.56041	0.635	0.0206155	3.24654
SCX150-QqToF	Standard	Standard	True	His	12.5	25.56	0.0474342	0.18558	0.91	0.0254951	2.80166	0.2825	0.0108972	3.85743	0.6625	0.0147902	2.23248
SCX150-QqToF	Standard	Standard	True	His	1.25	25.54	0.0380789	0.149095	0.915	0.0502494	5.49174	0.2575	0.0163936	6.36645	0.605	0.033541	5.54397
SCX150-QqToF	Standard	Standard	True	His	0.5	25.535	0.0357071	0.139836	0.945	0.0320156	3.3879	0.255	0.0111803	4.38445	0.6075	0.0108972	1.79379
SCX150-QqToF	Standard	Standard	True	His	25	25.5575	0.0471036	0.184304	0.985	0.0955249	9.69796	0.295	0.0165831	5.6214	0.675	0.015	2.22222
SCX150-QqToF	Standard	Standard	True	His	0.125	25.535	0.0438748	0.171822	1.0075	0.0736122	7.30642	0.255	0.005	1.96078	0.6	0.00707107	1.17851
SCX150-QqToF	Standard	Standard	True	Ile	0.25	12.6425	0.0906573	0.717084	0.8275	0.034187	4.13136	0.4125	0.0129904	3.14918	0.9275	0.0192029	2.07039
SCX150-QqToF	Standard	Standard	True	Ile	2.5	12.535	0.0944722	0.753667	0.84	0.0223607	2.66199	0.45	0.00707107	1.57135	1.03	0.0474342	4.60526
SCX150-QqToF	Standard	Standard	True	Ile	5	12.68	0.0924662	0.729229	0.8425	0.0460299	5.46349	0.4175	0.00829156	1.986	0.945	0.0357071	3.77853
SCX150-QqToF	Standard	Standard	True	Ile	12.5	12.5475	0.0960143	0.765207	0.835	0.035	4.19162	0.475	0.005	1.05263	1.0375	0.0178536	1.72083
SCX150-QqToF	Standard	Standard	True	Ile	1.25	12.65	0.0924662	0.730958	0.8525	0.0147902	1.73492	0.41	0.00707107	1.72465	0.925	0.0229129	2.47707
SCX150-QqToF	Standard	Standard	True	Ile	0.5	12.5275	0.09523	0.760168	0.8025	0.0426468	5.31424	0.4475	0.00829156	1.85286	1.02	0.0308221	3.02177
SCX150-QqToF	Standard	Standard	True	Ile	25	12.6675	0.0936416	0.739227	0.84	0.00707107	0.841794	0.4325	0.0147902	3.4197	0.9525	0.0147902	1.55278
SCX150-QqToF	Standard	Standard	True	Leu	0.0125	13.3725	0.0995929	0.744759	1.0625	0.0675925	6.36165	0.415	0.0206155	4.9676	0.7775	0.0258602	3.32607
SCX150-QqToF	Standard	Standard	True	Leu	0.025	13.3225	0.0998436	0.749436	0.925	0.005	0.540541	0.4375	0.0147902	3.38062	0.8275	0.00829156	1.002
SCX150-QqToF	Standard	Standard	True	Leu	0.25	13.41	0.100747	0.751284	0.9675	0.0526189	5.43865	0.42	0.0141421	3.36718	0.77	0.0158114	2.05343
SCX150-QqToF	Standard	Standard	True	Leu	0.05	13.375	0.118638	0.887014	0.94	0.0494975	5.26569	0.425	0.015	3.52941	0.8075	0.0216506	2.68119
SCX150-QqToF	Standard	Standard	True	Leu	2.5	13.36	0.0951315	0.712062	1.0025	0.0869986	8.67816	0.455	0.0206155	4.53089	0.86	0.0212132	2.46665
SCX150-QqToF	Standard	Standard	True	Leu	5	13.4375	0.0960143	0.714525	1	0.0612372	6.12372	0.435	0.0111803	2.57019	0.795	0.015	1.88679
SCX150-QqToF	Standard	Standard	True	Leu	12.5	13.365	0.0960469	0.718645	1.0625	0.056734	5.33967	0.4625	0.0248747	5.37831	0.8475	0.0294746	3.47782
SCX150-QqToF	Standard	Standard	True	Leu	1.25	13.415	0.0986154	0.735113	0.99	0.0659545	6.66207	0.4325	0.0129904	3.00356	0.79	0.0141421	1.79014
SCX150-QqToF	Standard	Standard	True	Leu	0.5	13.35	0.103199	0.773025	0.9825	0.043229	4.3999	0.45	0.0158114	3.51364	0.845	0.0320156	3.78883
SCX150-QqToF	Standard	Standard	True	Leu	25	13.4225	0.0980752	0.730678	1.085	0.0715891	6.59807	0.45	0.01	2.22222	0.7925	0.0227761	2.87395
SCX150-QqToF	Standard	Standard	True	Leu	0.125	13.355	0.105948	0.793322	0.985	0.0517204	5.2508	0.445	0.0165831	3.72654	0.8175	0.0319179	3.90433
SCX150-QqToF	Standard	Standard	True	Lys	0.0125	27.3625	0.061796	0.225842	0.9375	0.0657172	7.00983	0.34	0.0158114	4.65041	0.7875	0.0326917	4.15133
SCX150-QqToF	Standard	Standard	True	Lys	0.025	27.3725	0.0637868	0.233032	0.935	0.0471699	5.04491	0.3425	0.00433013	1.26427	0.8	0.0406202	5.07752
SCX150-QqToF	Standard	Standard	True	Lys	0.25	27.3875	0.0660965	0.241338	0.9	0.0244949	2.72166	0.345	0.0111803	3.24068	0.795	0.0320156	4.02712
SCX150-QqToF	Standard	Standard	True	Lys	0.05	27.3775	0.0641775	0.234417	0.8575	0.0258602	3.01577	0.33	0.0122474	3.71135	0.78	0.0187083	2.3985
SCX150-QqToF	Standard	Standard	True	Lys	2.5	27.395	0.0606218	0.221288	0.975	0.0844097	8.65741	0.3425	0.00829156	2.42089	0.8075	0.0238485	2.95337
SCX150-QqToF	Standard	Standard	True	Lys	5	27.4	0.0738241	0.269431	0.9275	0.0349106	3.76395	0.335	0.00866025	2.58515	0.82	0.0412311	5.02818
SCX150-QqToF	Standard	Standard	True	Lys	12.5	27.4075	0.0704894	0.25719	0.985	0.0895824	9.09466	0.3425	0.0108972	3.18168	0.805	0.0390512	4.85109
SCX150-QqToF	Standard	Standard	True	Lys	1.25	27.3925	0.0641775	0.234289	0.9225	0.0216506	2.34695	0.3275	0.0216506	6.61088	0.795	0.0384057	4.83091
SCX150-QqToF	Standard	Standard	True	Lys	0.5	27.39	0.065192	0.238014	0.9025	0.0178536	1.97824	0.3325	0.00829156	2.4937	0.7925	0.0369966	4.66834
SCX150-QqToF	Standard	Standard	True	Lys	25	27.4075	0.0729298	0.266094	0.9625	0.0129904	1.34965	0.3475	0.00829156	2.38606	0.8	0.0187083	2.33854
SCX150-QqToF	Standard	Standard	True	Lys	0.125	27.3775	0.0660965	0.241426	0.9225	0.0645659	6.99901	0.345	0.0206155	5.97552	0.7875	0.0369966	4.69798
SCX150-QqToF	Standard	Standard	True	Met	0.0125	9.1725	0.0593191	0.646705	0.8725	0.0605702	6.94214	0.265	0.005	1.88679	0.6425	0.0178536	2.77877
SCX150-QqToF	Standard	Standard	True	Met	0.025	8.5475	0.0526189	0.615606	0.8625	0.0609816	7.07033	0.295	0.005	1.69492	0.725	0.015	2.06897
SCX150-QqToF	Standard	Standard	True	Met	0.25	9.195	0.0606218	0.659291	0.845	0.0269258	3.18649	0.2625	0.00829156	3.15869	0.6325	0.0163936	2.59187
SCX150-QqToF	Standard	Standard	True	Met	0.05	9.025	0.298873	3.31161	0.9425	0.0192029	2.03744	0.275	0.0206155	7.49656	0.6625	0.0349106	5.26952
SCX150-QqToF	Standard	Standard	True	Met	2.5	8.5725	0.0511737	0.596952	0.8725	0.0454835	5.21301	0.3075	0.00433013	1.40817	0.7025	0.0129904	1.84916
SCX150-QqToF	Standard	Standard	True	Met	5	9.2275	0.0549432	0.595428	0.8575	0.062998	7.34671	0.27	0.00707107	2.61891	0.64	0.0291548	4.55543
SCX150-QqToF	Standard	Standard	True	Met	12.5	8.58	0.0494975	0.576894	0.88	0.0728011	8.27285	0.3075	0.00829156	2.69644	0.705	0.045	6.38298
SCX150-QqToF	Standard	Standard	True	Met	1.25	9.21	0.0587367	0.637749	0.8725	0.0286138	3.27952	0.26	0.0122474	4.71056	0.635	0.0217945	3.4322
SCX150-QqToF	Standard	Standard	True	Met	0.5	8.56	0.0494975	0.578242	0.88	0.03	3.40909	0.3	0.00707107	2.35702	0.7025	0.0108972	1.55121
SCX150-QqToF	Standard	Standard	True	Met	25	9.22	0.0561249	0.60873	0.95	0.0374166	3.93859	0.2625	0.0147902	5.63436	0.605	0.015	2.47934
SCX150-QqToF	Standard	Standard	True	Met	0.125	8.7125	0.269014	3.08768	0.86	0.0406202	4.72328	0.2925	0.0204634	6.99603	0.685	0.0471699	6.88612
SCX150-QqToF	Standard	Standard	True	Phe	0.0125	11.525	0.0829156	0.719441	0.8575	0.0258602	3.01577	0.3525	0.0108972	3.09142	0.84	0.0122474	1.45803
SCX150-QqToF	Standard	Standard	True	Phe	0.025	11.2525	0.0840759	0.747175	0.8625	0.0326917	3.79035	0.4125	0.00829156	2.01008	0.985	0.005	0.507614
SCX150-QqToF	Standard	Standard	True	Phe	0.25	11.5575	0.0843727	0.730025	0.8525	0.0349106	4.09509	0.3575	0.00829156	2.31932	0.845	0.00866025	1.02488
SCX150-QqToF	Standard	Standard	True	Phe	0.05	11.47	0.173638	1.51384	0.8225	0.0147902	1.7982	0.37	0.0187083	5.05629	0.8725	0.0526189	6.03082
SCX150-QqToF	Standard	Standard	True	Phe	2.5	11.2925	0.0825757	0.731244	0.825	0.0229129	2.77732	0.4325	0.00433013	1.00119	1.0075	0.0178536	1.77207
SCX150-QqToF	Standard	Standard	True	Phe	5	11.585	0.084113	0.726051	0.8525	0.0286138	3.35646	0.3725	0.00829156	2.22592	0.8775	0.0108972	1.24185
SCX150-QqToF	Standard	Standard	True	Phe	12.5	11.3	0.0833667	0.737758	0.8525	0.0129904	1.5238	0.47	0.0158114	3.36413	1.0425	0.0147902	1.41872
SCX150-QqToF	Standard	Standard	True	Phe	1.25	11.5625	0.0849632	0.734817	0.8225	0.0349106	4.24445	0.37	0.01	2.7027	0.8625	0.0108972	1.26345
SCX150-QqToF	Standard	Standard	True	Phe	0.5	11.2825	0.0798044	0.707329	0.8525	0.0268095	3.14481	0.4175	0.00829156	1.986	0.9925	0.0147902	1.4902
SCX150-QqToF	Standard	Standard	True	Phe	25	11.5825	0.0825757	0.712935	0.865	0.0320156	3.70123	0.4	0	0	0.905	0.0111803	1.2354
SCX150-QqToF	Standard	Standard	True	Phe	0.125	11.34	0.127083	1.12066	0.875	0.0320156	3.65893	0.3975	0.0334477	8.41452	0.9475	0.0701338	7.40198
SCX150-QqToF	Standard	Standard	True	Pro	0.0125	8.9125	0.0637868	0.7157	0.8625	0.0481534	5.583	0.32	0	0	0.705	0.005	0.70922
SCX150-QqToF	Standard	Standard	True	Pro	0.025	8.225	0.0585235	0.711532	0.82	0.0254951	3.10916	0.3475	0.0147902	4.25617	0.79	0.0141421	1.79014
SCX150-QqToF	Standard	Standard	True	Pro	0.25	8.9325	0.0641775	0.718472	0.8175	0.0216506	2.6484	0.3125	0.00433013	1.38564	0.7175	0.0129904	1.81051
SCX150-QqToF	Standard	Standard	True	Pro	0.05	8.7525	0.320029	3.65643	0.805	0.0165831	2.06002	0.3225	0.0108972	3.37899	0.7325	0.0363146	4.95762
SCX150-QqToF	Standard	Standard	True	Pro	2.5	8.2525	0.0576086	0.698074	0.8325	0.0443706	5.3298	0.37	0.01	2.7027	0.8275	0.0108972	1.31689
SCX150-QqToF	Standard	Standard	True	Pro	5	8.96	0.0612372	0.683451	0.7875	0.0476314	6.04843	0.3525	0.0108972	3.09142	0.765	0.0111803	1.46148
SCX150-QqToF	Standard	Standard	True	Pro	12.5	8.26	0.0561249	0.679478	0.8225	0.0414578	5.04046	0.3975	0.0108972	2.74145	0.88	0.0173205	1.96824
SCX150-QqToF	Standard	Standard	True	Pro	1.25	8.945	0.0606218	0.677717	0.83	0.0234521	2.82555	0.325	0.0111803	3.4401	0.73	0.00707107	0.968639
SCX150-QqToF	Standard	Standard	True	Pro	0.5	8.24	0.0561249	0.681127	0.845	0.0471699	5.58224	0.355	0.005	1.40845	0.795	0.0111803	1.40633
SCX150-QqToF	Standard	Standard	True	Pro	25	8.96	0.0612372	0.683451	0.8275	0.0294746	3.56188	0.35	0.00707107	2.02031	0.79	0.00707107	0.895072
SCX150-QqToF	Standard	Standard	True	Pro	0.125	8.4125	0.287348	3.41572	0.8275	0.0238485	2.88199	0.34	0.0141421	4.15945	0.765	0.035	4.57516
SCX150-QqToF	Standard	Standard	True	Ser	0.0125	6.2725	0.0238485	0.380207	0.9075	0.0558458	6.1538	0.2025	0.00433013	2.13833	0.4525	0.00829156	1.83239
SCX150-QqToF	Standard	Standard	True	Ser	0.025	5.5575	0.0192029	0.345531	0.8925	0.0697764	7.81809	0.2025	0.00829156	4.0946	0.4575	0.00433013	0.946476
SCX150-QqToF	Standard	Standard	True	Ser	0.25	6.275	0.0229129	0.365145	0.8775	0.0775806	8.84109	0.2175	0.00433013	1.99086	0.4625	0.00433013	0.936244
SCX150-QqToF	Standard	Standard	True	Ser	0.05	6.0925	0.314354	5.1597	0.8725	0.0715454	8.20005	0.215	0.005	2.32558	0.465	0.00866025	1.86242
SCX150-QqToF	Standard	Standard	True	Ser	2.5	5.57	0.0187083	0.335876	0.925	0.0482183	5.21278	0.21	0.0122474	5.83212	0.4675	0.00433013	0.92623
SCX150-QqToF	Standard	Standard	True	Ser	5	6.285	0.0229129	0.364564	0.845	0.0657647	7.78281	0.21	0.0122474	5.83212	0.4675	0.00829156	1.7736
SCX150-QqToF	Standard	Standard	True	Ser	12.5	5.5675	0.0178536	0.320675	0.9225	0.0621993	6.74247	0.2125	0.00433013	2.03771	0.47	0.0122474	2.60584
SCX150-QqToF	Standard	Standard	True	Ser	1.25	6.2775	0.0258602	0.411951	0.84	0.0636396	7.57614	0.2175	0.00829156	3.81221	0.4675	0.0108972	2.33096
SCX150-QqToF	Standard	Standard	True	Ser	0.5	5.57	0.0187083	0.335876	0.9075	0.0562917	6.20294	0.21	0.01	4.7619	0.4575	0.0108972	2.38191
SCX150-QqToF	Standard	Standard	True	Ser	25	6.285	0.0229129	0.364564	0.7975	0.0496865	6.23028	0.21	0.00707107	3.36718	0.465	0.0111803	2.40437
SCX150-QqToF	Standard	Standard	True	Ser	0.125	5.7425	0.305072	5.31252	0.91	0.062849	6.90649	0.2075	0.00433013	2.08681	0.4725	0.00433013	0.916429
SCX150-QqToF	Standard	Standard	True	Thr	0.25	6.6275	0.0286138	0.431744	0.835	0.0471699	5.64909	0.2225	0.00433013	1.94612	0.5	0.00707107	1.41421
SCX150-QqToF	Standard	Standard	True	Thr	0.05	6.445	0.322064	4.99711	0.825	0.0304138	3.68652	0.225	0.00866025	3.849	0.51	0.01	1.96078
SCX150-QqToF	Standard	Standard	True	Thr	2.5	5.905	0.0229129	0.388025	0.8375	0.0641775	7.66298	0.225	0.00866025	3.849	0.5275	0.00433013	0.820877
SCX150-QqToF	Standard	Standard	True	Thr	5	6.64	0.0273861	0.412442	0.875	0.0433013	4.94872	0.23	0.0122474	5.32498	0.5175	0.0108972	2.10575
SCX150-QqToF	Standard	Standard	True	Thr	12.5	5.91	0.0223607	0.378353	0.8625	0.073951	8.57403	0.2275	0.00433013	1.90335	0.5125	0.0129904	2.53471
SCX150-QqToF	Standard	Standard	True	Thr	1.25	6.6325	0.0303109	0.457005	0.845	0.0357071	4.2257	0.215	0.005	2.32558	0.5125	0.00829156	1.61787
SCX150-QqToF	Standard	Standard	True	Thr	0.5	5.9	0.0187083	0.31709	0.9225	0.0481534	5.21988	0.2225	0.00829156	3.72654	0.52	0.01	1.92308
SCX150-QqToF	Standard	Standard	True	Thr	25	6.64	0.0273861	0.412442	0.9025	0.0516599	5.72409	0.2225	0.00829156	3.72654	0.5	0.0158114	3.16228
SCX150-QqToF	Standard	Standard	True	Thr	0.125	6.0775	0.308008	5.068	0.88	0.0815475	9.26677	0.225	0.0111803	4.96904	0.525	0.0206155	3.92677
SCX150-QqToF	Standard	Standard	True	Trp	0.0125	13.6025	0.101827	0.748591	0.9025	0.0286138	3.17051	0.445	0.015	3.37079	1.095	0.0206155	1.8827
SCX150-QqToF	Standard	Standard	True	Trp	0.025	13.565	0.095	0.700332	0.8925	0.0426468	4.77835	0.475	0.0217945	4.58831	1.17	0.0254951	2.17907
SCX150-QqToF	Standard	Standard	True	Trp	0.25	13.6375	0.09523	0.698295	0.8925	0.0679614	7.61472	0.46	0.0141421	3.07438	1.13	0.0308221	2.72762
SCX150-QqToF	Standard	Standard	True	Trp	0.05	13.605	0.115	0.845277	0.9125	0.0238485	2.61353	0.4525	0.0129904	2.8708	1.1325	0.0311247	2.74832
SCX150-QqToF	Standard	Standard	True	Trp	2.5	13.6175	0.0922971	0.677783	0.9225	0.0443706	4.80982	0.485	0.0165831	3.4192	1.2125	0.0334477	2.75857
SCX150-QqToF	Standard	Standard	True	Trp	5	13.68	0.0886002	0.647662	0.905	0.0763217	8.43334	0.4775	0.0129904	2.7205	1.19	0.0273861	2.30136
SCX150-QqToF	Standard	Standard	True	Trp	12.5	13.635	0.0960469	0.704414	0.9	0.0212132	2.35702	0.5175	0.0286138	5.52924	1.2825	0.0383243	2.98825
SCX150-QqToF	Standard	Standard	True	Trp	1.25	13.655	0.095	0.695716	0.86	0.0187083	2.17538	0.465	0.0111803	2.40437	1.1375	0.0349106	3.06906
SCX150-QqToF	Standard	Standard	True	Trp	0.5	13.6025	0.0954921	0.702019	0.88	0.0122474	1.39176	0.475	0.0295804	6.22745	1.18	0.0324037	2.74608
SCX150-QqToF	Standard	Standard	True	Trp	25	13.6775	0.098837	0.722625	0.985	0.0743303	7.54623	0.5225	0.0286138	5.47633	1.275	0.0377492	2.96072
SCX150-QqToF	Standard	Standard	True	Trp	0.125	13.5975	0.0985837	0.725014	0.88	0.0441588	5.01805	0.47	0.0374166	7.96097	1.17	0.0587367	5.02023
SCX150-QqToF	Standard	Standard	True	Tyr	0.0125	7.5425	0.0303109	0.401868	0.8125	0.0258602	3.18279	0.24	0.00707107	2.94628	0.6325	0.0178536	2.8227
SCX150-QqToF	Standard	Standard	True	Tyr	0.025	6.8325	0.0258602	0.378488	0.83	0.0273861	3.29953	0.2625	0.0147902	5.63436	0.67	0.0122474	1.82798
SCX150-QqToF	Standard	Standard	True	Tyr	0.25	7.5525	0.0303109	0.401336	0.81	0.0353553	4.36486	0.2425	0.00829156	3.4192	0.645	0.0165831	2.57103
SCX150-QqToF	Standard	Standard	True	Tyr	0.05	7.37	0.319296	4.33238	0.8025	0.0426468	5.31424	0.245	0.005	2.04082	0.645	0.0206155	3.19621
SCX150-QqToF	Standard	Standard	True	Tyr	2.5	6.8475	0.0258602	0.377659	0.84	0.0360555	4.29232	0.2625	0.00829156	3.15869	0.675	0.0206155	3.05415
SCX150-QqToF	Standard	Standard	True	Tyr	5	7.5675	0.0286138	0.378114	0.8475	0.0349106	4.11924	0.26	0.0122474	4.71056	0.65	0.0254951	3.92232
SCX150-QqToF	Standard	Standard	True	Tyr	12.5	6.8425	0.0303109	0.44298	0.9075	0.0402337	4.43346	0.2775	0.00829156	2.98795	0.6725	0.0238485	3.54624
SCX150-QqToF	Standard	Standard	True	Tyr	1.25	7.5575	0.0349106	0.461933	0.8225	0.0286138	3.47888	0.25	0.00707107	2.82843	0.645	0.0111803	1.73339
SCX150-QqToF	Standard	Standard	True	Tyr	0.5	6.8375	0.0258602	0.378211	0.8175	0.0326917	3.99899	0.255	0.00866025	3.39618	0.68	0.0187083	2.75122
SCX150-QqToF	Standard	Standard	True	Tyr	25	7.555	0.0320156	0.423767	0.8675	0.0319179	3.67929	0.26	0.00707107	2.71964	0.63	0.0223607	3.54931
SCX150-QqToF	Standard	Standard	True	Tyr	0.125	7.02	0.301081	4.28891	0.8025	0.0486698	6.06477	0.245	0.0111803	4.5634	0.6525	0.0178536	2.73618
SCX150-QqToF	Standard	Standard	True	Val	0.025	10.765	0.0672681	0.624878	0.8925	0.0248747	2.78708	0.3925	0.00433013	1.10322	0.8375	0.0178536	2.13177
SCX150-QqToF	Standard	Standard	True	Val	0.25	11.14	0.0717635	0.644197	0.855	0.005	0.584795	0.3425	0.0108972	3.18168	0.7225	0.0129904	1.79798
SCX150-QqToF	Standard	Standard	True	Val	0.05	11.0425	0.191882	1.73767	0.86	0.0604152	7.02503	0.3475	0.0248747	7.15818	0.75	0.0620484	8.27312
SCX150-QqToF	Standard	Standard	True	Val	2.5	10.8025	0.0708431	0.655803	0.8125	0.0686932	8.45454	0.3875	0.00433013	1.11745	0.88	0.0273861	3.11206
SCX150-QqToF	Standard	Standard	True	Val	5	11.1575	0.0779022	0.698205	0.825	0.0438748	5.31816	0.34	0.00707107	2.07973	0.7525	0.0178536	2.37257
SCX150-QqToF	Standard	Standard	True	Val	12.5	10.81	0.0696419	0.644236	0.8475	0.0363146	4.28491	0.395	0.005	1.26582	0.8375	0.0376663	4.49747
SCX150-QqToF	Standard	Standard	True	Val	1.25	11.145	0.0739932	0.663914	0.86	0.0158114	1.83853	0.345	0.005	1.44928	0.735	0.0206155	2.80483
SCX150-QqToF	Standard	Standard	True	Val	0.5	10.7925	0.0708431	0.656411	0.8875	0.0334477	3.76876	0.375	0.015	4	0.845	0.015	1.77515
SCX150-QqToF	Standard	Standard	True	Val	25	11.1575	0.0752911	0.674803	0.8025	0.0553963	6.90297	0.35	0.0122474	3.49927	0.735	0.0111803	1.52113
SCX150-QqToF	Standard	Standard	True	Val	0.125	10.8725	0.156265	1.43725	0.8375	0.0449305	5.36484	0.3825	0.0334477	8.7445	0.815	0.0593717	7.28487
SCX150-QqToF	Standard	Standard	False	Ala	0.25	9.3475	0.0580409	0.620925	1.065	0.244182	22.9279	0.2725	0.0460299	16.8917	0.895	0.355985	39.7748
SCX150-QqToF	Standard	Standard	False	Ala	2.5	8.7575	0.0414578	0.473398	0.8725	0.0660965	7.57553	0.2875	0.0108972	3.79035	0.64	0.0158114	2.47053
SCX150-QqToF	Standard	Standard	False	Ala	5	9.365	0.0559017	0.596922	0.935	0.0801561	8.57284	0.2575	0.00829156	3.22002	0.5675	0.0216506	3.81509
SCX150-QqToF	Standard	Standard	False	Ala	12.5	8.7625	0.0438035	0.499898	0.8975	0.0801171	8.9267	0.3025	0.0147902	4.88932	0.67	0.0254951	3.80524
SCX150-QqToF	Standard	Standard	False	Ala	1.25	9.355	0.0572276	0.611733	0.885	0.100125	11.3136	0.2525	0.0268095	10.6176	0.575	0.0269258	4.68275
SCX150-QqToF	Standard	Standard	False	Ala	0.5	8.755	0.04272	0.48795	1.04	0.0935414	8.99437	0.2625	0.0204634	7.79557	0.74	0.132098	17.8511
SCX150-QqToF	Standard	Standard	False	Ala	25	9.37	0.0484768	0.517362	0.8425	0.0258602	3.06946	0.2725	0.0129904	4.76711	0.5975	0.0147902	2.47535
SCX150-QqToF	Standard	Standard	False	Ala	0.125	8.9075	0.249036	2.7958	1.04	0.194551	18.7068	0.215	0.0438748	20.4069	0.8525	0.158331	18.5726
SCX150-QqToF	Standard	Standard	False	Arg	0.0125	30.5975	0.0872855	0.28527	1.125	0.124599	11.0755	0.495	0.0327872	6.62368	1.695	0.14151	8.34866
SCX150-QqToF	Standard	Standard	False	Arg	0.025	30.6325	0.0788591	0.257436	1.7775	1.10099	61.9401	0.4975	0.0227761	4.57811	1.735	0.212897	12.2707
SCX150-QqToF	Standard	Standard	False	Arg	0.25	30.5725	0.0825757	0.270098	1.1	0.120623	10.9658	0.485	0.0642262	13.2425	1.2375	0.13103	10.5882
SCX150-QqToF	Standard	Standard	False	Arg	0.05	30.59	0.11225	0.366949	1.2225	0.170496	13.9465	0.405	0.0642262	15.8583	1.5025	0.230149	15.3178
SCX150-QqToF	Standard	Standard	False	Arg	2.5	30.57	0.0886002	0.289827	1.1225	0.0396074	3.5285	0.5625	0.0178536	3.17397	1.3625	0.0756224	5.55027
SCX150-QqToF	Standard	Standard	False	Arg	5	30.5725	0.0914809	0.299226	1.0475	0.0736122	7.02741	0.6325	0.0521416	8.24374	1.42	0.112472	7.92058
SCX150-QqToF	Standard	Standard	False	Arg	12.5	30.58	0.0919239	0.300601	1.125	0.0618466	5.49747	0.6225	0.0108972	1.75056	1.555	0.0844097	5.42828
SCX150-QqToF	Standard	Standard	False	Arg	1.25	30.5625	0.0889874	0.291165	1.135	0.119269	10.5082	0.57	0.0331662	5.81864	1.2975	0.130647	10.0692
SCX150-QqToF	Standard	Standard	False	Arg	0.5	30.57	0.0809321	0.264743	1.0575	0.13122	12.4085	0.55	0.0339116	6.16575	1.2325	0.0715454	5.8049
SCX150-QqToF	Standard	Standard	False	Arg	25	30.5825	0.0884237	0.289132	1.1125	0.0675925	6.07573	0.625	0.033541	5.36656	1.62	0.0784219	4.84086
SCX150-QqToF	Standard	Standard	False	Arg	0.125	30.5875	0.0849632	0.277771	1.0925	0.122551	11.2175	0.535	0.0873212	16.3217	1.39	0.0902774	6.49477
SCX150-QqToF	Standard	Standard	False	Asn	0.0125	6.3925	0.0426468	0.667138	0.95	0.267862	28.196	0.2425	0.0443706	18.2972	0.6775	0.102804	15.1741
SCX150-QqToF	Standard	Standard	False	Asn	0.025	5.6925	0.0286138	0.502658	0.9675	0.132924	13.7389	0.2125	0.0460299	21.6611	0.5825	0.0933742	16.0299
SCX150-QqToF	Standard	Standard	False	Asn	0.25	6.4225	0.0192029	0.298994	0.86	0.0509902	5.92909	0.195	0.025	12.8205	0.48	0.0463681	9.66002
SCX150-QqToF	Standard	Standard	False	Asn	0.05	6.2525	0.309142	4.94429	0.9	0.394525	43.8361	0.2525	0.0268095	10.6176	0.6225	0.133674	21.4737
SCX150-QqToF	Standard	Standard	False	Asn	2.5	5.7025	0.0147902	0.259363	0.8475	0.0443706	5.23547	0.2225	0.00829156	3.72654	0.525	0.0206155	3.92677
SCX150-QqToF	Standard	Standard	False	Asn	5	6.4325	0.0238485	0.37075	0.81	0.041833	5.16457	0.2225	0.0108972	4.89764	0.5275	0.00829156	1.57186
SCX150-QqToF	Standard	Standard	False	Asn	12.5	5.7025	0.0147902	0.259363	0.86	0.0514782	5.98583	0.225	0.00866025	3.849	0.545	0.0111803	2.05144
SCX150-QqToF	Standard	Standard	False	Asn	1.25	6.4275	0.0286138	0.445178	0.8025	0.0294746	3.67284	0.225	0.0111803	4.96904	0.505	0.015	2.9703
SCX150-QqToF	Standard	Standard	False	Asn	0.5	5.6975	0.0129904	0.228001	0.8625	0.0526189	6.10074	0.225	0.0304138	13.5173	0.485	0.0206155	4.25062
SCX150-QqToF	Standard	Standard	False	Asn	25	6.4325	0.0238485	0.37075	0.8175	0.0496865	6.07786	0.22	0.00707107	3.21412	0.5375	0.0108972	2.02739
SCX150-QqToF	Standard	Standard	False	Asn	0.125	5.8725	0.316336	5.38674	0.8825	0.0363146	4.11497	0.1925	0.0268095	13.927	0.4875	0.0349106	7.16115
SCX150-QqToF	Standard	Standard	False	Asp	0.025	3.6225	0.0227761	0.628739	0.8425	0.114973	13.6466	0.1375	0.0258602	18.8074	0.54	0.114673	21.2358
SCX150-QqToF	Standard	Standard	False	Asp	0.25	4.2025	0.00829156	0.197301	0.86	0.0857321	9.96885	0.145	0.005	3.44828	0.3375	0.0248747	7.37028
SCX150-QqToF	Standard	Standard	False	Asp	0.05	4.05	0.249199	6.15305	0.855	0.0895824	10.4775	0.1275	0.0192029	15.0611	0.4225	0.0933742	22.1004
SCX150-QqToF	Standard	Standard	False	Asp	2.5	3.6225	0.00829156	0.228891	0.895	0.108972	12.1757	0.1475	0.00433013	2.93568	0.34	0.00707107	2.07973
SCX150-QqToF	Standard	Standard	False	Asp	5	4.2025	0.00829156	0.197301	0.825	0.0572276	6.93668	0.1525	0.00829156	5.43709	0.3675	0.00829156	2.25621
SCX150-QqToF	Standard	Standard	False	Asp	12.5	3.625	0.005	0.137931	0.8125	0.0311247	3.83074	0.1475	0.00829156	5.6214	0.3625	0.00829156	2.28733
SCX150-QqToF	Standard	Standard	False	Asp	1.25	4.2025	0.00433013	0.103037	0.7875	0.0268095	3.40438	0.15	0.00707107	4.71405	0.34	0.0122474	3.60219
SCX150-QqToF	Standard	Standard	False	Asp	0.5	3.6225	0.00433013	0.119534	0.8225	0.00829156	1.00809	0.1425	0.00829156	5.81864	0.31	0	0
SCX150-QqToF	Standard	Standard	False	Asp	25	4.2025	0.00829156	0.197301	0.88	0.0821584	9.33618	0.1525	0.00829156	5.43709	0.38	0.00707107	1.86081
SCX150-QqToF	Standard	Standard	False	Asp	0.125	3.7625	0.253611	6.7405	0.96	0.12145	12.651	0.1275	0.0192029	15.0611	0.365	0.0304138	8.33255
SCX150-QqToF	Standard	Standard	False	Gln	0.0125	7.335	0.0502494	0.685063	0.9975	0.141311	14.1665	0.2275	0.0163936	7.20598	0.7575	0.28367	37.4482
SCX150-QqToF	Standard	Standard	False	Gln	0.025	6.6125	0.0369966	0.559495	0.8775	0.0593191	6.76001	0.25	0.0463681	18.5472	0.585	0.0390512	6.67543
SCX150-QqToF	Standard	Standard	False	Gln	0.25	7.355	0.033541	0.45603	0.8575	0.0465698	5.43089	0.2725	0.0108972	3.99899	0.6	0.0122474	2.04124
SCX150-QqToF	Standard	Standard	False	Gln	0.05	7.165	0.328519	4.58506	0.9225	0.0664737	7.20582	0.2675	0.00829156	3.09965	0.58	0.0273861	4.72175
SCX150-QqToF	Standard	Standard	False	Gln	2.5	6.6175	0.0248747	0.375892	0.8675	0.0544862	6.28083	0.3125	0.00433013	1.38564	0.6775	0.00829156	1.22385
SCX150-QqToF	Standard	Standard	False	Gln	5	7.3625	0.0303109	0.411693	0.8475	0.0526189	6.20872	0.3075	0.00829156	2.69644	0.675	0.005	0.740741
SCX150-QqToF	Standard	Standard	False	Gln	12.5	6.6225	0.0238485	0.360113	0.83	0.0254951	3.0717	0.3075	0.0108972	3.54382	0.715	0.0111803	1.56368
SCX150-QqToF	Standard	Standard	False	Gln	1.25	7.36	0.0339116	0.460756	0.875	0.0471699	5.39085	0.2925	0.00829156	2.83472	0.64	0.00707107	1.10485
SCX150-QqToF	Standard	Standard	False	Gln	0.5	6.62	0.0223607	0.337775	0.8775	0.0605702	6.90259	0.285	0.0111803	3.92293	0.6275	0.0147902	2.357
SCX150-QqToF	Standard	Standard	False	Gln	25	7.37	0.0273861	0.371589	0.83	0.0463681	5.58652	0.2925	0.00829156	2.83472	0.68	0.0187083	2.75122
SCX150-QqToF	Standard	Standard	False	Gln	0.125	6.7975	0.314036	4.61988	0.8925	0.0960143	10.7579	0.2925	0.0248747	8.50417	0.6025	0.0248747	4.12858
SCX150-QqToF	Standard	Standard	False	Glu	0.0125	5.835	0.0206155	0.353308	1.1	0.147648	13.4226	0.195	0.0229129	11.7502	0.8675	0.323371	37.2762
SCX150-QqToF	Standard	Standard	False	Glu	0.025	5.1375	0.0277263	0.539685	0.9925	0.176263	17.7595	0.1875	0.0286138	15.2607	0.895	0.0698212	7.80125
SCX150-QqToF	Standard	Standard	False	Glu	0.25	5.8325	0.0216506	0.371207	0.895	0.0409268	4.57282	0.23	0.0122474	5.32498	0.4875	0.0286138	5.8695
SCX150-QqToF	Standard	Standard	False	Glu	0.05	5.6625	0.308494	5.44802	0.86	0.117686	13.6844	0.205	0.0180278	8.79403	0.5325	0.0593191	11.1397
SCX150-QqToF	Standard	Standard	False	Glu	2.5	5.1375	0.0129904	0.252854	0.85	0.0640312	7.53309	0.22	0.01	4.54545	0.52	0.0122474	2.35528
SCX150-QqToF	Standard	Standard	False	Glu	5	5.84	0.0158114	0.270743	0.8575	0.0526189	6.13632	0.23	0.01	4.34783	0.5375	0.0108972	2.02739
SCX150-QqToF	Standard	Standard	False	Glu	12.5	5.14	0.0141421	0.275139	0.885	0.0589491	6.66092	0.2175	0.00829156	3.81221	0.54	0.00707107	1.30946
SCX150-QqToF	Standard	Standard	False	Glu	1.25	5.8325	0.0147902	0.253583	0.85	0.0604152	7.10767	0.2275	0.0147902	6.50119	0.52	0	0
SCX150-QqToF	Standard	Standard	False	Glu	0.5	5.1325	0.00829156	0.16155	0.95	0.0367423	3.86762	0.215	0.005	2.32558	0.5	0.0141421	2.82843
SCX150-QqToF	Standard	Standard	False	Glu	25	5.8425	0.0147902	0.253148	0.85	0.0604152	7.10767	0.215	0.0111803	5.20016	0.5375	0.0129904	2.41682
SCX150-QqToF	Standard	Standard	False	Glu	0.125	5.31	0.300666	5.66226	0.8875	0.0884237	9.96323	0.22	0.0273861	12.4482	0.49	0.03	6.12245
SCX150-QqToF	Standard	Standard	False	Gly	0.25	8.555	0.0384057	0.448927	1.425	0.560558	39.3374	0.295	0.136657	46.3242	0.3375	0.0326917	9.68644
SCX150-QqToF	Standard	Standard	False	Gly	2.5	7.8925	0.0389711	0.493774	0.9475	0.0779022	8.22187	0.2375	0.0311247	13.1052	0.835	0.315317	37.7626
SCX150-QqToF	Standard	Standard	False	Gly	5	8.56	0.0484768	0.566318	0.9225	0.146693	15.9016	0.2125	0.0147902	6.96009	0.575	0.0622495	10.826
SCX150-QqToF	Standard	Standard	False	Gly	12.5	7.895	0.0384057	0.486456	0.8875	0.0414578	4.6713	0.27	0.0173205	6.415	0.585	0.0259808	4.44116
SCX150-QqToF	Standard	Standard	False	Gly	1.25	8.575	0.0390512	0.455408	0.7675	0.112999	14.723	0.2125	0.0521416	24.5372	0.68	0.112472	16.54
SCX150-QqToF	Standard	Standard	False	Gly	0.5	7.885	0.0390512	0.49526	0.9525	0.123971	13.0153	0.255	0.109659	43.0034	0.565	0.0522015	9.23921
SCX150-QqToF	Standard	Standard	False	Gly	25	8.5575	0.043229	0.50516	0.82	0.065192	7.95025	0.245	0.00866025	3.5348	0.555	0.0259808	4.68122
SCX150-QqToF	Standard	Standard	False	Gly	0.125	8.2725	0.459259	5.55163	0.7375	0.0779022	10.563	0.1825	0.0402337	22.0459	0.345	0.0502494	14.565
SCX150-QqToF	Standard	Standard	False	His	0.0125	25.5175	0.0238485	0.0934593	2.005	0.285876	14.2581	0.3475	0.0192029	5.526	1.5675	0.227967	14.5433
SCX150-QqToF	Standard	Standard	False	His	0.025	25.5525	0.0286138	0.11198	2.5525	0.509037	19.9427	0.36	0.0187083	5.19675	1.97	0.319453	16.2159
SCX150-QqToF	Standard	Standard	False	His	0.25	25.5025	0.0396074	0.155308	1.3275	0.10639	8.01428	0.3025	0.0216506	7.15723	0.9225	0.0975641	10.5761
SCX150-QqToF	Standard	Standard	False	His	0.05	25.52	0.0360555	0.141283	2.025	0.413793	20.4342	0.325	0.0229129	7.05012	1.405	0.187816	13.3677
SCX150-QqToF	Standard	Standard	False	His	2.5	25.505	0.0403113	0.158052	1.06	0.0339116	3.19921	0.2725	0.0108972	3.99899	0.7375	0.0178536	2.42082
SCX150-QqToF	Standard	Standard	False	His	5	25.495	0.0403113	0.158114	1.02	0.0659545	6.46613	0.2825	0.0108972	3.85743	0.7025	0.00829156	1.18029
SCX150-QqToF	Standard	Standard	False	His	12.5	25.505	0.0403113	0.158052	0.9875	0.0311247	3.15187	0.2775	0.0129904	4.68122	0.7075	0.0108972	1.54025
SCX150-QqToF	Standard	Standard	False	His	1.25	25.495	0.0384057	0.15064	1.155	0.0722842	6.25837	0.2775	0.00433013	1.56041	0.7475	0.00433013	0.579281
SCX150-QqToF	Standard	Standard	False	His	0.5	25.51	0.0316228	0.123962	1.505	0.0876071	5.82107	0.285	0.015	5.26316	0.9625	0.0521416	5.41731
SCX150-QqToF	Standard	Standard	False	His	25	25.4975	0.0438035	0.171795	1.0575	0.0785414	7.42708	0.29	0.0173205	5.97259	0.71	0.01	1.40845
SCX150-QqToF	Standard	Standard	False	His	0.125	25.525	0.0377492	0.147891	1.695	0.241506	14.2481	0.315	0.005	1.5873	1.245	0.213366	17.1378
SCX150-QqToF	Standard	Standard	False	Ile	0.25	12.6025	0.0849632	0.674178	0.8275	0.0746241	9.01801	0.3975	0.0501871	12.6257	0.8125	0.0526189	6.47617
SCX150-QqToF	Standard	Standard	False	Ile	2.5	12.49	0.09	0.720576	0.7875	0.0396074	5.02952	0.4625	0.0108972	2.35616	0.965	0.033541	3.47575
SCX150-QqToF	Standard	Standard	False	Ile	5	12.6325	0.0914809	0.724171	0.79	0.0187083	2.36814	0.415	0.00866025	2.08681	0.8725	0.0334477	3.83355
SCX150-QqToF	Standard	Standard	False	Ile	12.5	12.495	0.0931397	0.745416	0.7875	0.0326917	4.15133	0.4675	0.0129904	2.77869	0.9675	0.0192029	1.98479
SCX150-QqToF	Standard	Standard	False	Ile	1.25	12.6125	0.0933742	0.740331	0.82	0.0674537	8.22606	0.4075	0.0192029	4.71236	0.825	0.0111803	1.35519
SCX150-QqToF	Standard	Standard	False	Ile	0.5	12.4825	0.0889874	0.712897	0.8875	0.0645659	7.27503	0.4225	0.0163936	3.88014	0.955	0.0415331	4.34902
SCX150-QqToF	Standard	Standard	False	Ile	25	12.625	0.0906918	0.718351	0.82	0.04	4.87805	0.4075	0.0129904	3.18782	0.905	0.0111803	1.2354
SCX150-QqToF	Standard	Standard	False	Leu	0.0125	13.1825	0.190049	1.44168	1.685	0.879474	52.1943	0.715	0.361006	50.4903	1.2175	0.315228	25.8914
SCX150-QqToF	Standard	Standard	False	Leu	0.025	13.1425	0.204496	1.55599	0.94	0.323033	34.3652	0.9	0.283461	31.4956	1.6125	0.407147	25.2494
SCX150-QqToF	Standard	Standard	False	Leu	0.25	13.37	0.107005	0.800334	0.9725	0.0443706	4.56253	0.4025	0.0163936	4.07294	0.775	0.0471699	6.08644
SCX150-QqToF	Standard	Standard	False	Leu	0.05	13.325	0.124599	0.93508	0.8725	0.226426	25.9514	0.3125	0.0584701	18.7104	0.855	0.0923309	10.7989
SCX150-QqToF	Standard	Standard	False	Leu	2.5	13.3175	0.0936416	0.703147	0.96	0.0583095	6.07391	0.45	0.0158114	3.51364	0.8875	0.0129904	1.4637
SCX150-QqToF	Standard	Standard	False	Leu	5	13.395	0.0944722	0.70528	0.93	0.0122474	1.31693	0.4325	0.0108972	2.51959	0.835	0.015	1.79641
SCX150-QqToF	Standard	Standard	False	Leu	12.5	13.32	0.101735	0.763776	0.9425	0.0486698	5.16391	0.4425	0.00433013	0.97856	0.93	0.0489898	5.26772
SCX150-QqToF	Standard	Standard	False	Leu	1.25	13.38	0.0940744	0.703097	0.92	0.0561249	6.10053	0.4175	0.0108972	2.61012	0.8525	0.043229	5.07086
SCX150-QqToF	Standard	Standard	False	Leu	0.5	13.31	0.0989949	0.743764	0.885	0.0801561	9.05719	0.4375	0.0163936	3.74711	0.84	0.0636396	7.57614
SCX150-QqToF	Standard	Standard	False	Leu	25	13.3825	0.0980752	0.732862	0.96	0.062849	6.54677	0.41	0.00707107	1.72465	0.825	0.0295804	3.5855
SCX150-QqToF	Standard	Standard	False	Leu	0.125	13.31	0.0966954	0.726487	0.9925	0.202778	20.431	0.3975	0.0294746	7.41498	0.7725	0.0949671	12.2935
SCX150-QqToF	Standard	Standard	False	Lys	0.0125	27.4125	0.0641775	0.234118	1.545	0.320975	20.7751	0.37	0.0380789	10.2916	1.4575	0.404313	27.7402
SCX150-QqToF	Standard	Standard	False	Lys	0.025	27.4275	0.0660965	0.240986	1.3925	0.257621	18.5006	0.3475	0.0460299	13.246	1.2225	0.232849	19.047
SCX150-QqToF	Standard	Standard	False	Lys	0.25	27.395	0.0606218	0.221288	1.31	0.143178	10.9296	0.35	0.0158114	4.51754	0.9175	0.0683283	7.44722
SCX150-QqToF	Standard	Standard	False	Lys	0.05	27.4325	0.0580409	0.211577	1.3225	0.299364	22.6362	0.3325	0.0204634	6.1544	1.1775	0.213585	18.1389
SCX150-QqToF	Standard	Standard	False	Lys	2.5	27.3975	0.0621993	0.227025	0.975	0.0567891	5.82452	0.345	0.0111803	3.24068	0.8225	0.0334477	4.06659
SCX150-QqToF	Standard	Standard	False	Lys	5	27.3975	0.0704894	0.257284	0.935	0.0206155	2.20487	0.335	0.0111803	3.33741	0.835	0.0364005	4.35935
SCX150-QqToF	Standard	Standard	False	Lys	12.5	27.4075	0.0660965	0.241162	0.9575	0.0227761	2.3787	0.3425	0.0147902	4.31831	0.86	0.0360555	4.1925
SCX150-QqToF	Standard	Standard	False	Lys	1.25	27.395	0.0672681	0.245549	0.98	0.0717635	7.32281	0.325	0.00866025	2.66469	0.7875	0.0192029	2.43846
SCX150-QqToF	Standard	Standard	False	Lys	0.5	27.4	0.067082	0.244825	0.97	0.106771	11.0073	0.325	0.0304138	9.3581	0.78	0.0324037	4.15432
SCX150-QqToF	Standard	Standard	False	Lys	25	27.405	0.0694622	0.253465	0.955	0.0269258	2.81946	0.345	0.0111803	3.24068	0.8625	0.0334477	3.878
SCX150-QqToF	Standard	Standard	False	Lys	0.125	27.405	0.0698212	0.254775	1.1025	0.0928372	8.42061	0.3175	0.043229	13.6154	0.905	0.0287228	3.17379
SCX150-QqToF	Standard	Standard	False	Met	0.0125	9.15	0.0591608	0.646566	1.165	0.394303	33.8458	0.245	0.0572276	23.3582	0.7425	0.0521416	7.02244
SCX150-QqToF	Standard	Standard	False	Met	0.025	8.5225	0.0540255	0.633916	0.8175	0.0725862	8.87904	0.315	0.0433013	13.7464	0.905	0.090967	10.0516
SCX150-QqToF	Standard	Standard	False	Met	0.25	9.17	0.0604152	0.658836	0.8425	0.0389711	4.62565	0.2375	0.00433013	1.82321	0.59	0.0141421	2.39697
SCX150-QqToF	Standard	Standard	False	Met	0.05	9.0125	0.297269	3.29841	0.925	0.0357071	3.86023	0.225	0.0111803	4.96904	0.7	0.0324037	4.6291
SCX150-QqToF	Standard	Standard	False	Met	2.5	8.5375	0.0584701	0.684862	0.8625	0.0506828	5.87627	0.3025	0.00433013	1.43145	0.7375	0.0178536	2.42082
SCX150-QqToF	Standard	Standard	False	Met	5	9.195	0.0540833	0.588181	0.825	0.0287228	3.48155	0.2625	0.0129904	4.94872	0.665	0.0165831	2.4937
SCX150-QqToF	Standard	Standard	False	Met	12.5	8.5425	0.0576086	0.674376	0.8475	0.0163936	1.93435	0.2975	0.00829156	2.78708	0.7525	0.00829156	1.10187
SCX150-QqToF	Standard	Standard	False	Met	1.25	9.1775	0.0558458	0.608507	0.83	0.041833	5.04012	0.26	0.00707107	2.71964	0.645	0.015	2.32558
SCX150-QqToF	Standard	Standard	False	Met	0.5	8.5275	0.0511737	0.600102	0.8975	0.059739	6.65616	0.29	0.0122474	4.22326	0.695	0.0269258	3.87422
SCX150-QqToF	Standard	Standard	False	Met	25	9.1875	0.0530919	0.577871	0.84	0.0212132	2.52538	0.26	0.00707107	2.71964	0.6825	0.00829156	1.21488
SCX150-QqToF	Standard	Standard	False	Met	0.125	8.685	0.26244	3.02177	0.805	0.0540833	6.71842	0.26	0.0187083	7.19549	0.68	0.0494975	7.27904
SCX150-QqToF	Standard	Standard	False	Phe	0.0125	11.4825	0.0889874	0.774982	1.085	0.156285	14.4041	0.3275	0.0549432	16.7765	1.1675	0.363	31.092
SCX150-QqToF	Standard	Standard	False	Phe	0.025	11.2	0.0851469	0.76024	1.0025	0.177676	17.7233	0.355	0.0403113	11.3553	0.8775	0.0715454	8.15333
SCX150-QqToF	Standard	Standard	False	Phe	0.25	11.5125	0.0798044	0.693198	0.84	0.0331662	3.94836	0.355	0.015	4.22535	0.8125	0.00829156	1.0205
SCX150-QqToF	Standard	Standard	False	Phe	0.05	11.425	0.175713	1.53797	0.8575	0.0227761	2.6561	0.335	0.0229129	6.83967	0.8075	0.0465698	5.76716
SCX150-QqToF	Standard	Standard	False	Phe	2.5	11.24	0.0768115	0.683376	0.8525	0.0238485	2.79748	0.4275	0.0129904	3.03869	1.01	0.0122474	1.21262
SCX150-QqToF	Standard	Standard	False	Phe	5	11.535	0.0813941	0.705627	0.8975	0.0356195	3.96875	0.3675	0.0108972	2.96524	0.87	0.00707107	0.812766
SCX150-QqToF	Standard	Standard	False	Phe	12.5	11.24	0.0833667	0.741696	0.8825	0.0178536	2.02307	0.4225	0.0129904	3.07465	0.955	0.0320156	3.35242
SCX150-QqToF	Standard	Standard	False	Phe	1.25	11.52	0.0809321	0.702535	0.855	0.0229129	2.67987	0.37	0.00707107	1.9111	0.86	0.0122474	1.42412
SCX150-QqToF	Standard	Standard	False	Phe	0.5	11.2325	0.0775806	0.69068	0.84	0.0441588	5.257	0.4175	0.0108972	2.61012	0.98	0.0254951	2.60154
SCX150-QqToF	Standard	Standard	False	Phe	25	11.525	0.0788987	0.684587	0.915	0.0364005	3.9782	0.36	0.0122474	3.40207	0.8	0.0308221	3.85276
SCX150-QqToF	Standard	Standard	False	Phe	0.125	11.29	0.129422	1.14634	0.8325	0.0711952	8.55197	0.4	0.0463681	11.592	0.88	0.0561249	6.37783
SCX150-QqToF	Standard	Standard	False	Pro	0.0125	8.8825	0.0794906	0.894912	0.765	0.0820061	10.7198	0.28	0.0187083	6.68153	0.955	0.214534	22.4643
SCX150-QqToF	Standard	Standard	False	Pro	0.025	8.1775	0.0605702	0.740693	0.8525	0.171956	20.1708	0.325	0.0206155	6.34324	1.1025	0.34838	31.5991
SCX150-QqToF	Standard	Standard	False	Pro	0.25	8.8975	0.0637868	0.716906	0.8525	0.0540255	6.3373	0.3175	0.00433013	1.36382	0.7125	0.00829156	1.16373
SCX150-QqToF	Standard	Standard	False	Pro	0.05	8.705	0.328367	3.77217	0.91	0.09	9.89011	0.305	0.0206155	6.75919	0.7125	0.0736122	10.3315
SCX150-QqToF	Standard	Standard	False	Pro	2.5	8.2	0.0561249	0.68445	0.8425	0.0334477	3.97006	0.375	0.00866025	2.3094	0.8275	0.0129904	1.56983
SCX150-QqToF	Standard	Standard	False	Pro	5	8.9075	0.057173	0.641852	0.8075	0.0248747	3.08046	0.35	0.0122474	3.49927	0.765	0.005	0.653595
SCX150-QqToF	Standard	Standard	False	Pro	12.5	8.205	0.0540833	0.65915	0.8375	0.0521416	6.22587	0.4025	0.0147902	3.67458	0.8775	0.0108972	1.24185
SCX150-QqToF	Standard	Standard	False	Pro	1.25	8.8975	0.0637868	0.716906	0.86	0.0514782	5.98583	0.34	0.01	2.94118	0.725	0.0165831	2.28733
SCX150-QqToF	Standard	Standard	False	Pro	0.5	8.195	0.0540833	0.659954	0.8775	0.0535607	6.10378	0.3525	0.0147902	4.1958	0.785	0.0180278	2.29653
SCX150-QqToF	Standard	Standard	False	Pro	25	8.91	0.0612372	0.687287	0.785	0.0217945	2.77637	0.3425	0.0108972	3.18168	0.7725	0.0216506	2.80267
SCX150-QqToF	Standard	Standard	False	Pro	0.125	8.37	0.294194	3.51486	0.895	0.0531507	5.93863	0.325	0.0229129	7.05012	0.735	0.0415331	5.65076
SCX150-QqToF	Standard	Standard	False	Ser	0.0125	6.24	0.0308221	0.493943	1.0025	0.125773	12.5459	0.165	0.0295804	17.9275	0.5475	0.0762807	13.9326
SCX150-QqToF	Standard	Standard	False	Ser	0.025	5.535	0.00866025	0.156463	1.3225	0.361412	27.328	0.16	0.0187083	11.6927	0.905	0.459266	50.7476
SCX150-QqToF	Standard	Standard	False	Ser	0.25	6.255	0.0320156	0.51184	0.8875	0.0356195	4.01347	0.2025	0.0216506	10.6917	0.43	0	0
SCX150-QqToF	Standard	Standard	False	Ser	0.05	6.06	0.301247	4.97108	1.11	0.487647	43.9322	0.185	0.0295804	15.9894	0.6225	0.21545	34.6105
SCX150-QqToF	Standard	Standard	False	Ser	2.5	5.5475	0.0163936	0.295513	0.845	0.0471699	5.58224	0.1975	0.00829156	4.19826	0.4525	0.00829156	1.83239
SCX150-QqToF	Standard	Standard	False	Ser	5	6.2575	0.0248747	0.397518	0.875	0.0585235	6.6884	0.2125	0.00829156	3.90191	0.4675	0.00433013	0.92623
SCX150-QqToF	Standard	Standard	False	Ser	12.5	5.545	0.0206155	0.371786	0.8925	0.0664737	7.44803	0.2125	0.00433013	2.03771	0.4775	0.00829156	1.73645
SCX150-QqToF	Standard	Standard	False	Ser	1.25	6.25	0.0254951	0.407922	0.9125	0.0526189	5.76646	0.1975	0.0108972	5.51759	0.4425	0.0108972	2.46265
SCX150-QqToF	Standard	Standard	False	Ser	0.5	5.535	0.0206155	0.372458	0.9125	0.0686932	7.52802	0.175	0.015	8.57143	0.44	0.0187083	4.25188
SCX150-QqToF	Standard	Standard	False	Ser	25	6.255	0.0229129	0.366313	0.86	0.0447214	5.20016	0.21	0.00707107	3.36718	0.475	0.005	1.05263
SCX150-QqToF	Standard	Standard	False	Ser	0.125	5.72	0.306757	5.36289	1.1	0.417911	37.992	0.1875	0.0460299	24.5493	0.535	0.168003	31.4024
SCX150-QqToF	Standard	Standard	False	Thr	0.25	6.61	0.0324037	0.490222	0.9175	0.0983298	10.7171	0.205	0.0111803	5.45382	0.47	0.0158114	3.36413
SCX150-QqToF	Standard	Standard	False	Thr	0.05	6.4375	0.330256	5.13018	1.245	0.320351	25.731	0.195	0.0626498	32.1281	0.945	0.284297	30.0844
SCX150-QqToF	Standard	Standard	False	Thr	2.5	5.8775	0.0227761	0.387513	0.865	0.0415331	4.80152	0.215	0.005	2.32558	0.5125	0.00829156	1.61787
SCX150-QqToF	Standard	Standard	False	Thr	5	6.6125	0.0238485	0.360658	0.855	0.0864581	10.1121	0.235	0.0111803	4.75759	0.5275	0.00829156	1.57186
SCX150-QqToF	Standard	Standard	False	Thr	12.5	5.8775	0.0192029	0.326718	0.88	0.0458258	5.20747	0.225	0.00866025	3.849	0.5475	0.00433013	0.790891
SCX150-QqToF	Standard	Standard	False	Thr	1.25	6.6	0.0254951	0.386289	0.94	0.0744983	7.92535	0.2225	0.00829156	3.72654	0.495	0.0111803	2.25865
SCX150-QqToF	Standard	Standard	False	Thr	0.5	5.8725	0.0216506	0.368678	0.9325	0.137181	14.7111	0.2075	0.0129904	6.26042	0.4875	0.0277263	5.68745
SCX150-QqToF	Standard	Standard	False	Thr	25	6.6175	0.0258602	0.390785	0.86	0.0612372	7.12061	0.22	0.01	4.54545	0.5425	0.0147902	2.7263
SCX150-QqToF	Standard	Standard	False	Thr	0.125	6.0575	0.307764	5.08071	0.9375	0.129301	13.7921	0.1875	0.0334477	17.8388	0.4875	0.0369966	7.58905
SCX150-QqToF	Standard	Standard	False	Trp	0.0125	13.5475	0.0985837	0.727689	0.995	0.0912414	9.16999	0.335	0.0722842	21.5774	1.3925	0.150229	10.7884
SCX150-QqToF	Standard	Standard	False	Trp	0.025	13.5	0.0908295	0.672811	0.9725	0.148387	15.2583	0.37	0.0966954	26.1339	1.14	0.139642	12.2493
SCX150-QqToF	Standard	Standard	False	Trp	0.25	13.5875	0.0998436	0.73482	0.9175	0.0443706	4.83603	0.425	0.0206155	4.85071	1.0375	0.043229	4.16665
SCX150-QqToF	Standard	Standard	False	Trp	0.05	13.5625	0.10639	0.78444	0.8625	0.0481534	5.583	0.385	0.0269258	6.99372	1.0625	0.0496865	4.67638
SCX150-QqToF	Standard	Standard	False	Trp	2.5	13.565	0.084113	0.620074	0.9	0.0122474	1.36083	0.485	0.0111803	2.30522	1.2075	0.0349106	2.89115
SCX150-QqToF	Standard	Standard	False	Trp	5	13.6275	0.0922971	0.677285	0.9175	0.0216506	2.35974	0.47	0.00707107	1.50448	1.1975	0.0294746	2.46134
SCX150-QqToF	Standard	Standard	False	Trp	12.5	13.5775	0.09782	0.720457	0.925	0.0180278	1.94895	0.4875	0.0129904	2.66469	1.2775	0.0216506	1.69477
SCX150-QqToF	Standard	Standard	False	Trp	1.25	13.595	0.0906918	0.667097	0.885	0.0111803	1.26332	0.4525	0.0227761	5.03339	1.1075	0.0258602	2.33501
SCX150-QqToF	Standard	Standard	False	Trp	0.5	13.545	0.0996243	0.735506	0.9	0.0717635	7.97372	0.475	0.0229129	4.82376	1.1	0.0353553	3.21412
SCX150-QqToF	Standard	Standard	False	Trp	25	13.62	0.0916515	0.672919	0.95	0.0187083	1.96929	0.475	0.00866025	1.82321	1.195	0.0206155	1.72515
SCX150-QqToF	Standard	Standard	False	Trp	0.125	13.55	0.10198	0.752623	0.87	0.0717635	8.24868	0.465	0.00866025	1.86242	0.9875	0.0376663	3.81431
SCX150-QqToF	Standard	Standard	False	Tyr	0.0125	7.525	0.0415331	0.551935	0.85	0.114455	13.4653	0.2	0.0570088	28.5044	1	0.206398	20.6398
SCX150-QqToF	Standard	Standard	False	Tyr	0.025	6.805	0.0295804	0.434686	0.975	0.225887	23.1679	0.225	0.0364005	16.178	1.02	0.366265	35.9083
SCX150-QqToF	Standard	Standard	False	Tyr	0.25	7.52	0.0339116	0.450953	0.79	0.0380789	4.82011	0.245	0.0111803	4.5634	0.6025	0.00433013	0.718693
SCX150-QqToF	Standard	Standard	False	Tyr	0.05	7.345	0.310926	4.23317	0.8375	0.0637868	7.61633	0.2175	0.0248747	11.4366	0.635	0.0708872	11.1633
SCX150-QqToF	Standard	Standard	False	Tyr	2.5	6.8175	0.0258602	0.379321	0.805	0.0320156	3.9771	0.2775	0.00433013	1.56041	0.705	0.0180278	2.55713
SCX150-QqToF	Standard	Standard	False	Tyr	5	7.5325	0.0303109	0.402401	0.8225	0.0248747	3.02428	0.26	0.00707107	2.71964	0.685	0.015	2.18978
SCX150-QqToF	Standard	Standard	False	Tyr	12.5	6.8125	0.0238485	0.350069	0.905	0.0492443	5.44136	0.275	0.005	1.81818	0.7125	0.0192029	2.69514
SCX150-QqToF	Standard	Standard	False	Tyr	1.25	7.5275	0.0349106	0.463774	0.7925	0.0192029	2.42307	0.2625	0.00829156	3.15869	0.66	0.02	3.0303
SCX150-QqToF	Standard	Standard	False	Tyr	0.5	6.8075	0.0258602	0.379878	0.815	0.04272	5.24172	0.26	0.0141421	5.43928	0.665	0.0229129	3.44555
SCX150-QqToF	Standard	Standard	False	Tyr	25	7.525	0.0320156	0.425457	0.8425	0.0349106	4.14369	0.2475	0.00433013	1.74955	0.635	0.0111803	1.76068
SCX150-QqToF	Standard	Standard	False	Tyr	0.125	6.99	0.301247	4.30969	0.8225	0.0511737	6.22173	0.2375	0.0326917	13.7649	0.615	0.0206155	3.35212
SCX150-QqToF	Standard	Standard	False	Val	0.025	10.715	0.096566	0.901223	1.225	0.137931	11.2597	0.2775	0.168727	60.8025	0.6725	0.117127	17.4167
SCX150-QqToF	Standard	Standard	False	Val	0.25	11.1125	0.0775806	0.698138	0.785	0.0634429	8.0819	0.245	0.035	14.2857	0.6875	0.0294746	4.28721
SCX150-QqToF	Standard	Standard	False	Val	0.05	11.02	0.177482	1.61055	0.8	0.0744983	9.31229	0.35	0.0552268	15.7791	0.9675	0.272339	28.1488
SCX150-QqToF	Standard	Standard	False	Val	2.5	10.76	0.0696419	0.64723	0.8725	0.0294746	3.37817	0.3975	0.0268095	6.74453	0.8125	0.0178536	2.19736
SCX150-QqToF	Standard	Standard	False	Val	5	11.12	0.0717635	0.645355	0.8675	0.061796	7.12346	0.355	0.0111803	3.14939	0.75	0	0
SCX150-QqToF	Standard	Standard	False	Val	12.5	10.755	0.0722842	0.672098	0.8275	0.0286138	3.45786	0.4275	0.0129904	3.03869	0.92	0.0158114	1.71863
SCX150-QqToF	Standard	Standard	False	Val	1.25	11.11	0.0734847	0.661428	0.875	0.0722842	8.26105	0.3225	0.00433013	1.34268	0.715	0.0111803	1.56368
SCX150-QqToF	Standard	Standard	False	Val	0.5	10.75	0.0728011	0.67722	0.86	0.0809321	9.41071	0.315	0.0634429	20.1406	0.81	0.0710634	8.77325
SCX150-QqToF	Standard	Standard	False	Val	25	11.115	0.0722842	0.65033	0.8025	0.0147902	1.84302	0.3775	0.0108972	2.88669	0.8175	0.0192029	2.34897
SCX150-QqToF	Standard	Standard	False	Val	0.125	10.8325	0.142544	1.31589	1.1075	0.138632	12.5175	0.3675	0.0443706	12.0736	0.99	0.159217	16.0825
SCX150-QqQ	Sample	Water	True	Ala	3	8.8425	0.00433013	0.0489695	0.8325	0.0192029	2.30665	0.3425	0.00829156	2.42089	0.7525	0.00433013	0.575432
SCX150-QqQ	Sample	Water	True	Arg	3	30.5825	0.0178536	0.0583784	0.82	0.0561249	6.8445	0.465	0.0165831	3.56626	1.0575	0.00829156	0.784072
SCX150-QqQ	Sample	Water	True	Asn	3	5.795	0.005	0.0862813	0.8075	0.00829156	1.02682	0.2475	0.00433013	1.74955	0.6025	0.00433013	0.718693
SCX150-QqQ	Sample	Water	True	Asp	3	3.68	0	0	0.865	0.015	1.7341	0.1675	0.00433013	2.58515	0.4075	0.00433013	1.06261
SCX150-QqQ	Sample	Water	True	Gln	3	6.72	0.00707107	0.105224	0.825	0.00866025	1.04973	0.325	0.005	1.53846	0.7	0	0
SCX150-QqQ	Sample	Water	True	Glu	3	5.2	0	0	0.79	0.00707107	0.895072	0.27	0	0	0.5775	0.00433013	0.749806
SCX150-QqQ	Sample	Water	True	Gly	3	7.9625	0.0108972	0.136857	0.9	0.0578792	6.43102	0.2725	0.0248747	9.12833	0.665	0.0259808	3.90688
SCX150-QqQ	Sample	Water	True	His	3	25.3075	0.0204634	0.080859	0.9125	0.0535607	5.86967	0.235	0.005	2.12766	0.575	0.005	0.869565
SCX150-QqQ	Sample	Water	True	Ile	3	12.8025	0.0108972	0.0851181	0.7875	0.0334477	4.24733	0.54	0.00707107	1.30946	1.1325	0.0147902	1.30598
SCX150-QqQ	Sample	Water	True	Leu	3	13.67	0.0122474	0.0895936	0.93	0.0561249	6.03493	0.525	0.005	0.952381	0.8875	0.0108972	1.22786
SCX150-QqQ	Sample	Water	True	Lys	3	27.33	0.00707107	0.0258729	0.815	0.0229129	2.8114	0.315	0.015	4.7619	0.7425	0.00433013	0.583182
SCX150-QqQ	Sample	Water	True	Met	3	8.725	0.00866025	0.0992579	0.8275	0.0420565	5.08236	0.33	0	0	0.81	0	0
SCX150-QqQ	Sample	Water	True	Phe	3	11.63	0.0122474	0.105309	0.7975	0.0248747	3.11908	0.5	0.00707107	1.41421	1.0675	0.00829156	0.776727
SCX150-QqQ	Sample	Water	True	Pro	3	8.405	0.00866025	0.103037	0.795	0.015	1.88679	0.39	0	0	0.8475	0.00433013	0.510929
SCX150-QqQ	Sample	Water	True	Ser	3	5.6025	0.00433013	0.0772892	0.85	0.0122474	1.44088	0.23	0	0	0.49	0	0
SCX150-QqQ	Sample	Water	True	Thr	3	5.9625	0.00433013	0.0726227	0.815	0.0357071	4.38124	0.2475	0.00433013	1.74955	0.58	0	0
SCX150-QqQ	Sample	Water	True	Trp	3	14.14	0.0173205	0.122493	0.75	0.02	2.66667	0.4975	0.00433013	0.870377	1.1575	0.00433013	0.374093
SCX150-QqQ	Sample	Water	True	Tyr	3	6.9125	0.00433013	0.062642	0.7725	0.0258602	3.3476	0.2425	0.00433013	1.78562	0.7175	0.00433013	0.603502
SCX150-QqQ	Sample	Water	True	Val	3	10.9075	0.00829156	0.0760171	0.8175	0.0163936	2.00533	0.455	0.015	3.2967	0.9875	0.00829156	0.839652
SCX150-QqQ	Sample	Water	False	Ala	3	8.8025	0.00433013	0.049192	0.875	0.025	2.85714	0.3525	0.00433013	1.2284	0.75	0.0141421	1.88562
SCX150-QqQ	Sample	Water	False	Arg	3	30.59	0.0141421	0.0462312	0.835	0.055	6.58683	0.46	0.0291548	6.33799	1.0575	0.0414578	3.92036
SCX150-QqQ	Sample	Water	False	Asn	3	5.7625	0.00433013	0.0751432	0.8675	0.0277263	3.19612	0.2475	0.00433013	1.74955	0.5875	0.00433013	0.737043
SCX150-QqQ	Sample	Water	False	Asp	3	3.655	0.005	0.136799	0.94	0.0234521	2.4949	0.1625	0.00433013	2.66469	0.4	0	0
SCX150-QqQ	Sample	Water	False	Gln	3	6.6725	0.00433013	0.0648951	0.85	0.0308221	3.62613	0.33	0	0	0.685	0.00866025	1.26427
SCX150-QqQ	Sample	Water	False	Glu	3	5.1625	0.00433013	0.0838766	0.8925	0.0303109	3.39618	0.265	0.005	1.88679	0.5675	0.00433013	0.763018
SCX150-QqQ	Sample	Water	False	Gly	3	7.925	0.005	0.0630915	0.82	0.043589	5.31573	0.3025	0.0286138	9.45911	0.7175	0.057173	7.96836
SCX150-QqQ	Sample	Water	False	His	3	25.2575	0.0147902	0.0585577	0.9675	0.0779022	8.05191	0.255	0.0111803	4.38445	0.6375	0.0129904	2.03771
SCX150-QqQ	Sample	Water	False	Ile	3	12.755	0.00866025	0.0678969	0.7775	0.0369966	4.75841	0.5175	0.0147902	2.85801	1.005	0.015	1.49254
SCX150-QqQ	Sample	Water	False	Leu	3	13.62	0.0122474	0.0899225	0.94	0.0469042	4.9898	0.5225	0.0108972	2.0856	0.9125	0.0349106	3.82582
SCX150-QqQ	Sample	Water	False	Lys	3	27.335	0.00866025	0.0316819	0.7975	0.0356195	4.4664	0.3075	0.0129904	4.22451	0.7275	0.0192029	2.63957
SCX150-QqQ	Sample	Water	False	Met	3	8.685	0.00866025	0.0997151	0.8425	0.0129904	1.54188	0.3175	0.00433013	1.36382	0.8175	0.0178536	2.18392
SCX150-QqQ	Sample	Water	False	Phe	3	11.57	0.0122474	0.105855	0.8275	0.0178536	2.15753	0.49	0	0	0.985	0.0206155	2.09295
SCX150-QqQ	Sample	Water	False	Pro	3	8.355	0.00866025	0.103654	0.7975	0.0268095	3.36169	0.3925	0.00433013	1.10322	0.825	0.005	0.606061
SCX150-QqQ	Sample	Water	False	Ser	3	5.5725	0.00433013	0.0777053	0.8675	0.0476314	5.49065	0.2325	0.00433013	1.86242	0.4825	0.00433013	0.897436
SCX150-QqQ	Sample	Water	False	Thr	3	5.9325	0.00433013	0.0729899	0.86	0.0234521	2.72699	0.24	0.00707107	2.94628	0.585	0.005	0.854701
SCX150-QqQ	Sample	Water	False	Trp	3	14.09	0.0122474	0.086923	0.78	0.0254951	3.2686	0.49	0.00707107	1.44308	1.13	0	0
SCX150-QqQ	Sample	Water	False	Tyr	3	6.8825	0.00433013	0.062915	0.7525	0.0227761	3.02672	0.25	0.00707107	2.82843	0.7375	0.00829156	1.12428
SCX150-QqQ	Sample	Water	False	Val	3	10.8575	0.00829156	0.0763671	0.8075	0.0192029	2.37806	0.4525	0.00433013	0.956934	0.9825	0.00829156	0.843925
SCX150-QqQ	Sample	CGXIIMOPS	True	Ala	3	8.83	0.00707107	0.08008	0.86	0.0254951	2.96455	0.3475	0.00829156	2.38606	0.7525	0.00829156	1.10187
SCX150-QqQ	Sample	CGXIIMOPS	True	Arg	3	30.5575	0.0192029	0.0628417	0.7825	0.0192029	2.45404	0.46	0.0360555	7.83815	1.04	0.0122474	1.17764
SCX150-QqQ	Sample	CGXIIMOPS	True	Asn	3	5.7925	0.00433013	0.074754	0.8525	0.0248747	2.91785	0.25	0	0	0.595	0.005	0.840336
SCX150-QqQ	Sample	CGXIIMOPS	True	Asp	3	3.68	0	0	0.855	0.005	0.584795	0.1625	0.00433013	2.66469	0.4025	0.00433013	1.07581
SCX150-QqQ	Sample	CGXIIMOPS	True	Gln	3	6.7125	0.00433013	0.0645084	0.81	0.00707107	0.872971	0.325	0.005	1.53846	0.6975	0.00433013	0.620807
SCX150-QqQ	Sample	CGXIIMOPS	True	Glu	3	5.195	0.005	0.0962464	0.8425	0.0303109	3.59773	0.265	0.005	1.88679	0.5775	0.00433013	0.749806
SCX150-QqQ	Sample	CGXIIMOPS	True	Gly	3	7.955	0.00866025	0.108866	0.82	0.0524404	6.39518	0.2875	0.00829156	2.88402	0.65	0.02	3.07692
SCX150-QqQ	Sample	CGXIIMOPS	True	His	3	25.305	0.025	0.0987947	0.8625	0.0501871	5.8188	0.235	0.005	2.12766	0.575	0.005	0.869565
SCX150-QqQ	Sample	CGXIIMOPS	True	Ile	3	12.7675	0.00829156	0.0649427	0.765	0.0206155	2.69484	0.54	0.00707107	1.30946	1.1325	0.00829156	0.732147
SCX150-QqQ	Sample	CGXIIMOPS	True	Leu	3	13.625	0.0111803	0.0820575	0.9625	0.0544862	5.66091	0.53	0	0	0.87	0.0187083	2.15038
SCX150-QqQ	Sample	CGXIIMOPS	True	Lys	3	27.3075	0.0129904	0.0475707	0.795	0.0327872	4.12418	0.3125	0.00829156	2.6533	0.7375	0.00829156	1.12428
SCX150-QqQ	Sample	CGXIIMOPS	True	Met	3	8.705	0.00866025	0.099486	0.8425	0.0363146	4.31034	0.33	0.00707107	2.14275	0.81	0.00707107	0.872971
SCX150-QqQ	Sample	CGXIIMOPS	True	Phe	3	11.6025	0.0108972	0.0939215	0.8	0.0158114	1.97642	0.4975	0.0108972	2.1904	1.0625	0.00433013	0.407541
SCX150-QqQ	Sample	CGXIIMOPS	True	Pro	3	8.385	0.00866025	0.103283	0.78	0.0244949	3.14037	0.395	0.005	1.26582	0.8475	0.00433013	0.510929
SCX150-QqQ	Sample	CGXIIMOPS	True	Ser	3	5.595	0.005	0.0893655	0.835	0.00866025	1.03716	0.2325	0.00433013	1.86242	0.49	0	0
SCX150-QqQ	Sample	CGXIIMOPS	True	Thr	3	5.9575	0.00433013	0.0726836	0.845	0.00866025	1.02488	0.245	0.005	2.04082	0.58	0	0
SCX150-QqQ	Sample	CGXIIMOPS	True	Trp	3	14.0925	0.0108972	0.0773266	0.7625	0.0238485	3.12767	0.49	0.00707107	1.44308	1.145	0.005	0.436681
SCX150-QqQ	Sample	CGXIIMOPS	True	Tyr	3	6.9025	0.00433013	0.0627327	0.7775	0.0129904	1.67079	0.2375	0.00433013	1.82321	0.72	0	0
SCX150-QqQ	Sample	CGXIIMOPS	True	Val	3	10.885	0.00866025	0.0795614	0.7875	0.0369966	4.69798	0.4525	0.00433013	0.956934	0.9875	0.00829156	0.839652
SCX150-QqQ	Sample	CGXIIMOPS	False	Ala	3	8.785	0.005	0.0569152	0.8625	0.0679614	7.87958	0.345	0.005	1.44928	0.7525	0.0108972	1.44814
SCX150-QqQ	Sample	CGXIIMOPS	False	Arg	3	30.5575	0.0129904	0.0425113	0.8225	0.0549432	6.68002	0.435	0.0269258	6.18984	1.0625	0.00829156	0.780382
SCX150-QqQ	Sample	CGXIIMOPS	False	Asn	3	5.755	0.005	0.086881	0.855	0.0384057	4.4919	0.2475	0.00433013	1.74955	0.58	0	0
SCX150-QqQ	Sample	CGXIIMOPS	False	Asp	3	3.6525	0.00433013	0.118552	0.9225	0.00829156	0.898814	0.16	0	0	0.3975	0.00433013	1.08934
SCX150-QqQ	Sample	CGXIIMOPS	False	Gln	3	6.6625	0.00433013	0.0649925	0.855	0.0304138	3.55717	0.3325	0.00433013	1.30229	0.6825	0.0178536	2.61591
SCX150-QqQ	Sample	CGXIIMOPS	False	Glu	3	5.1625	0.00433013	0.0838766	0.9025	0.00433013	0.479792	0.265	0.005	1.88679	0.555	0.0111803	2.01448
SCX150-QqQ	Sample	CGXIIMOPS	False	Gly	3	7.9125	0.0108972	0.137722	0.9725	0.0625999	6.43701	0.2975	0.0178536	6.0012	0.79	0.0868907	10.9988
SCX150-QqQ	Sample	CGXIIMOPS	False	His	3	25.2575	0.0227761	0.0901755	0.9775	0.10639	10.8838	0.25	0.0141421	5.65685	0.615	0.0206155	3.35212
SCX150-QqQ	Sample	CGXIIMOPS	False	Ile	3	12.7175	0.00829156	0.065198	0.765	0.0165831	2.16773	0.53	0.00707107	1.33416	1.005	0.0384057	3.82147
SCX150-QqQ	Sample	CGXIIMOPS	False	Leu	3	13.58	0.00707107	0.0520697	0.915	0.0409268	4.47287	0.5075	0.00829156	1.63381	0.9075	0.0178536	1.96734
SCX150-QqQ	Sample	CGXIIMOPS	False	Lys	3	27.3125	0.00829156	0.0303581	0.8075	0.0708431	8.77314	0.3175	0.0349106	10.9955	0.7675	0.0129904	1.69256
SCX150-QqQ	Sample	CGXIIMOPS	False	Met	3	8.6675	0.00829156	0.0956627	0.845	0.0269258	3.18649	0.3125	0.00829156	2.6533	0.79	0.0122474	1.55031
SCX150-QqQ	Sample	CGXIIMOPS	False	Phe	3	11.535	0.00866025	0.0750781	0.8375	0.0506828	6.05168	0.485	0.005	1.03093	0.965	0.0180278	1.86816
SCX150-QqQ	Sample	CGXIIMOPS	False	Pro	3	8.3375	0.00829156	0.099449	0.8725	0.0363146	4.16213	0.385	0.005	1.2987	0.825	0.015	1.81818
SCX150-QqQ	Sample	CGXIIMOPS	False	Ser	3	5.57	0	0	0.85	0.034641	4.07541	0.23	0	0	0.48	0	0
SCX150-QqQ	Sample	CGXIIMOPS	False	Thr	3	5.9275	0.00433013	0.0730515	0.8425	0.0376663	4.47078	0.24	0.00707107	2.94628	0.58	0.00707107	1.21915
SCX150-QqQ	Sample	CGXIIMOPS	False	Trp	3	14.04	0.0122474	0.0872325	0.7725	0.0286138	3.70405	0.4825	0.00829156	1.71846	1.095	0.00866025	0.790891
SCX150-QqQ	Sample	CGXIIMOPS	False	Tyr	3	6.8725	0.00433013	0.0630066	0.7425	0.0227761	3.06749	0.245	0.005	2.04082	0.73	0.02	2.73973
SCX150-QqQ	Sample	CGXIIMOPS	False	Val	3	10.8375	0.00829156	0.0765081	0.83	0.0367423	4.42679	0.44	0.0122474	2.78351	0.99	0.01	1.0101
SCX150-QqQ	Sample	CGXII	True	Ala	3	8.8225	0.00433013	0.0490805	0.845	0.025	2.95858	0.3425	0.00829156	2.42089	0.745	0.005	0.671141
SCX150-QqQ	Sample	CGXII	True	Arg	3	30.545	0.015	0.0491079	0.8325	0.0613901	7.37419	0.44	0.0122474	2.78351	1.0175	0.0129904	1.2767
SCX150-QqQ	Sample	CGXII	True	Asn	3	5.79	0	0	0.8325	0.0426468	5.12274	0.2525	0.00433013	1.7149	0.5975	0.00433013	0.724707
SCX150-QqQ	Sample	CGXII	True	Asp	3	3.68	0	0	0.8625	0.00829156	0.961341	0.1625	0.00433013	2.66469	0.4025	0.00433013	1.07581
SCX150-QqQ	Sample	CGXII	True	Gln	3	6.71	0	0	0.79	0.0234521	2.96862	0.325	0.005	1.53846	0.7025	0.00433013	0.616388
SCX150-QqQ	Sample	CGXII	True	Glu	3	5.1975	0.00433013	0.0833117	0.825	0.0403113	4.88622	0.27	0	0	0.5725	0.00433013	0.756354
SCX150-QqQ	Sample	CGXII	True	Gly	3	7.95	0.01	0.125786	0.8	0.03	3.75	0.2975	0.0178536	6.0012	0.615	0.0165831	2.69644
SCX150-QqQ	Sample	CGXII	True	His	3	25.295	0.0217945	0.0861613	0.9475	0.059739	6.30491	0.235	0.0111803	4.75759	0.57	0.0141421	2.48108
SCX150-QqQ	Sample	CGXII	True	Ile	3	12.75	0.00707107	0.0554594	0.805	0.0206155	2.56094	0.535	0.005	0.934579	1.13	0.0187083	1.6556
SCX150-QqQ	Sample	CGXII	True	Leu	3	13.6025	0.00829156	0.0609562	0.945	0.0327872	3.46954	0.53	0.00707107	1.33416	0.87	0.00707107	0.812766
SCX150-QqQ	Sample	CGXII	True	Lys	3	27.3	0.00707107	0.0259013	0.8525	0.0675925	7.92874	0.3175	0.0204634	6.44516	0.75	0.00707107	0.942809
SCX150-QqQ	Sample	CGXII	True	Met	3	8.695	0.005	0.0575043	0.83	0.00707107	0.851936	0.33	0.00707107	2.14275	0.8075	0.00829156	1.02682
SCX150-QqQ	Sample	CGXII	True	Phe	3	11.58	0.00707107	0.0610628	0.82	0.0406202	4.95368	0.5	0	0	1.06	0	0
SCX150-QqQ	Sample	CGXII	True	Pro	3	8.3775	0.00433013	0.0516876	0.8125	0.0277263	3.41247	0.3925	0.00433013	1.10322	0.8475	0.00433013	0.510929
SCX150-QqQ	Sample	CGXII	True	Ser	3	5.595	0.005	0.0893655	0.835	0.005	0.598802	0.2275	0.00433013	1.90335	0.4875	0.00433013	0.888231
SCX150-QqQ	Sample	CGXII	True	Thr	3	5.96	0	0	0.8425	0.00433013	0.513962	0.2375	0.00433013	1.82321	0.5775	0.00433013	0.749806
SCX150-QqQ	Sample	CGXII	True	Trp	3	14.075	0.00866025	0.0615293	0.7575	0.0204634	2.70144	0.485	0.00866025	1.78562	1.14	0.00707107	0.620269
SCX150-QqQ	Sample	CGXII	True	Tyr	3	6.9025	0.00433013	0.0627327	0.7725	0.00433013	0.560534	0.2375	0.00829156	3.49118	0.725	0.0111803	1.54212
SCX150-QqQ	Sample	CGXII	True	Val	3	10.87	0	0	0.79	0.0122474	1.55031	0.45	0.00707107	1.57135	0.9725	0.00829156	0.852603
SCX150-QqQ	Sample	CGXII	False	Ala	3	8.78	0	0	0.87	0.0636396	7.3149	0.3525	0.00433013	1.2284	0.7575	0.0178536	2.35691
SCX150-QqQ	Sample	CGXII	False	Arg	3	30.545	0.0111803	0.0366028	0.815	0.045	5.52147	0.49	0.02	4.08163	1.075	0.0269258	2.50473
SCX150-QqQ	Sample	CGXII	False	Asn	3	5.755	0.005	0.086881	0.815	0.0320156	3.9283	0.2475	0.00433013	1.74955	0.5875	0.00433013	0.737043
SCX150-QqQ	Sample	CGXII	False	Asp	3	3.6575	0.00433013	0.11839	0.9325	0.0147902	1.58608	0.16	0	0	0.3975	0.00829156	2.08593
SCX150-QqQ	Sample	CGXII	False	Gln	3	6.6625	0.00433013	0.0649925	0.8525	0.0376663	4.41833	0.325	0.005	1.53846	0.69	0.01	1.44928
SCX150-QqQ	Sample	CGXII	False	Glu	3	5.16	0	0	0.8825	0.0369966	4.19225	0.26	0.00707107	2.71964	0.5625	0.0147902	2.62937
SCX150-QqQ	Sample	CGXII	False	Gly	3	7.9	0.00707107	0.0895072	1.01	0.147817	14.6354	0.26	0.0291548	11.2134	0.905	0.326305	36.0558
SCX150-QqQ	Sample	CGXII	False	His	3	25.2425	0.0227761	0.0902291	1.025	0.0776209	7.57277	0.2475	0.00829156	3.35013	0.6325	0.0129904	2.05382
SCX150-QqQ	Sample	CGXII	False	Ile	3	12.7	0.00707107	0.0556777	0.81	0.0122474	1.51203	0.5275	0.00829156	1.57186	1.0475	0.0268095	2.55938
SCX150-QqQ	Sample	CGXII	False	Leu	3	13.55	0.00707107	0.052185	0.955	0.0217945	2.28215	0.5175	0.00433013	0.83674	0.915	0.015	1.63934
SCX150-QqQ	Sample	CGXII	False	Lys	3	27.295	0.0111803	0.0409611	0.845	0.0726292	8.59517	0.3275	0.0108972	3.3274	0.7575	0.00829156	1.0946
SCX150-QqQ	Sample	CGXII	False	Met	3	8.6575	0.00433013	0.0500159	0.815	0.005	0.613497	0.3125	0.00433013	1.38564	0.8125	0.0192029	2.36343
SCX150-QqQ	Sample	CGXII	False	Phe	3	11.5175	0.00433013	0.0375961	0.86	0.0504975	5.87181	0.48	0.00707107	1.47314	0.9825	0.0163936	1.66856
SCX150-QqQ	Sample	CGXII	False	Pro	3	8.3275	0.00433013	0.0519979	0.825	0.0259808	3.14918	0.39	0	0	0.825	0.00866025	1.04973
SCX150-QqQ	Sample	CGXII	False	Ser	3	5.57	0	0	0.875	0.005	0.571429	0.2275	0.00433013	1.90335	0.475	0.005	1.05263
SCX150-QqQ	Sample	CGXII	False	Thr	3	5.925	0.005	0.0843882	0.8625	0.00829156	0.961341	0.24	0	0	0.5875	0.00829156	1.41133
SCX150-QqQ	Sample	CGXII	False	Trp	3	14.02	0.00707107	0.0504356	0.7775	0.00829156	1.06644	0.4825	0.00433013	0.897436	1.12	0.0122474	1.09352
SCX150-QqQ	Sample	CGXII	False	Tyr	3	6.8725	0.00433013	0.0630066	0.78	0	0	0.2475	0.00433013	1.74955	0.7525	0.00433013	0.575432
SCX150-QqQ	Sample	CGXII	False	Val	3	10.82	0	0	0.83	0.0324037	3.90406	0.455	0.005	1.0989	0.9875	0.0147902	1.49774
SCX150-QqQ	Standard	Standard	True	Ala	0.025	8.9075	0.0481534	0.540594	0.8275	0.0129904	1.56983	0.3625	0.00433013	1.19452	0.78	0.00707107	0.906547
SCX150-QqQ	Standard	Standard	True	Ala	0.25	8.9175	0.0481534	0.539988	0.8275	0.0129904	1.56983	0.36	0	0	0.7825	0.0108972	1.39262
SCX150-QqQ	Standard	Standard	True	Ala	0.05	8.915	0.045	0.504767	0.8025	0.0204634	2.54995	0.3625	0.00433013	1.19452	0.7825	0.0147902	1.89012
SCX150-QqQ	Standard	Standard	True	Ala	2.5	8.9475	0.0481534	0.538177	0.835	0.0229129	2.74406	0.3525	0.00433013	1.2284	0.775	0.0111803	1.44262
SCX150-QqQ	Standard	Standard	True	Ala	5	8.965	0.0471699	0.526156	0.8275	0.0163936	1.9811	0.345	0.005	1.44928	0.7725	0.0163936	2.12215
SCX150-QqQ	Standard	Standard	True	Ala	12.5	8.98	0.0538516	0.599684	0.79	0.0187083	2.36814	0.35	0	0	0.77	0.00707107	0.91832
SCX150-QqQ	Standard	Standard	True	Ala	1.25	8.9325	0.0506828	0.567398	0.825	0.0217945	2.64176	0.3525	0.00433013	1.2284	0.775	0.015	1.93548
SCX150-QqQ	Standard	Standard	True	Ala	0.5	8.9225	0.0438035	0.490933	0.84	0.0308221	3.66929	0.3575	0.00433013	1.21122	0.78	0.00707107	0.906547
SCX150-QqQ	Standard	Standard	True	Ala	25	8.9775	0.0526189	0.58612	0.84	0.0374166	4.45435	0.3725	0.00433013	1.16245	0.8	0	0
SCX150-QqQ	Standard	Standard	True	Ala	0.125	8.9175	0.0481534	0.539988	0.8375	0.0326917	3.90349	0.355	0.005	1.40845	0.775	0.005	0.645161
SCX150-QqQ	Standard	Standard	True	Arg	0.0125	30.7375	0.106624	0.346887	0.845	0.0522015	6.1777	0.43	0.0254951	5.92909	1.01	0.00707107	0.700106
SCX150-QqQ	Standard	Standard	True	Arg	0.025	30.7475	0.0980752	0.31897	0.79	0.03	3.79747	0.41	0.0324037	7.90334	1	0.0122474	1.22474
SCX150-QqQ	Standard	Standard	True	Arg	0.25	30.775	0.107819	0.350347	0.8025	0.0178536	2.22474	0.425	0.005	1.17647	1.015	0.015	1.47783
SCX150-QqQ	Standard	Standard	True	Arg	0.05	30.7425	0.11322	0.368285	0.7975	0.0535607	6.71608	0.45	0.0380789	8.46197	1.025	0.0206155	2.01127
SCX150-QqQ	Standard	Standard	True	Arg	2.5	30.7925	0.101827	0.330688	0.825	0.0390512	4.73348	0.445	0.0320156	7.19452	1.0275	0.00829156	0.806965
SCX150-QqQ	Standard	Standard	True	Arg	5	30.795	0.107819	0.350119	0.815	0.0626498	7.68709	0.485	0.0642262	13.2425	1.065	0.0111803	1.0498
SCX150-QqQ	Standard	Standard	True	Arg	12.5	30.7975	0.111439	0.361846	0.785	0.0165831	2.1125	0.5075	0.0248747	4.90142	1.1	0.0122474	1.1134
SCX150-QqQ	Standard	Standard	True	Arg	1.25	30.7825	0.105208	0.341779	0.7875	0.0326917	4.15133	0.4325	0.0178536	4.12799	1.0125	0.0192029	1.89658
SCX150-QqQ	Standard	Standard	True	Arg	0.5	30.7675	0.113661	0.369418	0.8125	0.0129904	1.59882	0.44	0.0141421	3.21412	1.03	0.0158114	1.53509
SCX150-QqQ	Standard	Standard	True	Arg	25	30.8	0.114237	0.370898	0.7925	0.0286138	3.61058	0.4975	0.0363146	7.29942	1.1275	0.0129904	1.15214
SCX150-QqQ	Standard	Standard	True	Arg	0.125	30.7525	0.0975641	0.317256	0.8	0.0353553	4.41942	0.4325	0.0389711	9.01067	1.025	0.015	1.46341
SCX150-QqQ	Standard	Standard	True	Asn	0.0125	5.8375	0.0258602	0.443001	0.865	0.0295804	3.4197	0.245	0.005	2.04082	0.5775	0.00433013	0.749806
SCX150-QqQ	Standard	Standard	True	Asn	0.025	5.84	0.0223607	0.382888	0.8475	0.0402337	4.74734	0.2425	0.00433013	1.78562	0.575	0.005	0.869565
SCX150-QqQ	Standard	Standard	True	Asn	0.25	5.845	0.025	0.427716	0.8375	0.0147902	1.76599	0.2425	0.00433013	1.78562	0.575	0.005	0.869565
SCX150-QqQ	Standard	Standard	True	Asn	0.05	5.8425	0.0216506	0.370571	0.855	0.0471699	5.51695	0.2425	0.00433013	1.78562	0.5725	0.00433013	0.756354
SCX150-QqQ	Standard	Standard	True	Asn	2.5	5.8475	0.0258602	0.442244	0.845	0.015	1.77515	0.2475	0.00829156	3.35013	0.6	0	0
SCX150-QqQ	Standard	Standard	True	Asn	5	5.85	0.0223607	0.382234	0.8475	0.0178536	2.10662	0.2525	0.00433013	1.7149	0.615	0.005	0.813008
SCX150-QqQ	Standard	Standard	True	Asn	12.5	5.8475	0.0227761	0.389501	0.85	0.0339116	3.98961	0.255	0.005	1.96078	0.625	0.0111803	1.78885
SCX150-QqQ	Standard	Standard	True	Asn	1.25	5.8425	0.0192029	0.328675	0.83	0.0212132	2.55581	0.245	0.005	2.04082	0.5875	0.00433013	0.737043
SCX150-QqQ	Standard	Standard	True	Asn	0.5	5.84	0.0223607	0.382888	0.8475	0.0286138	3.37626	0.245	0.005	2.04082	0.585	0.005	0.854701
SCX150-QqQ	Standard	Standard	True	Asn	25	5.8425	0.0192029	0.328675	0.8325	0.0286138	3.43709	0.26	0	0	0.635	0.0111803	1.76068
SCX150-QqQ	Standard	Standard	True	Asn	0.125	5.84	0.0187083	0.320347	0.8475	0.0268095	3.16336	0.245	0.005	2.04082	0.5775	0.00433013	0.749806
SCX150-QqQ	Standard	Standard	True	Asp	0.0125	3.6975	0.0129904	0.351329	0.875	0.0364005	4.16006	0.17	0	0	0.4	0	0
SCX150-QqQ	Standard	Standard	True	Asp	0.025	3.6975	0.0108972	0.294719	0.9425	0.0376663	3.99642	0.1675	0.00433013	2.58515	0.4	0	0
SCX150-QqQ	Standard	Standard	True	Asp	0.25	3.7	0.0141421	0.38222	0.915	0.0415331	4.53914	0.165	0.005	3.0303	0.3975	0.00433013	1.08934
SCX150-QqQ	Standard	Standard	True	Asp	0.05	3.6975	0.0108972	0.294719	0.9125	0.0544862	5.97109	0.1675	0.00433013	2.58515	0.4	0	0
SCX150-QqQ	Standard	Standard	True	Asp	2.5	3.705	0.015	0.404858	0.8875	0.0443706	4.9995	0.17	0	0	0.4025	0.00433013	1.07581
SCX150-QqQ	Standard	Standard	True	Asp	5	3.705	0.00866025	0.233745	0.89	0.0578792	6.50328	0.17	0	0	0.41	0	0
SCX150-QqQ	Standard	Standard	True	Asp	12.5	3.71	0.01	0.269542	0.9	0.0353553	3.92837	0.1675	0.00433013	2.58515	0.42	0.00707107	1.68359
SCX150-QqQ	Standard	Standard	True	Asp	1.25	3.6975	0.00829156	0.224248	0.905	0.04272	4.72044	0.1675	0.00433013	2.58515	0.4	0	0
SCX150-QqQ	Standard	Standard	True	Asp	0.5	3.6975	0.0108972	0.294719	0.8975	0.0460299	5.12868	0.1675	0.00433013	2.58515	0.4	0	0
SCX150-QqQ	Standard	Standard	True	Asp	25	3.7025	0.00829156	0.223945	0.88	0.0430116	4.88768	0.1725	0.00433013	2.51022	0.42	0.0122474	2.91606
SCX150-QqQ	Standard	Standard	True	Asp	0.125	3.7	0.00707107	0.19111	0.9025	0.0605702	6.71138	0.1675	0.00433013	2.58515	0.3975	0.00433013	1.08934
SCX150-QqQ	Standard	Standard	True	Gln	0.0125	6.765	0.033541	0.495802	0.83	0.0158114	1.90499	0.295	0.005	1.69492	0.6625	0.00433013	0.653604
SCX150-QqQ	Standard	Standard	True	Gln	0.025	6.77	0.0291548	0.430646	0.8125	0.0311247	3.83074	0.295	0.005	1.69492	0.66	0	0
SCX150-QqQ	Standard	Standard	True	Gln	0.25	6.775	0.033541	0.49507	0.8375	0.0192029	2.29288	0.3025	0.00829156	2.74101	0.67	0	0
SCX150-QqQ	Standard	Standard	True	Gln	0.05	6.775	0.0295804	0.436611	0.8175	0.0294746	3.60545	0.295	0.005	1.69492	0.66	0	0
SCX150-QqQ	Standard	Standard	True	Gln	2.5	6.7825	0.0303109	0.446898	0.82	0.0339116	4.13557	0.3225	0.00433013	1.34268	0.6925	0.00433013	0.625289
SCX150-QqQ	Standard	Standard	True	Gln	5	6.785	0.025	0.36846	0.79	0.0273861	3.4666	0.34	0.01	2.94118	0.715	0.005	0.699301
SCX150-QqQ	Standard	Standard	True	Gln	12.5	6.79	0.0316228	0.465726	0.77	0.0212132	2.75496	0.3725	0.00433013	1.16245	0.765	0.005	0.653595
SCX150-QqQ	Standard	Standard	True	Gln	1.25	6.775	0.0269258	0.397429	0.8225	0.0576086	7.00408	0.3125	0.00433013	1.38564	0.68	0.00707107	1.03986
SCX150-QqQ	Standard	Standard	True	Gln	0.5	6.7725	0.0303109	0.447558	0.7975	0.0147902	1.85457	0.305	0.005	1.63934	0.6725	0.00433013	0.643885
SCX150-QqQ	Standard	Standard	True	Gln	25	6.7875	0.0258602	0.380997	0.7675	0.0303109	3.9493	0.3775	0.0129904	3.44116	0.7375	0.0286138	3.87984
SCX150-QqQ	Standard	Standard	True	Gln	0.125	6.77	0.0273861	0.404522	0.795	0.015	1.88679	0.2975	0.00433013	1.4555	0.665	0.005	0.75188
SCX150-QqQ	Standard	Standard	True	Glu	0.0125	5.2275	0.0192029	0.367343	0.8475	0.0286138	3.37626	0.2625	0.00433013	1.64957	0.56	0	0
SCX150-QqQ	Standard	Standard	True	Glu	0.025	5.225	0.015	0.287081	0.8475	0.0334477	3.94663	0.26	0	0	0.56	0	0
SCX150-QqQ	Standard	Standard	True	Glu	0.25	5.23	0.0187083	0.357711	0.8775	0.0227761	2.59557	0.2625	0.00433013	1.64957	0.56	0	0
SCX150-QqQ	Standard	Standard	True	Glu	0.05	5.23	0.0122474	0.234177	0.855	0.0304138	3.55717	0.26	0.00707107	2.71964	0.56	0	0
SCX150-QqQ	Standard	Standard	True	Glu	2.5	5.2375	0.0192029	0.366642	0.8425	0.0443706	5.26654	0.27	0.00707107	2.61891	0.5725	0.00433013	0.756354
SCX150-QqQ	Standard	Standard	True	Glu	5	5.2375	0.0108972	0.208062	0.8125	0.0192029	2.36343	0.27	0.00707107	2.61891	0.56	0.0122474	2.18704
SCX150-QqQ	Standard	Standard	True	Glu	12.5	5.245	0.015	0.285987	0.815	0.0384057	4.71236	0.2775	0.00433013	1.56041	0.575	0.0111803	1.94441
SCX150-QqQ	Standard	Standard	True	Glu	1.25	5.2325	0.0129904	0.248263	0.8525	0.0227761	2.67168	0.2675	0.00433013	1.61874	0.5675	0.00433013	0.763018
SCX150-QqQ	Standard	Standard	True	Glu	0.5	5.225	0.0111803	0.213978	0.85	0.0458258	5.39127	0.265	0.005	1.88679	0.5625	0.00433013	0.7698
SCX150-QqQ	Standard	Standard	True	Glu	25	5.245	0.0111803	0.213162	0.78	0.0254951	3.2686	0.2825	0.00829156	2.93507	0.595	0.00866025	1.4555
SCX150-QqQ	Standard	Standard	True	Glu	0.125	5.23	0.0122474	0.234177	0.8225	0.0277263	3.37098	0.2575	0.00433013	1.6816	0.5575	0.00433013	0.776704
SCX150-QqQ	Standard	Standard	True	Gly	0.25	8.05	0.0447214	0.555545	0.945	0.110567	11.7002	0.285	0.0111803	3.92293	0.6775	0.0227761	3.36178
SCX150-QqQ	Standard	Standard	True	Gly	0.05	8.0525	0.0402337	0.499642	0.8975	0.0962743	10.7269	0.2775	0.00829156	2.98795	0.6975	0.0675925	9.69069
SCX150-QqQ	Standard	Standard	True	Gly	2.5	8.06	0.0447214	0.554856	0.82	0.0412311	5.02818	0.3	0.0187083	6.2361	0.6625	0.0277263	4.18511
SCX150-QqQ	Standard	Standard	True	Gly	5	8.05	0.0430116	0.534306	0.89	0.0620484	6.97173	0.305	0.015	4.91803	0.65	0.0254951	3.92232
SCX150-QqQ	Standard	Standard	True	Gly	12.5	8.0525	0.0506828	0.629405	0.845	0.0672681	7.96072	0.305	0.0304138	9.97174	0.6875	0.0216506	3.14918
SCX150-QqQ	Standard	Standard	True	Gly	1.25	8.0525	0.0414578	0.514844	0.8125	0.056734	6.98265	0.2975	0.00433013	1.4555	0.6625	0.00829156	1.25156
SCX150-QqQ	Standard	Standard	True	Gly	0.5	8.0525	0.0369966	0.459443	0.8225	0.0294746	3.58353	0.295	0.015	5.08475	0.6575	0.0204634	3.1123
SCX150-QqQ	Standard	Standard	True	Gly	25	8.045	0.0415331	0.51626	0.84	0.0655744	7.80647	0.31	0.0158114	5.10045	0.6625	0.0108972	1.64487
SCX150-QqQ	Standard	Standard	True	Gly	0.125	8.0475	0.0376663	0.46805	0.9175	0.0736122	8.02312	0.2775	0.0129904	4.68122	0.6675	0.0129904	1.94612
SCX150-QqQ	Standard	Standard	True	His	0.0125	25.3575	0.0496865	0.195944	0.93	0.0494975	5.32231	0.2325	0.0147902	6.36138	0.5725	0.0147902	2.58344
SCX150-QqQ	Standard	Standard	True	His	0.025	25.3625	0.0449305	0.177153	0.845	0.0304138	3.59927	0.2225	0.0129904	5.83837	0.5625	0.0163936	2.91442
SCX150-QqQ	Standard	Standard	True	His	0.25	25.38	0.0187083	0.0737127	0.905	0.0502494	5.55242	0.2275	0.00433013	1.90335	0.5725	0.00433013	0.756354
SCX150-QqQ	Standard	Standard	True	His	0.05	25.385	0.0229129	0.0902615	0.8875	0.0286138	3.22409	0.235	0.005	2.12766	0.5775	0.00433013	0.749806
SCX150-QqQ	Standard	Standard	True	His	2.5	25.385	0.0657647	0.259069	0.8475	0.0147902	1.74516	0.23	0.0122474	5.32498	0.58	0.01	1.72414
SCX150-QqQ	Standard	Standard	True	His	5	25.4	0.0681909	0.268468	0.85	0.0367423	4.32263	0.2525	0.0108972	4.31574	0.61	0.0122474	2.00778
SCX150-QqQ	Standard	Standard	True	His	12.5	25.43	0.0524404	0.206215	0.85	0.0547723	6.44379	0.2675	0.00433013	1.61874	0.625	0.0217945	3.48712
SCX150-QqQ	Standard	Standard	True	His	1.25	25.38	0.0374166	0.147425	0.9	0.0452769	5.03077	0.2325	0.00829156	3.56626	0.5775	0.0108972	1.88697
SCX150-QqQ	Standard	Standard	True	His	0.5	25.3825	0.0192029	0.075654	0.93	0.0874643	9.40476	0.2275	0.00829156	3.64464	0.57	0.0122474	2.14868
SCX150-QqQ	Standard	Standard	True	His	25	25.4475	0.0460299	0.180882	0.8075	0.0588961	7.29363	0.2675	0.00829156	3.09965	0.6225	0.0108972	1.75056
SCX150-QqQ	Standard	Standard	True	His	0.125	25.39	0.0244949	0.0964746	0.8575	0.0496865	5.79435	0.225	0.015	6.66667	0.5625	0.00829156	1.47406
SCX150-QqQ	Standard	Standard	True	Ile	0.0125	12.975	0.107355	0.827395	0.7925	0.00433013	0.546388	0.535	0.005	0.934579	1.1325	0.0108972	0.962229
SCX150-QqQ	Standard	Standard	True	Ile	0.025	12.98	0.102956	0.793192	0.78	0.02	2.5641	0.53	0	0	1.1225	0.00829156	0.738669
SCX150-QqQ	Standard	Standard	True	Ile	0.25	13.005	0.107355	0.825487	0.8075	0.0178536	2.21097	0.53	0.01	1.88679	1.14	0.00707107	0.620269
SCX150-QqQ	Standard	Standard	True	Ile	0.05	12.99	0.102956	0.792581	0.8025	0.0414578	5.16608	0.535	0.005	0.934579	1.13	0.02	1.76991
SCX150-QqQ	Standard	Standard	True	Ile	2.5	13.035	0.111915	0.858574	0.8	0.0173205	2.16506	0.5375	0.0108972	2.02739	1.145	0.00866025	0.756354
SCX150-QqQ	Standard	Standard	True	Ile	5	13.0375	0.111439	0.854761	0.7725	0.0496865	6.43191	0.55	0.00707107	1.28565	1.16	0.0244949	2.11163
SCX150-QqQ	Standard	Standard	True	Ile	12.5	13.0425	0.11322	0.868084	0.7975	0.0420565	5.27354	0.5775	0.0147902	2.56107	1.2025	0.0248747	2.06858
SCX150-QqQ	Standard	Standard	True	Ile	1.25	13.0175	0.10639	0.817281	0.77	0.0223607	2.90398	0.5375	0.0147902	2.75167	1.14	0.0212132	1.86081
SCX150-QqQ	Standard	Standard	True	Ile	0.5	13.0075	0.104013	0.79964	0.7775	0.0356195	4.58129	0.53	0	0	1.125	0.0269258	2.39341
SCX150-QqQ	Standard	Standard	True	Ile	25	13.04	0.11225	0.860811	0.7675	0.0268095	3.4931	0.5875	0.0147902	2.51748	1.2025	0.0277263	2.30572
SCX150-QqQ	Standard	Standard	True	Ile	0.125	12.9925	0.104013	0.800564	0.805	0.015	1.86335	0.5325	0.00433013	0.813169	1.13	0.0158114	1.39924
SCX150-QqQ	Standard	Standard	True	Leu	0.0125	13.855	0.114127	0.823725	0.96	0.0282843	2.94628	0.51	0.00707107	1.38648	0.8875	0.0178536	2.01167
SCX150-QqQ	Standard	Standard	True	Leu	0.025	13.8625	0.110764	0.799022	0.97	0.0430116	4.43419	0.51	0	0	0.875	0.0287228	3.28261
SCX150-QqQ	Standard	Standard	True	Leu	0.25	13.8825	0.11519	0.82975	0.955	0.055	5.75916	0.5175	0.0108972	2.10575	0.8925	0.0129904	1.4555
SCX150-QqQ	Standard	Standard	True	Leu	0.05	13.87	0.109772	0.791438	0.97	0.0367423	3.78787	0.5125	0.00829156	1.61787	0.8975	0.0129904	1.4474
SCX150-QqQ	Standard	Standard	True	Leu	2.5	13.9075	0.115407	0.829818	0.97	0.0234521	2.41774	0.5375	0.00829156	1.54262	0.8975	0.00829156	0.923851
SCX150-QqQ	Standard	Standard	True	Leu	5	13.91	0.114237	0.821255	0.9375	0.0521416	5.56177	0.5475	0.00829156	1.51444	0.895	0.005	0.558659
SCX150-QqQ	Standard	Standard	True	Leu	12.5	13.9025	0.11987	0.862217	1.11	0.0578792	5.21434	0.5825	0.0129904	2.23011	0.8675	0.0216506	2.49575
SCX150-QqQ	Standard	Standard	True	Leu	1.25	13.8975	0.112999	0.813088	0.965	0.0320156	3.31768	0.525	0.00866025	1.64957	0.895	0.0229129	2.5601
SCX150-QqQ	Standard	Standard	True	Leu	0.5	13.8925	0.108484	0.780881	0.9725	0.0356195	3.66268	0.5125	0.00433013	0.844903	0.8975	0.0163936	1.82658
SCX150-QqQ	Standard	Standard	True	Leu	25	13.8925	0.11987	0.862838	1.0725	0.0690561	6.4388	0.625	0.0320156	5.1225	0.895	0.015	1.67598
SCX150-QqQ	Standard	Standard	True	Leu	0.125	13.875	0.107355	0.773727	0.965	0.0206155	2.13632	0.5125	0.00829156	1.61787	0.8925	0.0216506	2.42584
SCX150-QqQ	Standard	Standard	True	Lys	0.0125	27.4325	0.0664737	0.242317	0.8075	0.0443706	5.49481	0.315	0.00866025	2.74929	0.7275	0.00829156	1.13973
SCX150-QqQ	Standard	Standard	True	Lys	0.025	27.435	0.0653835	0.238321	0.8525	0.034187	4.0102	0.3	0.0187083	6.2361	0.7125	0.00829156	1.16373
SCX150-QqQ	Standard	Standard	True	Lys	0.25	27.445	0.0763217	0.27809	0.8075	0.0465698	5.76716	0.3075	0.00433013	1.40817	0.7275	0.0129904	1.78562
SCX150-QqQ	Standard	Standard	True	Lys	0.05	27.435	0.0701783	0.255799	0.7775	0.0376663	4.84454	0.31	0.0223607	7.21312	0.7175	0.0108972	1.51878
SCX150-QqQ	Standard	Standard	True	Lys	2.5	27.47	0.067082	0.244201	0.8225	0.0326917	3.97468	0.3275	0.0129904	3.96653	0.7425	0.0129904	1.74955
SCX150-QqQ	Standard	Standard	True	Lys	5	27.465	0.0585235	0.213084	0.795	0.0438748	5.51885	0.305	0.0111803	3.66569	0.7525	0.0147902	1.96548
SCX150-QqQ	Standard	Standard	True	Lys	12.5	27.47	0.0717635	0.261243	0.8275	0.0396074	4.7864	0.335	0.0206155	6.15389	0.7675	0.00829156	1.08033
SCX150-QqQ	Standard	Standard	True	Lys	1.25	27.4575	0.0694172	0.252817	0.795	0.0438748	5.51885	0.32	0.0158114	4.94106	0.735	0.0111803	1.52113
SCX150-QqQ	Standard	Standard	True	Lys	0.5	27.4525	0.0704894	0.256768	0.7925	0.0376663	4.75285	0.33	0.0187083	5.66918	0.7425	0.0192029	2.58624
SCX150-QqQ	Standard	Standard	True	Lys	25	27.465	0.0739932	0.269409	0.79	0.0367423	4.65093	0.335	0.025	7.46269	0.7725	0.0192029	2.48581
SCX150-QqQ	Standard	Standard	True	Lys	0.125	27.435	0.0701783	0.255799	0.785	0.0295804	3.7682	0.3225	0.0192029	5.95438	0.73	0.0158114	2.16594
SCX150-QqQ	Standard	Standard	True	Met	0.0125	8.81	0.0604152	0.685757	0.845	0.0217945	2.57923	0.3275	0.00433013	1.32218	0.8275	0.0108972	1.31689
SCX150-QqQ	Standard	Standard	True	Met	0.025	8.8125	0.0593191	0.673124	0.83	0.0187083	2.25401	0.33	0.00707107	2.14275	0.8275	0.00829156	1.002
SCX150-QqQ	Standard	Standard	True	Met	0.25	8.8275	0.0593191	0.67198	0.8075	0.0147902	1.8316	0.3325	0.00829156	2.4937	0.83	0.0122474	1.4756
SCX150-QqQ	Standard	Standard	True	Met	0.05	8.8175	0.0549432	0.623115	0.8175	0.00829156	1.01426	0.3275	0.00829156	2.53177	0.825	0.015	1.81818
SCX150-QqQ	Standard	Standard	True	Met	2.5	8.8475	0.0593191	0.670461	0.7975	0.0129904	1.62889	0.335	0.005	1.49254	0.835	0.0111803	1.33896
SCX150-QqQ	Standard	Standard	True	Met	5	8.86	0.0583095	0.658121	0.8475	0.0227761	2.68744	0.34	0.00707107	2.07973	0.8475	0.0227761	2.68744
SCX150-QqQ	Standard	Standard	True	Met	12.5	8.875	0.065	0.732394	0.8525	0.0506828	5.9452	0.3425	0.00829156	2.42089	0.835	0.0165831	1.986
SCX150-QqQ	Standard	Standard	True	Met	1.25	8.8325	0.057173	0.647302	0.8325	0.0192029	2.30665	0.33	0.00707107	2.14275	0.8325	0.0129904	1.56041
SCX150-QqQ	Standard	Standard	True	Met	0.5	8.8275	0.057173	0.647669	0.8525	0.0178536	2.09426	0.33	0.00707107	2.14275	0.8275	0.0129904	1.56983
SCX150-QqQ	Standard	Standard	True	Met	25	8.875	0.0672681	0.757951	0.91	0.0380789	4.18449	0.35	0.00707107	2.02031	0.7775	0.0129904	1.67079
SCX150-QqQ	Standard	Standard	True	Met	0.125	8.82	0.0561249	0.636336	0.825	0.0320156	3.88068	0.3225	0.00829156	2.57103	0.83	0.0158114	1.90499
SCX150-QqQ	Standard	Standard	True	Phe	0.0125	11.7775	0.0973075	0.826215	0.8425	0.0129904	1.54188	0.475	0.005	1.05263	1.06	0.0122474	1.15542
SCX150-QqQ	Standard	Standard	True	Phe	0.025	11.785	0.0917878	0.778853	0.8575	0.0303109	3.5348	0.4675	0.00829156	1.7736	1.055	0.0111803	1.05975
SCX150-QqQ	Standard	Standard	True	Phe	0.25	11.8075	0.0973075	0.824116	0.8075	0.0129904	1.60872	0.4725	0.00433013	0.916429	1.0575	0.00829156	0.784072
SCX150-QqQ	Standard	Standard	True	Phe	0.05	11.7925	0.09523	0.807547	0.8375	0.0286138	3.41657	0.4825	0.00433013	0.897436	1.06	0.00707107	0.667082
SCX150-QqQ	Standard	Standard	True	Phe	2.5	11.8275	0.0973075	0.822722	0.825	0.0111803	1.35519	0.4975	0.00433013	0.870377	1.085	0.0180278	1.66154
SCX150-QqQ	Standard	Standard	True	Phe	5	11.8375	0.0931061	0.786535	0.815	0.025	3.06748	0.5175	0.00829156	1.60223	1.1	0.0158114	1.4374
SCX150-QqQ	Standard	Standard	True	Phe	12.5	11.845	0.0986154	0.832549	0.795	0.0259808	3.26802	0.545	0.0111803	2.05144	1.085	0.033541	3.09134
SCX150-QqQ	Standard	Standard	True	Phe	1.25	11.8175	0.0954921	0.808057	0.8025	0.0311247	3.87847	0.4825	0.00829156	1.71846	1.0775	0.00829156	0.769519
SCX150-QqQ	Standard	Standard	True	Phe	0.5	11.81	0.0894427	0.757347	0.8325	0.0248747	2.98795	0.48	0.00707107	1.47314	1.07	0.00707107	0.660847
SCX150-QqQ	Standard	Standard	True	Phe	25	11.845	0.105238	0.888458	0.8125	0.0396074	4.87476	0.565	0.015	2.65487	1.055	0.0217945	2.06583
SCX150-QqQ	Standard	Standard	True	Phe	0.125	11.7975	0.0928372	0.786923	0.8125	0.0147902	1.82033	0.4625	0.00829156	1.79277	1.06	0.0122474	1.15542
SCX150-QqQ	Standard	Standard	True	Pro	0.0125	8.515	0.0672681	0.789996	0.7925	0.0108972	1.37505	0.365	0.005	1.36986	0.82	0.00707107	0.862325
SCX150-QqQ	Standard	Standard	True	Pro	0.025	8.515	0.0626498	0.735758	0.8425	0.0501871	5.95693	0.3675	0.00433013	1.17827	0.8225	0.00829156	1.00809
SCX150-QqQ	Standard	Standard	True	Pro	0.25	8.53	0.067082	0.786425	0.8175	0.0334477	4.09146	0.365	0.005	1.36986	0.8275	0.00829156	1.002
SCX150-QqQ	Standard	Standard	True	Pro	0.05	8.5225	0.0660965	0.775553	0.82	0.0254951	3.10916	0.3625	0.00433013	1.19452	0.825	0.00866025	1.04973
SCX150-QqQ	Standard	Standard	True	Pro	2.5	8.5425	0.0704894	0.825161	0.82	0.0273861	3.33977	0.3875	0.00433013	1.11745	0.8525	0.00433013	0.507933
SCX150-QqQ	Standard	Standard	True	Pro	5	8.55	0.065192	0.76248	0.81	0.0187083	2.30967	0.405	0.005	1.23457	0.8725	0.00433013	0.49629
SCX150-QqQ	Standard	Standard	True	Pro	12.5	8.5525	0.0664737	0.777243	0.7975	0.0147902	1.85457	0.4375	0.0129904	2.96923	0.895	0.0217945	2.43514
SCX150-QqQ	Standard	Standard	True	Pro	1.25	8.535	0.0672681	0.788144	0.8425	0.0511737	6.07403	0.38	0	0	0.84	0.00707107	0.841794
SCX150-QqQ	Standard	Standard	True	Pro	0.5	8.53	0.0604152	0.708268	0.83	0.0273861	3.29953	0.375	0.005	1.33333	0.8325	0.00829156	0.995983
SCX150-QqQ	Standard	Standard	True	Pro	25	8.5525	0.0637868	0.745826	0.76	0.0187083	2.46162	0.4475	0.0129904	2.90288	0.93	0.0141421	1.52066
SCX150-QqQ	Standard	Standard	True	Pro	0.125	8.5225	0.0593191	0.696029	0.82	0.0273861	3.33977	0.37	0.01	2.7027	0.825	0.0111803	1.35519
SCX150-QqQ	Standard	Standard	True	Ser	0.0125	5.645	0.0269258	0.476985	0.8825	0.0258602	2.93033	0.23	0	0	0.49	0.00707107	1.44308
SCX150-QqQ	Standard	Standard	True	Ser	0.025	5.6475	0.0192029	0.340024	0.8775	0.0238485	2.71778	0.225	0.005	2.22222	0.49	0.00707107	1.44308
SCX150-QqQ	Standard	Standard	True	Ser	0.25	5.65	0.0223607	0.395764	0.87	0.0604152	6.94428	0.23	0	0	0.495	0.005	1.0101
SCX150-QqQ	Standard	Standard	True	Ser	0.05	5.6475	0.0192029	0.340024	0.86	0.0324037	3.76787	0.23	0	0	0.4925	0.00433013	0.879214
SCX150-QqQ	Standard	Standard	True	Ser	2.5	5.6475	0.0258602	0.457905	0.845	0.0320156	3.78883	0.23	0	0	0.4975	0.00829156	1.66665
SCX150-QqQ	Standard	Standard	True	Ser	5	5.65	0.0223607	0.395764	0.835	0.0259808	3.11147	0.2325	0.00433013	1.86242	0.5	0	0
SCX150-QqQ	Standard	Standard	True	Ser	12.5	5.6475	0.0227761	0.403295	0.8575	0.0363146	4.23494	0.24	0	0	0.505	0.005	0.990099
SCX150-QqQ	Standard	Standard	True	Ser	1.25	5.6525	0.0192029	0.339723	0.8275	0.0227761	2.7524	0.23	0	0	0.4975	0.00433013	0.870377
SCX150-QqQ	Standard	Standard	True	Ser	0.5	5.6475	0.0192029	0.340024	0.8275	0.0277263	3.35062	0.2325	0.00829156	3.56626	0.4925	0.00433013	0.879214
SCX150-QqQ	Standard	Standard	True	Ser	25	5.64	0.0158114	0.280344	0.84	0.0324037	3.85758	0.2475	0.00433013	1.74955	0.505	0.005	0.990099
SCX150-QqQ	Standard	Standard	True	Ser	0.125	5.6475	0.0192029	0.340024	0.8525	0.0326917	3.83481	0.2325	0.00433013	1.86242	0.495	0.005	1.0101
SCX150-QqQ	Standard	Standard	True	Thr	0.0125	6.005	0.0269258	0.44839	0.8475	0.0248747	2.93507	0.2375	0.00433013	1.82321	0.57	0	0
SCX150-QqQ	Standard	Standard	True	Thr	0.025	6.005	0.0229129	0.381563	0.8275	0.0402337	4.86208	0.2375	0.00433013	1.82321	0.5725	0.00433013	0.756354
SCX150-QqQ	Standard	Standard	True	Thr	0.25	6.01	0.0223607	0.372058	0.815	0.0287228	3.52427	0.24	0.00707107	2.94628	0.575	0.005	0.869565
SCX150-QqQ	Standard	Standard	True	Thr	0.05	6.0075	0.0192029	0.319648	0.8125	0.0248747	3.0615	0.24	0	0	0.5725	0.00433013	0.756354
SCX150-QqQ	Standard	Standard	True	Thr	2.5	6.0175	0.0258602	0.42975	0.8	0.0187083	2.33854	0.2425	0.00433013	1.78562	0.5825	0.00433013	0.743369
SCX150-QqQ	Standard	Standard	True	Thr	5	6.0225	0.0216506	0.359496	0.81	0.0254951	3.14754	0.245	0.00866025	3.5348	0.585	0.005	0.854701
SCX150-QqQ	Standard	Standard	True	Thr	12.5	6.03	0.0254951	0.422804	0.8225	0.0163936	1.99314	0.25	0	0	0.6025	0.00829156	1.37619
SCX150-QqQ	Standard	Standard	True	Thr	1.25	6.01	0.0223607	0.372058	0.8375	0.0178536	2.13177	0.24	0.00707107	2.94628	0.58	0	0
SCX150-QqQ	Standard	Standard	True	Thr	0.5	6.0075	0.0192029	0.319648	0.8325	0.0438035	5.26169	0.2425	0.00433013	1.78562	0.58	0	0
SCX150-QqQ	Standard	Standard	True	Thr	25	6.0325	0.0258602	0.428681	0.845	0.0206155	2.43971	0.2575	0.00433013	1.6816	0.595	0.005	0.840336
SCX150-QqQ	Standard	Standard	True	Thr	0.125	6.005	0.0229129	0.381563	0.805	0.0229129	2.84632	0.2375	0.00433013	1.82321	0.575	0.005	0.869565
SCX150-QqQ	Standard	Standard	True	Trp	0.0125	14.3	0.102956	0.719974	0.7625	0.00829156	1.08742	0.47	0.00707107	1.50448	1.125	0.0111803	0.993808
SCX150-QqQ	Standard	Standard	True	Trp	0.025	14.3025	0.0995929	0.696332	0.7825	0.0326917	4.17786	0.4775	0.00433013	0.906833	1.13	0.00707107	0.625758
SCX150-QqQ	Standard	Standard	True	Trp	0.25	14.3225	0.108484	0.757437	0.7875	0.0277263	3.52081	0.48	0	0	1.13	0.0158114	1.39924
SCX150-QqQ	Standard	Standard	True	Trp	0.05	14.3125	0.102072	0.713169	0.7525	0.0163936	2.17855	0.4775	0.0108972	2.28215	1.125	0.005	0.444444
SCX150-QqQ	Standard	Standard	True	Trp	2.5	14.3625	0.108484	0.755327	0.775	0.00866025	1.11745	0.4925	0.00829156	1.68357	1.1675	0.0129904	1.11267
SCX150-QqQ	Standard	Standard	True	Trp	5	14.375	0.107819	0.750047	0.7625	0.0258602	3.3915	0.5075	0.00829156	1.63381	1.19	0.01	0.840336
SCX150-QqQ	Standard	Standard	True	Trp	12.5	14.4	0.109772	0.762309	0.7675	0.0303109	3.9493	0.5375	0.00433013	0.805605	1.2075	0.0129904	1.07581
SCX150-QqQ	Standard	Standard	True	Trp	1.25	14.345	0.0986154	0.687455	0.775	0.035	4.51613	0.48	0.00707107	1.47314	1.1525	0.0129904	1.12715
SCX150-QqQ	Standard	Standard	True	Trp	0.5	14.335	0.100623	0.70194	0.785	0.0269258	3.43004	0.48	0.00707107	1.47314	1.14	0.0122474	1.07434
SCX150-QqQ	Standard	Standard	True	Trp	25	14.4275	0.115407	0.799909	0.805	0.035	4.34783	0.5975	0.00433013	0.724707	1.27	0.0187083	1.47309
SCX150-QqQ	Standard	Standard	True	Trp	0.125	14.31	0.107471	0.75102	0.7725	0.0258602	3.3476	0.47	0.00707107	1.50448	1.13	0.00707107	0.625758
SCX150-QqQ	Standard	Standard	True	Tyr	0.0125	6.9375	0.0258602	0.37276	0.7825	0.0147902	1.89012	0.2525	0.00433013	1.7149	0.7025	0.00433013	0.616388
SCX150-QqQ	Standard	Standard	True	Tyr	0.025	6.94	0.0254951	0.367365	0.7825	0.0147902	1.89012	0.2525	0.00433013	1.7149	0.7025	0.00433013	0.616388
SCX150-QqQ	Standard	Standard	True	Tyr	0.25	6.9475	0.0258602	0.372223	0.7725	0.0238485	3.08718	0.2475	0.00433013	1.74955	0.7075	0.00433013	0.612032
SCX150-QqQ	Standard	Standard	True	Tyr	0.05	6.9425	0.0216506	0.311856	0.7825	0.0147902	1.89012	0.25	0.00707107	2.82843	0.6975	0.00433013	0.620807
SCX150-QqQ	Standard	Standard	True	Tyr	2.5	6.9675	0.0258602	0.371155	0.76	0.0122474	1.61151	0.2425	0.00433013	1.78562	0.72	0.00707107	0.982093
SCX150-QqQ	Standard	Standard	True	Tyr	5	6.9725	0.0216506	0.310515	0.7525	0.0216506	2.87716	0.24	0.00707107	2.94628	0.7475	0.00829156	1.10924
SCX150-QqQ	Standard	Standard	True	Tyr	12.5	6.9875	0.0227761	0.325955	0.7575	0.00433013	0.571634	0.24	0	0	0.77	0.0141421	1.83664
SCX150-QqQ	Standard	Standard	True	Tyr	1.25	6.9525	0.0192029	0.276201	0.7725	0.0129904	1.6816	0.245	0.005	2.04082	0.715	0.005	0.699301
SCX150-QqQ	Standard	Standard	True	Tyr	0.5	6.9475	0.0192029	0.2764	0.755	0.0217945	2.88669	0.25	0	0	0.71	0.00707107	0.995925
SCX150-QqQ	Standard	Standard	True	Tyr	25	6.985	0.0269258	0.385481	0.75	0.0212132	2.82843	0.2625	0.00829156	3.15869	0.725	0.0512348	7.06686
SCX150-QqQ	Standard	Standard	True	Tyr	0.125	6.94	0.0187083	0.269572	0.7775	0.0192029	2.46982	0.2525	0.00433013	1.7149	0.7025	0.00433013	0.616388
SCX150-QqQ	Standard	Standard	True	Val	0.0125	11.04	0.0806226	0.730277	0.8075	0.0216506	2.68119	0.4275	0.0108972	2.54906	0.975	0.0111803	1.1467
SCX150-QqQ	Standard	Standard	True	Val	0.025	11.04	0.0738241	0.668697	0.8125	0.0192029	2.36343	0.4325	0.00433013	1.00119	0.97	0.00707107	0.728976
SCX150-QqQ	Standard	Standard	True	Val	0.25	11.0575	0.0772577	0.69869	0.84	0.0234521	2.79191	0.4325	0.00829156	1.91712	0.98	0.00707107	0.721538
SCX150-QqQ	Standard	Standard	True	Val	0.05	11.0475	0.0772577	0.699323	0.8025	0.0163936	2.04282	0.43	0.00707107	1.64443	0.9775	0.00433013	0.44298
SCX150-QqQ	Standard	Standard	True	Val	2.5	11.0725	0.0816624	0.737525	0.785	0.0259808	3.30965	0.4475	0.00433013	0.967626	1	0.00707107	0.707107
SCX150-QqQ	Standard	Standard	True	Val	5	11.0825	0.0772577	0.697114	0.7825	0.0356195	4.55201	0.4625	0.00829156	1.79277	1.015	0.005	0.492611
SCX150-QqQ	Standard	Standard	True	Val	12.5	11.0875	0.0840759	0.758294	0.7975	0.0216506	2.71481	0.4825	0.00829156	1.71846	1.04	0.00707107	0.67991
SCX150-QqQ	Standard	Standard	True	Val	1.25	11.065	0.0715891	0.646987	0.8175	0.0286138	3.50016	0.455	0.005	1.0989	0.9925	0.00433013	0.436285
SCX150-QqQ	Standard	Standard	True	Val	0.5	11.0575	0.0772577	0.69869	0.795	0.015	1.88679	0.4375	0.00433013	0.989743	0.97	0.00707107	0.728976
SCX150-QqQ	Standard	Standard	True	Val	25	11.0775	0.0798044	0.720419	0.77	0.0244949	3.18116	0.52	0.00707107	1.35982	1.0775	0.00829156	0.769519
SCX150-QqQ	Standard	Standard	True	Val	0.125	11.05	0.0738241	0.668092	0.815	0.0269258	3.30378	0.445	0.005	1.1236	0.9875	0.00433013	0.438494
SCX150-QqQ	Standard	Standard	False	Ala	0.025	8.87	0.0430116	0.484911	1.3375	0.141841	10.6049	0.29	0.0768115	26.4867	0.585	0.060208	10.292
SCX150-QqQ	Standard	Standard	False	Ala	0.25	8.885	0.0559017	0.629169	0.925	0.0801561	8.66552	0.3325	0.0163936	4.9304	0.805	0.0357071	4.43567
SCX150-QqQ	Standard	Standard	False	Ala	0.05	8.875	0.0384057	0.432741	1.1075	0.20216	18.2537	0.34	0.0308221	9.06531	0.925	0.192029	20.7599
SCX150-QqQ	Standard	Standard	False	Ala	2.5	8.9075	0.0506828	0.568991	0.825	0.0364005	4.41219	0.355	0.005	1.40845	0.7725	0.0147902	1.91459
SCX150-QqQ	Standard	Standard	False	Ala	5	8.915	0.0471699	0.529107	0.86	0.0273861	3.18443	0.3525	0.00433013	1.2284	0.7825	0.0163936	2.09503
SCX150-QqQ	Standard	Standard	False	Ala	12.5	8.9325	0.0506828	0.567398	0.8625	0.0129904	1.50613	0.36	0.00707107	1.96419	0.7925	0.0147902	1.86627
SCX150-QqQ	Standard	Standard	False	Ala	1.25	8.8875	0.0460299	0.517917	0.8925	0.0660965	7.40577	0.3525	0.00433013	1.2284	0.7975	0.0192029	2.40788
SCX150-QqQ	Standard	Standard	False	Ala	0.5	8.8775	0.0481534	0.542421	0.9625	0.0349106	3.62708	0.355	0.0111803	3.14939	0.77	0.0122474	1.59058
SCX150-QqQ	Standard	Standard	False	Ala	25	8.9275	0.0526189	0.589403	0.885	0.0269258	3.04247	0.3775	0.00433013	1.14705	0.81	0.0122474	1.51203
SCX150-QqQ	Standard	Standard	False	Ala	0.125	8.8775	0.0481534	0.542421	0.8925	0.118612	13.2898	0.345	0.00866025	2.51022	0.7575	0.0975641	12.8797
SCX150-QqQ	Standard	Standard	False	Arg	0.0125	30.8175	0.112999	0.366671	1.18	0.195192	16.5417	0.525	0.0687386	13.0931	1.445	0.0973396	6.73631
SCX150-QqQ	Standard	Standard	False	Arg	0.025	30.82	0.0919239	0.29826	1.1225	0.169171	15.0709	0.445	0.0295804	6.64728	1.79	0.172772	9.65204
SCX150-QqQ	Standard	Standard	False	Arg	0.25	30.775	0.107819	0.350347	1.085	0.125399	11.5575	0.46	0.0360555	7.83815	1.49	0.188414	12.6453
SCX150-QqQ	Standard	Standard	False	Arg	0.05	30.7925	0.0975641	0.316844	1.245	0.31245	25.0964	0.47	0.0122474	2.60584	1.665	0.0807775	4.8515
SCX150-QqQ	Standard	Standard	False	Arg	2.5	30.7925	0.0973075	0.31601	0.7725	0.0286138	3.70405	0.4575	0.0178536	3.90242	1.045	0.015	1.43541
SCX150-QqQ	Standard	Standard	False	Arg	5	30.785	0.0923309	0.299922	0.8275	0.0540255	6.52876	0.4575	0.0277263	6.0604	1.0675	0.0108972	1.02082
SCX150-QqQ	Standard	Standard	False	Arg	12.5	30.795	0.103078	0.334722	0.7725	0.0192029	2.48581	0.48	0.0187083	3.89756	1.0975	0.0227761	2.07527
SCX150-QqQ	Standard	Standard	False	Arg	1.25	30.785	0.111692	0.362812	0.8125	0.0660965	8.13496	0.48	0.0308221	6.42126	1.13	0.083666	7.40407
SCX150-QqQ	Standard	Standard	False	Arg	0.5	30.7875	0.102072	0.331538	0.9175	0.0511737	5.57752	0.45	0.0353553	7.85674	1.1775	0.0711952	6.0463
SCX150-QqQ	Standard	Standard	False	Arg	25	30.7975	0.118189	0.383763	0.7425	0.0227761	3.06749	0.505	0.0295804	5.8575	1.125	0.0259808	2.3094
SCX150-QqQ	Standard	Standard	False	Arg	0.125	30.7725	0.11099	0.360679	1.0225	0.18939	18.5223	0.5075	0.0268095	5.28266	1.7225	0.185792	10.7862
SCX150-QqQ	Standard	Standard	False	Asn	0.0125	5.8025	0.0326917	0.563408	0.9525	0.147712	15.5078	0.2425	0.0192029	7.91871	0.545	0.0753326	13.8225
SCX150-QqQ	Standard	Standard	False	Asn	0.025	5.8125	0.0238485	0.410296	0.7575	0.0216506	2.85817	0.2375	0.00829156	3.49118	0.6075	0.0326917	5.38136
SCX150-QqQ	Standard	Standard	False	Asn	0.25	5.81	0.0291548	0.501803	0.8475	0.0286138	3.37626	0.23	0.00707107	3.07438	0.5625	0.0147902	2.62937
SCX150-QqQ	Standard	Standard	False	Asn	0.05	5.8125	0.0238485	0.410296	0.855	0.0512348	5.99237	0.22	0.00707107	3.21412	0.5425	0.0178536	3.29098
SCX150-QqQ	Standard	Standard	False	Asn	2.5	5.8175	0.0258602	0.444524	0.8475	0.0192029	2.26582	0.245	0.005	2.04082	0.5825	0.00433013	0.743369
SCX150-QqQ	Standard	Standard	False	Asn	5	5.8125	0.0216506	0.372484	0.845	0.0165831	1.9625	0.245	0.005	2.04082	0.595	0.005	0.840336
SCX150-QqQ	Standard	Standard	False	Asn	12.5	5.815	0.0206155	0.354523	0.8225	0.0216506	2.6323	0.26	0	0	0.61	0.00707107	1.15919
SCX150-QqQ	Standard	Standard	False	Asn	1.25	5.81	0.0223607	0.384865	0.835	0.0259808	3.11147	0.235	0.005	2.12766	0.57	0.00707107	1.24054
SCX150-QqQ	Standard	Standard	False	Asn	0.5	5.8125	0.0216506	0.372484	0.8675	0.0238485	2.7491	0.2325	0.00433013	1.86242	0.57	0.00707107	1.24054
SCX150-QqQ	Standard	Standard	False	Asn	25	5.8075	0.0192029	0.330656	0.825	0.0206155	2.49885	0.265	0.005	1.88679	0.6225	0.00829156	1.33198
SCX150-QqQ	Standard	Standard	False	Asn	0.125	5.81	0.0223607	0.384865	0.82	0.0254951	3.10916	0.23	0.00707107	3.07438	0.57	0.0244949	4.29735
SCX150-QqQ	Standard	Standard	False	Asp	0.0125	3.6725	0.0227761	0.620179	0.995	0.115434	11.6014	0.165	0.0206155	12.4943	0.505	0.0829156	16.4189
SCX150-QqQ	Standard	Standard	False	Asp	0.025	3.675	0.0111803	0.304227	0.98	0.106771	10.895	0.1675	0.0147902	8.82997	0.505	0.0939415	18.6023
SCX150-QqQ	Standard	Standard	False	Asp	0.25	3.675	0.0111803	0.304227	0.9575	0.0511737	5.34451	0.1575	0.00829156	5.26448	0.4	0.00707107	1.76777
SCX150-QqQ	Standard	Standard	False	Asp	0.05	3.68	0.00707107	0.192149	1.1725	0.237526	20.2581	0.16	0.01	6.25	0.5175	0.155302	30.0101
SCX150-QqQ	Standard	Standard	False	Asp	2.5	3.68	0.0141421	0.384297	0.925	0.033541	3.62606	0.165	0.005	3.0303	0.395	0.005	1.26582
SCX150-QqQ	Standard	Standard	False	Asp	5	3.68	0.00707107	0.192149	0.925	0.035	3.78378	0.1675	0.00433013	2.58515	0.4075	0.00433013	1.06261
SCX150-QqQ	Standard	Standard	False	Asp	12.5	3.6825	0.00829156	0.225161	0.9375	0.0496865	5.2999	0.1775	0.00433013	2.43951	0.425	0.005	1.17647
SCX150-QqQ	Standard	Standard	False	Asp	1.25	3.6775	0.00829156	0.225467	0.9425	0.0584701	6.20372	0.1625	0.00433013	2.66469	0.3975	0.00433013	1.08934
SCX150-QqQ	Standard	Standard	False	Asp	0.5	3.6725	0.00829156	0.225774	0.945	0.0634429	6.71353	0.1625	0.00433013	2.66469	0.395	0.005	1.26582
SCX150-QqQ	Standard	Standard	False	Asp	25	3.6775	0.00829156	0.225467	0.9225	0.0396074	4.29349	0.175	0.005	2.85714	0.435	0.005	1.14943
SCX150-QqQ	Standard	Standard	False	Asp	0.125	3.6725	0.00829156	0.225774	1.055	0.113248	10.7344	0.1625	0.0108972	6.706	0.5575	0.184577	33.108
SCX150-QqQ	Standard	Standard	False	Gln	0.0125	6.73	0.0360555	0.535743	0.9	0.0972111	10.8012	0.28	0.0158114	5.64692	0.6475	0.0216506	3.34373
SCX150-QqQ	Standard	Standard	False	Gln	0.025	6.7325	0.0303109	0.450217	0.84	0.0223607	2.66199	0.2825	0.00829156	2.93507	0.6725	0.0192029	2.85544
SCX150-QqQ	Standard	Standard	False	Gln	0.25	6.74	0.0291548	0.432563	0.835	0.0229129	2.74406	0.285	0.00866025	3.03869	0.65	0	0
SCX150-QqQ	Standard	Standard	False	Gln	0.05	6.735	0.0295804	0.439204	0.875	0.0680074	7.77227	0.28	0.0122474	4.37409	0.6525	0.00829156	1.27074
SCX150-QqQ	Standard	Standard	False	Gln	2.5	6.7425	0.0303109	0.44955	0.845	0.025	2.95858	0.3225	0.00433013	1.34268	0.69	0	0
SCX150-QqQ	Standard	Standard	False	Gln	5	6.74	0.0291548	0.432563	0.8275	0.0147902	1.78734	0.34	0	0	0.7175	0.00433013	0.603502
SCX150-QqQ	Standard	Standard	False	Gln	12.5	6.7325	0.0286138	0.42501	0.865	0.025	2.89017	0.395	0.005	1.26582	0.78	0	0
SCX150-QqQ	Standard	Standard	False	Gln	1.25	6.7375	0.0303109	0.449883	0.835	0.0165831	1.986	0.2975	0.00433013	1.4555	0.6725	0.00433013	0.643885
SCX150-QqQ	Standard	Standard	False	Gln	0.5	6.7375	0.0258602	0.383825	0.83	0.0273861	3.29953	0.29	0.00707107	2.4383	0.6625	0.00433013	0.653604
SCX150-QqQ	Standard	Standard	False	Gln	25	6.72	0.0223607	0.332748	0.88	0.0339116	3.8536	0.445	0.0111803	2.51244	0.8425	0.00433013	0.513962
SCX150-QqQ	Standard	Standard	False	Gln	0.125	6.7375	0.0258602	0.383825	0.85	0.0374166	4.40195	0.2775	0.00433013	1.56041	0.65	0.00707107	1.08786
SCX150-QqQ	Standard	Standard	False	Glu	0.0125	5.19	0.0223607	0.430842	0.74	0.0524404	7.08655	0.2375	0.0129904	5.46963	1.19	0.394652	33.164
SCX150-QqQ	Standard	Standard	False	Glu	0.025	5.1975	0.0192029	0.369463	0.9625	0.0481534	5.00295	0.245	0.005	2.04082	0.7225	0.0576086	7.97351
SCX150-QqQ	Standard	Standard	False	Glu	0.25	5.195	0.0180278	0.347021	0.8975	0.0396074	4.41309	0.2475	0.00433013	1.74955	0.555	0.005	0.900901
SCX150-QqQ	Standard	Standard	False	Glu	0.05	5.1925	0.0147902	0.284838	0.975	0.0531507	5.45136	0.245	0.0111803	4.5634	0.615	0.0517204	8.40982
SCX150-QqQ	Standard	Standard	False	Glu	2.5	5.205	0.0180278	0.346355	0.8775	0.0294746	3.35892	0.26	0	0	0.5675	0.00433013	0.763018
SCX150-QqQ	Standard	Standard	False	Glu	5	5.2025	0.0147902	0.28429	0.875	0.033541	3.83326	0.2725	0.00433013	1.58904	0.5825	0.00433013	0.743369
SCX150-QqQ	Standard	Standard	False	Glu	12.5	5.2025	0.0178536	0.343173	0.855	0.0259808	3.03869	0.3025	0.00433013	1.43145	0.62	0	0
SCX150-QqQ	Standard	Standard	False	Glu	1.25	5.1975	0.0147902	0.284564	0.86	0.0187083	2.17538	0.2475	0.00433013	1.74955	0.555	0.005	0.900901
SCX150-QqQ	Standard	Standard	False	Glu	0.5	5.1925	0.0147902	0.284838	0.8575	0.0286138	3.33689	0.2525	0.00829156	3.28379	0.5525	0.00433013	0.783733
SCX150-QqQ	Standard	Standard	False	Glu	25	5.195	0.0111803	0.215213	0.86	0.0474342	5.5156	0.3175	0.0147902	4.65833	0.6425	0.0108972	1.69607
SCX150-QqQ	Standard	Standard	False	Glu	0.125	5.195	0.015	0.288739	0.885	0.0364005	4.11306	0.2375	0.00829156	3.49118	0.57	0.01	1.75439
SCX150-QqQ	Standard	Standard	False	Gly	0.25	8.0075	0.0178536	0.222961	1.0825	0.100592	9.29256	0.2725	0.00829156	3.04278	0.5525	0.0553963	10.0265
SCX150-QqQ	Standard	Standard	False	Gly	0.05	8.0325	0.0443706	0.552388	1.19	0.366538	30.8015	0.1725	0.062998	36.5206	0.3775	0.0749583	19.8565
SCX150-QqQ	Standard	Standard	False	Gly	2.5	8.02	0.0474342	0.591448	0.855	0.0433013	5.06448	0.285	0.015	5.26316	0.67	0.0616441	9.20062
SCX150-QqQ	Standard	Standard	False	Gly	5	8.0225	0.0460299	0.57376	0.9125	0.106154	11.6334	0.325	0.053619	16.4982	0.665	0.0269258	4.049
SCX150-QqQ	Standard	Standard	False	Gly	12.5	8.015	0.04272	0.533001	0.86	0.0644205	7.49076	0.3075	0.00829156	2.69644	0.68	0.0158114	2.3252
SCX150-QqQ	Standard	Standard	False	Gly	1.25	7.9775	0.0990896	1.24211	1.5175	0.664732	43.8044	0.2425	0.071894	29.647	0.61	0.0764853	12.5386
SCX150-QqQ	Standard	Standard	False	Gly	0.5	8.005	0.0415331	0.51884	0.9975	0.229497	23.0072	0.29	0.103199	35.5858	0.6775	0.0349106	5.15286
SCX150-QqQ	Standard	Standard	False	Gly	25	8.0025	0.0414578	0.518061	0.85	0.0552268	6.49727	0.2925	0.0129904	4.44116	0.66	0.02	3.0303
SCX150-QqQ	Standard	Standard	False	Gly	0.125	7.97	0.119791	1.50303	0.8075	0.157063	19.4505	0.2075	0.104732	50.4732	0.4175	0.0491808	11.7798
SCX150-QqQ	Standard	Standard	False	His	0.0125	25.365	0.0471699	0.185965	1.7475	0.232527	13.3063	0.3125	0.0268095	8.57904	1.3625	0.218103	16.0075
SCX150-QqQ	Standard	Standard	False	His	0.025	25.3675	0.0383243	0.151076	1.6275	0.162231	9.96808	0.3	0.01	3.33333	1.11	0.136565	12.3032
SCX150-QqQ	Standard	Standard	False	His	0.25	25.3575	0.0192029	0.0757285	1.235	0.0593717	4.80743	0.265	0.0206155	7.77944	0.855	0.0438748	5.13156
SCX150-QqQ	Standard	Standard	False	His	0.05	25.3875	0.0163936	0.0645735	1.43	0.232702	16.2728	0.2925	0.0227761	7.7867	1.1325	0.140957	12.4465
SCX150-QqQ	Standard	Standard	False	His	2.5	25.3375	0.0660965	0.260864	0.9525	0.0396074	4.15826	0.2525	0.00829156	3.28379	0.6275	0.0129904	2.07018
SCX150-QqQ	Standard	Standard	False	His	5	25.3475	0.0668487	0.263729	0.945	0.0269258	2.84929	0.2625	0.0147902	5.63436	0.64	0.01	1.5625
SCX150-QqQ	Standard	Standard	False	His	12.5	25.355	0.0572276	0.225705	0.8775	0.043229	4.92639	0.3125	0.0192029	6.14492	0.6875	0.0147902	2.1513
SCX150-QqQ	Standard	Standard	False	His	1.25	25.335	0.0357071	0.14094	0.97	0.0412311	4.25062	0.2475	0.0108972	4.40293	0.6525	0.0192029	2.94297
SCX150-QqQ	Standard	Standard	False	His	0.5	25.345	0.0206155	0.0813396	1.0475	0.0641775	6.12673	0.255	0.015	5.88235	0.73	0.0234521	3.21261
SCX150-QqQ	Standard	Standard	False	His	25	25.36	0.0474342	0.187043	0.99	0.11	11.1111	0.365	0.0217945	5.97109	0.7575	0.0178536	2.35691
SCX150-QqQ	Standard	Standard	False	His	0.125	25.3675	0.0258602	0.101942	1.2975	0.0828779	6.38751	0.2725	0.0178536	6.55177	0.98	0.0273861	2.7945
SCX150-QqQ	Standard	Standard	False	Ile	0.0125	12.9225	0.101827	0.787983	0.8325	0.0785414	9.4344	0.48	0.0524404	10.9251	0.995	0.110793	11.1349
SCX150-QqQ	Standard	Standard	False	Ile	0.025	12.9425	0.110764	0.855819	0.84	0.05	5.95238	0.4625	0.0396074	8.56377	1.0775	0.0779022	7.2299
SCX150-QqQ	Standard	Standard	False	Ile	0.25	12.9575	0.110764	0.854828	0.8025	0.0129904	1.61874	0.5075	0.00829156	1.63381	1.0225	0.0460299	4.5017
SCX150-QqQ	Standard	Standard	False	Ile	0.05	12.9475	0.104013	0.803346	0.8325	0.043229	5.19268	0.495	0.00866025	1.74955	1.0525	0.0227761	2.164
SCX150-QqQ	Standard	Standard	False	Ile	2.5	12.985	0.111915	0.86188	0.785	0.025	3.18471	0.535	0.0111803	2.08978	1.075	0.033541	3.12009
SCX150-QqQ	Standard	Standard	False	Ile	5	12.9875	0.113441	0.873459	0.775	0.0390512	5.03887	0.5575	0.0147902	2.65295	1.08	0.0212132	1.96419
SCX150-QqQ	Standard	Standard	False	Ile	12.5	12.9875	0.115407	0.8886	0.7625	0.0258602	3.3915	0.6175	0.0192029	3.10978	1.1125	0.0163936	1.47358
SCX150-QqQ	Standard	Standard	False	Ile	1.25	12.97	0.109772	0.846357	0.7875	0.0356195	4.52311	0.525	0.0165831	3.15869	1.055	0.0111803	1.05975
SCX150-QqQ	Standard	Standard	False	Ile	0.5	12.9625	0.104253	0.804268	0.7875	0.0147902	1.87812	0.5175	0.00829156	1.60223	1.045	0.035	3.34928
SCX150-QqQ	Standard	Standard	False	Ile	25	12.985	0.114564	0.882283	0.7675	0.0163936	2.13597	0.7	0.0504975	7.21393	1.15	0.0291548	2.5352
SCX150-QqQ	Standard	Standard	False	Ile	0.125	12.9475	0.104013	0.803346	0.84	0.0956556	11.3876	0.5025	0.0108972	2.16861	1.065	0.0320156	3.00616
SCX150-QqQ	Standard	Standard	False	Leu	0.0125	13.8025	0.11322	0.820286	1.13	0.347131	30.7196	0.4825	0.0481534	9.97998	0.86	0.083666	9.7286
SCX150-QqQ	Standard	Standard	False	Leu	0.025	13.8075	0.110764	0.802205	0.9325	0.0530919	5.6935	0.5125	0.0286138	5.58318	0.945	0.0502494	5.31739
SCX150-QqQ	Standard	Standard	False	Leu	0.25	13.8425	0.11519	0.832148	0.9575	0.0782224	8.16945	0.49	0.00707107	1.44308	0.905	0.045	4.97238
SCX150-QqQ	Standard	Standard	False	Leu	0.05	13.825	0.114127	0.825513	0.925	0.0320156	3.46115	0.48	0.0187083	3.89756	0.9	0.0474342	5.27046
SCX150-QqQ	Standard	Standard	False	Leu	2.5	13.8575	0.115407	0.832812	0.9	0.0122474	1.36083	0.535	0.005	0.934579	0.955	0.0287228	3.00762
SCX150-QqQ	Standard	Standard	False	Leu	5	13.86	0.118954	0.858252	0.9375	0.0402337	4.29159	0.545	0.0111803	2.05144	0.9425	0.0147902	1.56925
SCX150-QqQ	Standard	Standard	False	Leu	12.5	13.845	0.116726	0.843093	0.97	0.0561249	5.78607	0.5975	0.0147902	2.47535	0.9625	0.0286138	2.97286
SCX150-QqQ	Standard	Standard	False	Leu	1.25	13.85	0.109772	0.792581	0.9275	0.0389711	4.20174	0.505	0.0111803	2.21393	0.935	0.0180278	1.9281
SCX150-QqQ	Standard	Standard	False	Leu	0.5	13.845	0.107355	0.775403	0.8875	0.0414578	4.6713	0.4975	0.00433013	0.870377	0.9275	0.0147902	1.59463
SCX150-QqQ	Standard	Standard	False	Leu	25	13.83	0.116404	0.841681	1.0225	0.0683283	6.68247	0.685	0.0403113	5.88486	0.99	0.0463681	4.68365
SCX150-QqQ	Standard	Standard	False	Leu	0.125	13.8325	0.110764	0.800755	0.92	0.0689202	7.49133	0.4725	0.0129904	2.74929	0.925	0.0206155	2.22871
SCX150-QqQ	Standard	Standard	False	Lys	0.0125	27.4925	0.0580409	0.211116	1.2075	0.141134	11.6881	0.3775	0.0129904	3.44116	1.525	0.308423	20.2245
SCX150-QqQ	Standard	Standard	False	Lys	0.025	27.4925	0.0605702	0.220315	1.225	0.113688	9.28067	0.375	0.0287228	7.65942	1.305	0.178115	13.6487
SCX150-QqQ	Standard	Standard	False	Lys	0.25	27.4575	0.0704894	0.256722	1.0275	0.0878564	8.5505	0.3475	0.0258602	7.44178	0.9675	0.0672216	6.94797
SCX150-QqQ	Standard	Standard	False	Lys	0.05	27.465	0.0672681	0.244923	1.455	0.296774	20.3969	0.36	0.0223607	6.2113	1.465	0.255979	17.4729
SCX150-QqQ	Standard	Standard	False	Lys	2.5	27.465	0.065	0.236665	0.8125	0.0605702	7.45479	0.33	0.0254951	7.72579	0.7725	0.0163936	2.12215
SCX150-QqQ	Standard	Standard	False	Lys	5	27.4625	0.0664737	0.242053	0.8725	0.0414578	4.75161	0.315	0.0111803	3.54931	0.765	0.015	1.96078
SCX150-QqQ	Standard	Standard	False	Lys	12.5	27.47	0.0696419	0.25352	0.7975	0.0216506	2.71481	0.3325	0.0311247	9.36083	0.7675	0.0129904	1.69256
SCX150-QqQ	Standard	Standard	False	Lys	1.25	27.465	0.0657647	0.239449	0.845	0.0111803	1.32312	0.3225	0.00829156	2.57103	0.7775	0.0147902	1.90228
SCX150-QqQ	Standard	Standard	False	Lys	0.5	27.4525	0.0729298	0.265658	0.945	0.0680074	7.19655	0.3375	0.0349106	10.3439	0.8825	0.0491808	5.57289
SCX150-QqQ	Standard	Standard	False	Lys	25	27.465	0.076974	0.280262	0.7875	0.0294746	3.7428	0.345	0.0320156	9.27989	0.7825	0.0108972	1.39262
SCX150-QqQ	Standard	Standard	False	Lys	0.125	27.4575	0.0641775	0.233734	1.26	0.175926	13.9624	0.355	0.0269258	7.58474	1.24	0.170294	13.7334
SCX150-QqQ	Standard	Standard	False	Met	0.0125	8.775	0.0634429	0.722996	0.8175	0.0491808	6.016	0.31	0.0291548	9.40476	0.8975	0.0798044	8.89186
SCX150-QqQ	Standard	Standard	False	Met	0.025	8.78	0.0604152	0.688101	0.8725	0.0465698	5.33752	0.3	0.0158114	5.27046	0.8225	0.0449305	5.46268
SCX150-QqQ	Standard	Standard	False	Met	0.25	8.7925	0.0593191	0.674655	0.8325	0.0216506	2.60068	0.3125	0.0108972	3.48712	0.825	0.0165831	2.01008
SCX150-QqQ	Standard	Standard	False	Met	0.05	8.78	0.0514782	0.586312	0.7975	0.0326917	4.09928	0.31	0.00707107	2.28099	0.8175	0.0129904	1.58904
SCX150-QqQ	Standard	Standard	False	Met	2.5	8.8075	0.0593191	0.673506	0.815	0.015	1.84049	0.3225	0.00433013	1.34268	0.8525	0.0129904	1.5238
SCX150-QqQ	Standard	Standard	False	Met	5	8.82	0.0583095	0.661106	0.815	0.0229129	2.8114	0.3275	0.00829156	2.53177	0.875	0.015	1.71429
SCX150-QqQ	Standard	Standard	False	Met	12.5	8.83	0.065192	0.738302	0.83	0.0316228	3.80997	0.3325	0.00433013	1.30229	0.8925	0.0258602	2.8975
SCX150-QqQ	Standard	Standard	False	Met	1.25	8.8	0.0538516	0.611951	0.825	0.0357071	4.32814	0.315	0.0111803	3.54931	0.835	0.00866025	1.03716
SCX150-QqQ	Standard	Standard	False	Met	0.5	8.79	0.0538516	0.612647	0.815	0.0259808	3.18782	0.315	0.015	4.7619	0.83	0.0122474	1.4756
SCX150-QqQ	Standard	Standard	False	Met	25	8.8325	0.0637868	0.722182	0.88	0.0254951	2.89717	0.345	0.0111803	3.24068	0.91	0.0458258	5.0358
SCX150-QqQ	Standard	Standard	False	Met	0.125	8.7825	0.0526189	0.599134	0.835	0.033541	4.01689	0.3025	0.0108972	3.6024	0.815	0.0206155	2.52951
SCX150-QqQ	Standard	Standard	False	Phe	0.0125	11.72	0.0940744	0.802683	1.19	0.236854	19.9037	0.465	0.0165831	3.56626	1.4925	0.153195	10.2643
SCX150-QqQ	Standard	Standard	False	Phe	0.025	11.73	0.0894427	0.762513	0.915	0.0804674	8.79425	0.45	0.0254951	5.66558	1.1325	0.0912072	8.05361
SCX150-QqQ	Standard	Standard	False	Phe	0.25	11.7525	0.0928372	0.789936	0.8425	0.0216506	2.56981	0.4625	0.00433013	0.936244	1.0425	0.0163936	1.57253
SCX150-QqQ	Standard	Standard	False	Phe	0.05	11.74	0.0961769	0.819224	0.8725	0.0258602	2.96392	0.445	0.015	3.37079	1.0325	0.0192029	1.85984
SCX150-QqQ	Standard	Standard	False	Phe	2.5	11.77	0.100747	0.855966	0.84	0.0273861	3.26025	0.4975	0.00433013	0.870377	1.0725	0.0163936	1.52854
SCX150-QqQ	Standard	Standard	False	Phe	5	11.77	0.0966954	0.821541	0.825	0.0433013	5.24864	0.5275	0.0129904	2.46263	1.1025	0.0192029	1.74176
SCX150-QqQ	Standard	Standard	False	Phe	12.5	11.7625	0.100094	0.850956	0.865	0.0259808	3.00356	0.61	0.0187083	3.06693	1.1575	0.0216506	1.87047
SCX150-QqQ	Standard	Standard	False	Phe	1.25	11.76	0.0940744	0.799953	0.8275	0.0178536	2.15753	0.4775	0.00433013	0.906833	1.0625	0.0147902	1.39202
SCX150-QqQ	Standard	Standard	False	Phe	0.5	11.7525	0.0928372	0.789936	0.8675	0.0286138	3.29842	0.4625	0.00829156	1.79277	1.0475	0.00829156	0.791557
SCX150-QqQ	Standard	Standard	False	Phe	25	11.7475	0.0973075	0.828325	0.85	0.0122474	1.44088	0.6975	0.0389711	5.58726	1.225	0.035	2.85714
SCX150-QqQ	Standard	Standard	False	Phe	0.125	11.7475	0.0928372	0.790272	0.8275	0.0396074	4.7864	0.4475	0.0108972	2.43514	1.03	0.00707107	0.686511
SCX150-QqQ	Standard	Standard	False	Pro	0.0125	8.4725	0.0664737	0.784582	0.8475	0.105919	12.4978	0.345	0.0259808	7.53066	0.86	0.0940744	10.9389
SCX150-QqQ	Standard	Standard	False	Pro	0.025	8.4725	0.061796	0.729372	0.8125	0.0443706	5.461	0.36	0.0212132	5.89256	0.81	0.0703562	8.68596
SCX150-QqQ	Standard	Standard	False	Pro	0.25	8.49	0.067082	0.79013	0.8425	0.0496865	5.89751	0.3475	0.00433013	1.24608	0.805	0.0111803	1.38886
SCX150-QqQ	Standard	Standard	False	Pro	0.05	8.4825	0.0660965	0.77921	0.865	0.0364005	4.20816	0.34	0.00707107	2.07973	0.7875	0.0192029	2.43846
SCX150-QqQ	Standard	Standard	False	Pro	2.5	8.5	0.067082	0.7892	0.83	0.0141421	1.70387	0.3825	0.00433013	1.13206	0.845	0.005	0.591716
SCX150-QqQ	Standard	Standard	False	Pro	5	8.4975	0.0660965	0.777835	0.835	0.0415331	4.97403	0.42	0.00707107	1.68359	0.88	0.00707107	0.80353
SCX150-QqQ	Standard	Standard	False	Pro	12.5	8.4875	0.061796	0.728083	0.8425	0.0178536	2.11912	0.475	0.00866025	1.82321	0.9375	0.00829156	0.884433
SCX150-QqQ	Standard	Standard	False	Pro	1.25	8.4925	0.0637868	0.751095	0.83	0.034641	4.17362	0.37	0	0	0.825	0.005	0.606061
SCX150-QqQ	Standard	Standard	False	Pro	0.5	8.4875	0.0637868	0.751538	0.8275	0.0396074	4.7864	0.355	0.00866025	2.43951	0.8175	0.00433013	0.529679
SCX150-QqQ	Standard	Standard	False	Pro	25	8.4725	0.0637868	0.752868	0.83	0.0244949	2.95119	0.52	0.0122474	2.35528	0.995	0.0165831	1.66665
SCX150-QqQ	Standard	Standard	False	Pro	0.125	8.4825	0.0593191	0.699311	0.855	0.0206155	2.41117	0.3475	0.00829156	2.38606	0.8075	0.0216506	2.68119
SCX150-QqQ	Standard	Standard	False	Ser	0.0125	5.61	0.0316228	0.563686	1.0075	0.14906	14.795	0.2475	0.0192029	7.75873	0.5475	0.0807388	14.7468
SCX150-QqQ	Standard	Standard	False	Ser	0.025	5.61	0.0223607	0.398586	0.9275	0.083479	9.00044	0.24	0.0187083	7.79512	0.5425	0.0129904	2.39454
SCX150-QqQ	Standard	Standard	False	Ser	0.25	5.6225	0.0238485	0.424161	0.875	0.0364005	4.16006	0.23	0.00707107	3.07438	0.49	0.0122474	2.49948
SCX150-QqQ	Standard	Standard	False	Ser	0.05	5.6175	0.0258602	0.460351	0.9425	0.138812	14.7281	0.2225	0.0192029	8.6305	0.545	0.119687	21.9609
SCX150-QqQ	Standard	Standard	False	Ser	2.5	5.6275	0.0258602	0.459533	0.86	0.0552268	6.42172	0.2325	0.00433013	1.86242	0.49	0.00707107	1.44308
SCX150-QqQ	Standard	Standard	False	Ser	5	5.6225	0.0216506	0.385071	0.855	0.0287228	3.35939	0.2375	0.00433013	1.82321	0.4875	0.00433013	0.888231
SCX150-QqQ	Standard	Standard	False	Ser	12.5	5.6225	0.0227761	0.405088	0.8775	0.0129904	1.48039	0.2475	0.00433013	1.74955	0.4925	0.00433013	0.879214
SCX150-QqQ	Standard	Standard	False	Ser	1.25	5.6225	0.0192029	0.341536	0.8475	0.0363146	4.28491	0.2275	0.00433013	1.90335	0.485	0.005	1.03093
SCX150-QqQ	Standard	Standard	False	Ser	0.5	5.62	0.0223607	0.397877	0.8725	0.0593191	6.79875	0.2275	0.00433013	1.90335	0.48	0.00707107	1.47314
SCX150-QqQ	Standard	Standard	False	Ser	25	5.6125	0.0192029	0.342145	0.855	0.0206155	2.41117	0.25	0.00707107	2.82843	0.495	0.005	1.0101
SCX150-QqQ	Standard	Standard	False	Ser	0.125	5.615	0.0229129	0.408066	0.915	0.035	3.82514	0.2325	0.00433013	1.86242	0.5075	0.0311247	6.13296
SCX150-QqQ	Standard	Standard	False	Thr	0.0125	5.975	0.025	0.41841	1.0975	0.170055	15.4948	0.2575	0.0163936	6.36645	1.1675	0.192532	16.491
SCX150-QqQ	Standard	Standard	False	Thr	0.025	5.975	0.0229129	0.383479	1.22	0.147139	12.0606	0.245	0.0180278	7.35827	1.1225	0.0967923	8.62292
SCX150-QqQ	Standard	Standard	False	Thr	0.25	5.9775	0.0258602	0.432626	0.86	0.041833	4.8643	0.2375	0.00433013	1.82321	0.5925	0.00829156	1.39942
SCX150-QqQ	Standard	Standard	False	Thr	0.05	5.9775	0.0227761	0.38103	1.135	0.194743	17.158	0.2375	0.00829156	3.49118	0.7875	0.270127	34.3019
SCX150-QqQ	Standard	Standard	False	Thr	2.5	5.9875	0.0258602	0.431903	0.845	0.015	1.77515	0.245	0.005	2.04082	0.585	0.005	0.854701
SCX150-QqQ	Standard	Standard	False	Thr	5	5.9925	0.0216506	0.361296	0.8475	0.0129904	1.53279	0.245	0.005	2.04082	0.6025	0.00433013	0.718693
SCX150-QqQ	Standard	Standard	False	Thr	12.5	5.9975	0.0238485	0.39764	0.8625	0.0349106	4.04761	0.26	0	0	0.6225	0.00433013	0.695603
SCX150-QqQ	Standard	Standard	False	Thr	1.25	5.98	0.0223607	0.373924	0.85	0.0282843	3.32756	0.24	0.00707107	2.94628	0.5825	0.00829156	1.42344
SCX150-QqQ	Standard	Standard	False	Thr	0.5	5.9775	0.0192029	0.321252	0.8425	0.0248747	2.95248	0.235	0.005	2.12766	0.58	0.00707107	1.21915
SCX150-QqQ	Standard	Standard	False	Thr	25	5.9925	0.0238485	0.397972	0.865	0.0206155	2.3833	0.27	0.0122474	4.53609	0.655	0.0111803	1.70692
SCX150-QqQ	Standard	Standard	False	Thr	0.125	5.9775	0.0192029	0.321252	0.85	0.0367423	4.32263	0.2425	0.00433013	1.78562	0.63	0.0158114	2.50974
SCX150-QqQ	Standard	Standard	False	Trp	0.0125	14.2475	0.110764	0.77743	0.87	0.0604152	6.94428	0.475	0.0206155	4.34011	1.43	0.194036	13.569
SCX150-QqQ	Standard	Standard	False	Trp	0.025	14.2525	0.102072	0.716171	0.8075	0.0294746	3.6501	0.4525	0.0192029	4.24373	1.16	0.0141421	1.21915
SCX150-QqQ	Standard	Standard	False	Trp	0.25	14.275	0.109659	0.768186	0.78	0.0234521	3.00668	0.47	0.00707107	1.50448	1.1425	0.0129904	1.13701
SCX150-QqQ	Standard	Standard	False	Trp	0.05	14.2675	0.09782	0.685614	0.765	0.0403113	5.26945	0.46	0.0212132	4.61157	1.155	0.0206155	1.78489
SCX150-QqQ	Standard	Standard	False	Trp	2.5	14.31	0.107471	0.75102	0.7825	0.0147902	1.89012	0.4825	0.00829156	1.71846	1.175	0.0111803	0.951518
SCX150-QqQ	Standard	Standard	False	Trp	5	14.3175	0.108714	0.759309	0.81	0.0141421	1.74594	0.5125	0.00433013	0.844903	1.2175	0.00829156	0.681032
SCX150-QqQ	Standard	Standard	False	Trp	12.5	14.3325	0.11322	0.789952	0.79	0.0353553	4.47536	0.5675	0.0129904	2.28905	1.3125	0.0108972	0.830266
SCX150-QqQ	Standard	Standard	False	Trp	1.25	14.29	0.103199	0.722175	0.8175	0.0192029	2.34897	0.4775	0.00829156	1.73645	1.155	0.0111803	0.967995
SCX150-QqQ	Standard	Standard	False	Trp	0.5	14.2825	0.101827	0.71295	0.7925	0.0178536	2.25282	0.475	0.005	1.05263	1.14	0.0122474	1.07434
SCX150-QqQ	Standard	Standard	False	Trp	25	14.3525	0.11987	0.835184	0.8075	0.0192029	2.37806	0.6375	0.0204634	3.20994	1.4275	0.0248747	1.74253
SCX150-QqQ	Standard	Standard	False	Trp	0.125	14.26	0.107471	0.753653	0.77	0.0141421	1.83664	0.455	0.0111803	2.45722	1.14	0.0187083	1.64108
SCX150-QqQ	Standard	Standard	False	Tyr	0.0125	6.9125	0.0238485	0.345005	1.0375	0.0914809	8.81743	0.25	0.0173205	6.9282	1.2875	0.167089	12.9778
SCX150-QqQ	Standard	Standard	False	Tyr	0.025	6.915	0.0180278	0.260705	1.26	0.372626	29.5735	0.2575	0.0286138	11.1122	1.3025	0.316889	24.3293
SCX150-QqQ	Standard	Standard	False	Tyr	0.25	6.9175	0.0258602	0.373837	0.7725	0.0192029	2.48581	0.2575	0.0129904	5.04481	0.7225	0.0147902	2.04709
SCX150-QqQ	Standard	Standard	False	Tyr	0.05	6.915	0.0217945	0.315177	0.79	0.0484768	6.1363	0.2625	0.0178536	6.80136	0.8	0.0561249	7.01561
SCX150-QqQ	Standard	Standard	False	Tyr	2.5	6.9375	0.0258602	0.37276	0.7675	0.0129904	1.69256	0.2525	0.00829156	3.28379	0.7475	0.00433013	0.579281
SCX150-QqQ	Standard	Standard	False	Tyr	5	6.9425	0.0216506	0.311856	0.76	0.0187083	2.46162	0.2525	0.00433013	1.7149	0.7725	0.00433013	0.560534
SCX150-QqQ	Standard	Standard	False	Tyr	12.5	6.9575	0.0227761	0.32736	0.7475	0.0163936	2.19312	0.2625	0.00829156	3.15869	0.82	0.00707107	0.862325
SCX150-QqQ	Standard	Standard	False	Tyr	1.25	6.9225	0.0192029	0.277398	0.77	0.0308221	4.00287	0.2575	0.00829156	3.22002	0.735	0.005	0.680272
SCX150-QqQ	Standard	Standard	False	Tyr	0.5	6.9175	0.0192029	0.277598	0.755	0.0165831	2.19644	0.2625	0.0129904	4.94872	0.725	0.005	0.689655
SCX150-QqQ	Standard	Standard	False	Tyr	25	6.9525	0.0258602	0.371955	0.755	0.0180278	2.38778	0.2875	0.00433013	1.50613	0.8625	0.0147902	1.71481
SCX150-QqQ	Standard	Standard	False	Tyr	0.125	6.91	0.0187083	0.270742	0.7825	0.0147902	1.89012	0.2575	0.00829156	3.22002	0.725	0.0111803	1.54212
SCX150-QqQ	Standard	Standard	False	Val	0.0125	10.9975	0.0732718	0.666258	1.0025	0.127549	12.7231	0.5475	0.0708431	12.9394	0.97	0.172337	17.7667
SCX150-QqQ	Standard	Standard	False	Val	0.025	10.9775	0.0759523	0.691891	0.8775	0.0936416	10.6714	0.42	0.00707107	1.68359	0.88	0.0886002	10.0682
SCX150-QqQ	Standard	Standard	False	Val	0.25	11.0125	0.0683283	0.620461	0.845	0.0482183	5.7063	0.4275	0.0277263	6.48569	1.045	0.033541	3.20967
SCX150-QqQ	Standard	Standard	False	Val	0.05	10.9975	0.0686932	0.624625	0.9075	0.172681	19.0282	0.405	0.0403113	9.9534	0.99	0.204695	20.6763
SCX150-QqQ	Standard	Standard	False	Val	2.5	11.0275	0.0816624	0.740534	0.8075	0.0227761	2.82057	0.45	0	0	1.0025	0.00829156	0.827088
SCX150-QqQ	Standard	Standard	False	Val	5	11.03	0.0784219	0.710988	0.7975	0.0178536	2.23869	0.4725	0.00829156	1.75483	1.02	0.01	0.980392
SCX150-QqQ	Standard	Standard	False	Val	12.5	11.0275	0.0775806	0.703519	0.8325	0.0356195	4.27862	0.4975	0.00829156	1.66665	1.0475	0.00829156	0.791557
SCX150-QqQ	Standard	Standard	False	Val	1.25	11.02	0.0717635	0.651211	0.8625	0.0286138	3.31754	0.4425	0.0147902	3.34242	1.005	0.0111803	1.11247
SCX150-QqQ	Standard	Standard	False	Val	0.5	11.015	0.0763217	0.692889	0.8175	0.0369966	4.52558	0.43	0.01	2.32558	1.0075	0.0147902	1.46801
SCX150-QqQ	Standard	Standard	False	Val	25	11.0175	0.0798044	0.724343	0.825	0.0304138	3.68652	0.53	0.00707107	1.33416	1.0575	0.0108972	1.03047
SCX150-QqQ	Standard	Standard	False	Val	0.125	11.0075	0.0732718	0.665653	0.83	0.11811	14.2301	0.4175	0.0192029	4.59949	1.0725	0.061796	5.76187
DS-FIA-QqToF	Sample	Water	True	Ala	3	0.13	0	0	2.2375	0.840219	37.5517	0.09	0	0	0.1975	0.00433013	2.19247
DS-FIA-QqToF	Sample	Water	True	Arg	3	0.1275	0.00433013	3.39618	2.0825	0.340028	16.3279	0.06	0	0	0.1325	0.0108972	8.22434
DS-FIA-QqToF	Sample	Water	True	Asn	3	0.13	0	0	4.6575	1.16538	25.0217	0.12	0	0	0.2925	0.00433013	1.48039
DS-FIA-QqToF	Sample	Water	True	Asp	3	0.14	0	0	1.5625	0.208971	13.3741	0.09	0.00707107	7.85674	0.2225	0.00829156	3.72654
DS-FIA-QqToF	Sample	Water	True	Gln-Lys	6	0.13	0	0	1.2125	0.0108972	0.898742	0.1	0	0	0.2075	0.00433013	2.08681
DS-FIA-QqToF	Sample	Water	True	Glu	3	0.1325	0.00829156	6.25778	1.2575	0.0544862	4.3329	0.0975	0.00829156	8.50417	0.21	0.0122474	5.83212
DS-FIA-QqToF	Sample	Water	True	Gly	3	0.125	0.005	4	2.0925	1.13206	54.101	0.0875	0.00433013	4.94872	0.1775	0.0303109	17.0766
DS-FIA-QqToF	Sample	Water	True	His	3	0.13	0	0	1.3	0.0360555	2.7735	0.0675	0.00433013	6.415	0.1475	0.00433013	2.93568
DS-FIA-QqToF	Sample	Water	True	Ile-Leu	6	0.14	0	0	2.1575	0.22095	10.241	0.0975	0.00433013	4.44116	0.245	0.0269258	10.9901
DS-FIA-QqToF	Sample	Water	True	Met	3	0.13	0	0	1.645	0.0320156	1.94624	0.09	0	0	0.185	0.005	2.7027
DS-FIA-QqToF	Sample	Water	True	Phe	3	0.13	0	0	1.6125	0.0326917	2.02739	0.0825	0.00433013	5.24864	0.185	0.005	2.7027
DS-FIA-QqToF	Sample	Water	True	Pro	3	0.13	0	0	1.705	0.0492443	2.88823	0.09	0	0	0.1925	0.00829156	4.3073
DS-FIA-QqToF	Sample	Water	True	Ser	3	0.1225	0.00433013	3.5348	3.49	1.19187	34.151	0.1075	0.00433013	4.02803	0.23	0.0122474	5.32498
DS-FIA-QqToF	Sample	Water	True	Thr	3	0.1225	0.00433013	3.5348	3.1775	1.15357	36.3043	0.1	0	0	0.2075	0.00433013	2.08681
DS-FIA-QqToF	Sample	Water	True	Trp	3	0.14	0	0	1.665	0.0295804	1.7766	0.08	0	0	0.1875	0.00433013	2.3094
DS-FIA-QqToF	Sample	Water	True	Tyr	3	0.13	0	0	1.565	0.276451	17.6646	0.1	0	0	0.19	0.00707107	3.72161
DS-FIA-QqToF	Sample	Water	True	Val	3	0.13	0	0	1.63	0.0474342	2.91007	0.085	0.005	5.88235	0.185	0.005	2.7027
DS-FIA-QqToF	Sample	Water	False	Ala	3	0.13	0	0	2.225	0.795283	35.7431	0.0925	0.00433013	4.68122	0.2	0.0187083	9.35414
DS-FIA-QqToF	Sample	Water	False	Arg	3	0.13	0	0	2.235	0.107121	4.7929	0.06	0	0	0.12	0.00707107	5.89256
DS-FIA-QqToF	Sample	Water	False	Asn	3	0.1225	0.00433013	3.5348	1.9175	1.17944	61.509	0.1075	0.00433013	4.02803	0.215	0.005	2.32558
DS-FIA-QqToF	Sample	Water	False	Asp	3	0.14	0	0	1.7025	0.142368	8.36231	0.085	0.00866025	10.1885	0.2175	0.0268095	12.3262
DS-FIA-QqToF	Sample	Water	False	Gln-Lys	6	0.12	0	0	2.51	0.855073	34.0667	0.09	0	0	0.1825	0.00433013	2.37267
DS-FIA-QqToF	Sample	Water	False	Glu	3	0.135	0.005	3.7037	1.4225	0.0843727	5.9313	0.1	0.0122474	12.2474	0.22	0.0234521	10.66
DS-FIA-QqToF	Sample	Water	False	Gly	3	0.125	0.005	4	2.5625	1.82254	71.1237	0.08	0	0	0.245	0.0517204	21.1104
DS-FIA-QqToF	Sample	Water	False	His	3	0.13	0	0	1.1625	0.0363146	3.12384	0.0675	0.00433013	6.415	0.1275	0.00433013	3.39618
DS-FIA-QqToF	Sample	Water	False	Ile-Leu	6	0.13	0	0	1.5975	0.0746241	4.6713	0.08	0	0	0.185	0.00866025	4.68122
DS-FIA-QqToF	Sample	Water	False	Met	3	0.13	0	0	1.7075	0.0238485	1.39669	0.09	0	0	0.1925	0.00433013	2.24942
[truncated: 909 more rows]

## Sheet: S2 - LC_KPI_relation
Method	Sample type	Matrix	ISTD	Concentration	Analyte_1	Analyte_2	Selectivity_mean	Selectivity_std	Selectivity_rsd [%]	Resolution_mean	Resolution_std	Resolution_rsd [%]	Column efficieny_1_mean	Column efficieny_1_std	Column efficieny_1_rsd [%]	Column efficieny_2_mean	Column efficieny_2_std	Column efficieny_2_rsd [%]		Floats are rounded to 3 decimals
SCX150-QqQ	Sample	CGXII	False	3	Lys	Gln	4.34808	0.00460236	0.105848	37.2319	0.828692	2.22576	38612.1	2634.2	6.82222	2329.89	73.4638	3.1531
SCX150-QqQ	Sample	CGXII	False	3	Leu	Ile	1.06967	4.03817e-05	0.00377515	0.95732	0.00785842	0.820877	3798.92	64.6217	1.70105	3213.5	96.8984	3.01535
SCX150-QqQ	Sample	CGXII	True	3	Lys	Gln	4.31562	0.00113866	0.0263846	37.7609	1.30864	3.46559	41446.3	5019.03	12.1097	2363.18	72.696	3.07619
SCX150-QqQ	Sample	CGXII	True	3	Leu	Ile	1.06959	0.000355728	0.0332583	0.942074	0.00818774	0.869118	3651.23	101.223	2.7723	3147.24	56.4083	1.79231
SCX150-QqQ	Sample	CGXIIMOPS	False	3	Lys	Gln	4.35091	0.00261774	0.0601653	37.5182	2.26514	6.03744	42747.7	10901.3	25.5015	2225.38	53.864	2.42044
SCX150-QqQ	Sample	CGXIIMOPS	False	3	Leu	Ile	1.0706	0.000381761	0.0356587	0.978436	0.0111813	1.14277	3969.8	124.746	3.14237	3191.54	87.2262	2.73304
SCX150-QqQ	Sample	CGXIIMOPS	True	3	Lys	Gln	4.31509	0.00253522	0.0587524	38.0351	0.766033	2.01402	42393.2	2272.02	5.3594	2364.99	74.5567	3.15251
SCX150-QqQ	Sample	CGXIIMOPS	True	3	Leu	Ile	1.0699	0.000330924	0.0309304	0.943179	0.00787345	0.834778	3661.27	6.00869	0.164115	3098.63	84.6955	2.73332
SCX150-QqQ	Sample	Water	False	3	Lys	Gln	4.34751	0.00164549	0.037849	38.1597	0.762348	1.99779	43999.6	3465.09	7.87528	2264.95	2.94079	0.129839
SCX150-QqQ	Sample	Water	False	3	Leu	Ile	1.07058	0.000381425	0.0356278	0.979256	0.0183072	1.8695	3768.94	148.057	3.92834	3373.41	185.715	5.50526
SCX150-QqQ	Sample	Water	True	3	Lys	Gln	4.31351	0.00444748	0.103106	37.9126	0.7337	1.93524	42005.3	4270.8	10.1673	2370.12	69.4754	2.9313
SCX150-QqQ	Sample	Water	True	3	Leu	Ile	1.07051	0.000349332	0.0326322	0.958693	0.0104894	1.09414	3757.1	74.5684	1.98473	3115.42	76.5208	2.45619
SCX150-QqQ	Standard	Standard	False	0.0125	Lys	Gln	4.33276	0.0158974	0.366911	37.1686	0.460319	1.23846	29488.8	2046.97	6.94154	3230.63	357.333	11.0608
SCX150-QqQ	Standard	Standard	False	0.025	Lys	Gln	4.33098	0.0120015	0.277107	37.2269	1.57825	4.23955	30330.8	4926.17	16.2415	3154.77	190.75	6.04641
SCX150-QqQ	Standard	Standard	False	0.25	Lys	Gln	4.32015	0.00894867	0.207138	38.6061	1.47946	3.8322	35171.8	5324.41	15.1383	3108.86	222.543	7.15836
SCX150-QqQ	Standard	Standard	False	0.05	Lys	Gln	4.32483	0.0104846	0.242428	38.2277	2.05141	5.36629	32615.2	4025.95	12.3438	3224.85	301.48	9.34864
SCX150-QqQ	Standard	Standard	False	2.5	Lys	Gln	4.31964	0.0106587	0.24675	37.4244	1.33929	3.57867	39053.7	5913.53	15.1421	2422.69	60.2663	2.48758
SCX150-QqQ	Standard	Standard	False	5	Lys	Gln	4.32096	0.00969632	0.224402	37.2431	0.606152	1.62756	42261.8	2927.1	6.92611	2177.11	18.8344	0.865112
SCX150-QqQ	Standard	Standard	False	12.5	Lys	Gln	4.32736	0.00952003	0.219996	33.6152	1.49335	4.44248	38760.5	6758.3	17.436	1609.89	27.8544	1.73021
SCX150-QqQ	Standard	Standard	False	1.25	Lys	Gln	4.3231	0.0105227	0.243407	39.3489	0.418889	1.06455	40252.4	1938.07	4.81481	2843.93	107.358	3.77498
SCX150-QqQ	Standard	Standard	False	0.5	Lys	Gln	4.32107	0.00675071	0.156228	38.9783	2.30087	5.90295	38026.4	9074.35	23.8633	2996.3	161.012	5.37369
SCX150-QqQ	Standard	Standard	False	25	Lys	Gln	4.33522	0.00388574	0.089632	30.9477	1.16128	3.75241	36066.1	6960.22	19.2985	1265.35	55.2043	4.36277
SCX150-QqQ	Standard	Standard	False	0.125	Lys	Gln	4.32188	0.00822594	0.190333	38.6152	1.59221	4.12327	33784.8	5741.84	16.9953	3268.1	103.3	3.16085
SCX150-QqQ	Standard	Standard	False	0.0125	Leu	Ile	1.07084	0.000973618	0.0909212	1.08436	0.0926492	8.54415	4659.56	875.337	18.7858	4161.76	931.331	22.3783
SCX150-QqQ	Standard	Standard	False	0.025	Leu	Ile	1.06953	0.000750772	0.0701967	1.04433	0.0171635	1.64349	4063.04	494.732	12.1764	4432.95	746.92	16.8493
SCX150-QqQ	Standard	Standard	False	0.25	Leu	Ile	1.07104	0.000337027	0.0314671	1.04426	0.0111537	1.06809	4425.1	170.844	3.8608	3613.26	89.3568	2.47303
SCX150-QqQ	Standard	Standard	False	0.05	Leu	Ile	1.07049	0.000407497	0.0380663	1.06004	0.0371727	3.50672	4619.75	391.213	8.46827	3795.85	190.705	5.02404
SCX150-QqQ	Standard	Standard	False	2.5	Leu	Ile	1.06989	0.000408263	0.0381594	0.959694	0.00731601	0.762327	3719.08	127.764	3.43537	3267.03	123.36	3.77592
SCX150-QqQ	Standard	Standard	False	5	Leu	Ile	1.06987	0.000550472	0.0514522	0.931654	0.0144752	1.55371	3585.25	86.2474	2.40562	3010.76	118.264	3.92805
SCX150-QqQ	Standard	Standard	False	12.5	Leu	Ile	1.06867	0.000632158	0.0591535	0.831123	0.0203917	2.45351	2978.02	105.684	3.5488	2455.36	109.98	4.47917
SCX150-QqQ	Standard	Standard	False	1.25	Leu	Ile	1.07057	0.000620747	0.0579826	1.0058	0.0180482	1.79441	4170.51	119.003	2.85344	3392.24	233.602	6.88635
SCX150-QqQ	Standard	Standard	False	0.5	Leu	Ile	1.07082	0.000721972	0.0674226	1.02324	0.00944	0.922559	4292.68	135.316	3.15225	3477.06	59.1523	1.70121
SCX150-QqQ	Standard	Standard	False	25	Leu	Ile	1.06769	0.000838737	0.0785565	0.721019	0.0463419	6.42728	2276.76	218.87	9.61322	1930.61	233.6	12.0998
SCX150-QqQ	Standard	Standard	False	0.125	Leu	Ile	1.0711	0.000454893	0.0424697	1.06872	0.0231948	2.17033	4755.09	191.237	4.02172	3681.49	122.072	3.31582
SCX150-QqQ	Standard	Standard	True	0.0125	Lys	Gln	4.29895	0.0125652	0.292286	39.8786	0.45191	1.13321	42107.9	2277.24	5.4081	2916.87	125.351	4.29744
SCX150-QqQ	Standard	Standard	True	0.025	Lys	Gln	4.2959	0.00962523	0.224056	40.9347	1.58667	3.87611	46859.2	5600.61	11.952	2921.02	121.226	4.15012
SCX150-QqQ	Standard	Standard	True	0.25	Lys	Gln	4.29408	0.0108969	0.253767	39.894	0.789719	1.97954	44156	1209.38	2.73889	2785.17	153.748	5.52025
SCX150-QqQ	Standard	Standard	True	0.05	Lys	Gln	4.29248	0.010236	0.238463	40.2358	1.39422	3.46512	44079.5	6399.69	14.5185	2925.33	121.421	4.15066
SCX150-QqQ	Standard	Standard	True	2.5	Lys	Gln	4.29293	0.0101387	0.236173	37.4687	0.682974	1.82279	39151.9	3004.68	7.67442	2452.17	82.544	3.36616
SCX150-QqQ	Standard	Standard	True	5	Lys	Gln	4.29041	0.00794203	0.185111	37.735	0.32469	0.860449	45097.4	3211.16	7.12049	2212.76	143.381	6.47971
SCX150-QqQ	Standard	Standard	True	12.5	Lys	Gln	4.28781	0.0103565	0.241533	34.4376	1.19299	3.46421	37737.8	5290.38	14.0188	1841.39	39.3578	2.13739
SCX150-QqQ	Standard	Standard	True	1.25	Lys	Gln	4.29605	0.00783655	0.182413	38.503	0.86557	2.24806	41073.5	3909.37	9.51799	2605.85	86.6597	3.32558
SCX150-QqQ	Standard	Standard	True	0.5	Lys	Gln	4.29698	0.00974582	0.226806	38.3575	1.08702	2.83391	38729.7	4640.85	11.9827	2733.74	91.1243	3.33333
SCX150-QqQ	Standard	Standard	True	25	Lys	Gln	4.28869	0.00635099	0.148087	34.2035	1.28224	3.74886	37886.8	5846.17	15.4306	1796.56	111.797	6.22282
SCX150-QqQ	Standard	Standard	True	0.125	Lys	Gln	4.29589	0.00918367	0.213778	39.2721	1.36352	3.47198	40513.4	4709.06	11.6235	2871.24	102.439	3.56778
SCX150-QqQ	Standard	Standard	True	0.0125	Leu	Ile	1.07054	0.000180396	0.0168509	0.991054	0.00492084	0.496526	4090.7	112.562	2.75164	3258.68	28.3723	0.870667
SCX150-QqQ	Standard	Standard	True	0.025	Leu	Ile	1.07071	0.000234775	0.0219269	0.998634	0.0093827	0.939554	4093.36	65.3951	1.59759	3323.03	52.713	1.58629
SCX150-QqQ	Standard	Standard	True	0.25	Leu	Ile	1.07017	0.000226283	0.0211445	0.986045	0.010609	1.07591	3991.03	148.948	3.73206	3337.59	81.3465	2.43728
SCX150-QqQ	Standard	Standard	True	0.05	Leu	Ile	1.07046	0.00015974	0.0149226	0.988702	0.00317207	0.320832	4059.17	75.5743	1.86182	3266.62	57.7851	1.76896
SCX150-QqQ	Standard	Standard	True	2.5	Leu	Ile	1.06961	0.000404488	0.0378164	0.955363	0.0130086	1.36164	3710.6	86.4207	2.32902	3261.28	115.128	3.53014
SCX150-QqQ	Standard	Standard	True	5	Leu	Ile	1.06959	0.000751835	0.0702916	0.935778	0.0164909	1.76226	3577.42	78.5521	2.19578	3114.18	77.1004	2.47578
SCX150-QqQ	Standard	Standard	True	12.5	Leu	Ile	1.06857	0.000217448	0.0203494	0.872853	0.0157168	1.80063	3158.36	89.6766	2.83934	2829.27	104.441	3.69143
SCX150-QqQ	Standard	Standard	True	1.25	Leu	Ile	1.0703	0.000219199	0.0204801	0.975057	0.0170587	1.7495	3883.85	86.9152	2.23786	3255.93	167.463	5.14332
SCX150-QqQ	Standard	Standard	True	0.5	Leu	Ile	1.07076	0.000295854	0.0276303	0.999065	0.00470404	0.470844	4071.1	43.8426	1.07692	3337.13	53.3795	1.59956
SCX150-QqQ	Standard	Standard	True	25	Leu	Ile	1.06798	0.000268789	0.0251679	0.828343	0.0237849	2.87138	2754.74	242.267	8.79457	2732.29	89.4889	3.27524
SCX150-QqQ	Standard	Standard	True	0.125	Leu	Ile	1.07065	0.000395512	0.0369415	0.993911	0.00809296	0.814254	4062.71	103.727	2.55315	3299.57	99.347	3.01091
SCX150-QqToF	Sample	CGXII	False	3	Lys	Gln	4.19118	0.236349	5.6392	39.2182	0.946824	2.41424	40919.8	3398.71	8.30578	3094.08	378.374	12.229
SCX150-QqToF	Sample	CGXII	False	3	Leu	Ile	1.06629	0.00342617	0.321316	1.08975	0.0265489	2.43624	5368.38	386.378	7.1973	4730.53	617.609	13.0558
SCX150-QqToF	Sample	CGXII	True	3	Lys	Gln	4.16421	0.233347	5.60364	39.1886	1.45179	3.70462	41129.8	4823.36	11.7272	3154.14	508.757	16.1298
SCX150-QqToF	Sample	CGXII	True	3	Leu	Ile	1.06561	0.00296241	0.278001	1.08264	0.0100988	0.932797	5157.09	409.19	7.93451	4974.38	506.569	10.1836
SCX150-QqToF	Sample	CGXIIMOPS	False	3	Lys	Gln	4.19161	0.236747	5.64812	38.1779	1.64452	4.30753	37382.9	3427.78	9.16937	3028.84	215.725	7.12236
SCX150-QqToF	Sample	CGXIIMOPS	False	3	Leu	Ile	1.06619	0.00339477	0.318401	1.07384	0.0226615	2.11033	5196.58	379.449	7.3019	4625.25	559.965	12.1067
SCX150-QqToF	Sample	CGXIIMOPS	True	3	Lys	Gln	4.16281	0.231932	5.57154	39.3012	0.751497	1.91215	40943.9	3418.6	8.34946	3198.33	453.712	14.1859
SCX150-QqToF	Sample	CGXIIMOPS	True	3	Leu	Ile	1.06574	0.00314746	0.29533	1.07299	0.0102667	0.95683	5041.17	281.428	5.5826	4863.23	467.083	9.60438
SCX150-QqToF	Sample	Water	False	3	Lys	Gln	4.1873	0.24189	5.77674	39.2588	1.39675	3.55779	41035	3678.03	8.96316	3100.34	322.503	10.4022
SCX150-QqToF	Sample	Water	False	3	Leu	Ile	1.06601	0.00264695	0.248304	1.06452	0.0190873	1.79304	5276.43	316.657	6.00135	4439.33	541.911	12.2071
SCX150-QqToF	Sample	Water	True	3	Lys	Gln	4.15909	0.23896	5.74549	38.5331	0.92491	2.4003	39733.4	3115.25	7.84038	3042.14	388.026	12.755
SCX150-QqToF	Sample	Water	True	3	Leu	Ile	1.06534	0.00304825	0.286129	1.04877	0.018501	1.76407	4857.93	439.544	9.04796	4735.67	550.593	11.6265
SCX150-QqToF	Standard	Standard	False	0.0125	Lys	Gln	3.9376	0.0196805	0.499809	39.6168	1.71459	4.32794	31427	6639.41	21.1264	5854.47	911.855	15.5754
SCX150-QqToF	Standard	Standard	False	0.025	Lys	Gln	4.40541	0.0159832	0.362808	41.217	2.91215	7.06542	36534.4	10443	28.5839	4467.02	2245.39	50.266
SCX150-QqToF	Standard	Standard	False	0.25	Lys	Gln	3.92346	0.0104267	0.265753	37.9242	1.22516	3.23054	34160.4	3207.62	9.38987	4053.44	299.659	7.39271
SCX150-QqToF	Standard	Standard	False	0.05	Lys	Gln	4.05128	0.211278	5.21509	39.8208	1.5736	3.95172	38185	5154.89	13.4998	4013.97	568.257	14.157
SCX150-QqToF	Standard	Standard	False	2.5	Lys	Gln	4.39684	0.00815115	0.185386	37.2035	0.562368	1.5116	35040.5	2156.98	6.15566	2485.44	60.0223	2.41496
SCX150-QqToF	Standard	Standard	False	5	Lys	Gln	3.91952	0.00711153	0.181439	36.724	0.939876	2.5593	37166.3	2291.98	6.16683	3181.95	154.388	4.85199
SCX150-QqToF	Standard	Standard	False	12.5	Lys	Gln	4.39488	0.00711517	0.161897	37.685	1.39888	3.71203	35665.4	3005.27	8.42628	2578.56	174.226	6.75674
SCX150-QqToF	Standard	Standard	False	1.25	Lys	Gln	3.9206	0.00965058	0.246151	38.1854	0.260676	0.682658	39451.7	2159.2	5.47303	3514.5	171.164	4.87022
SCX150-QqToF	Standard	Standard	False	0.5	Lys	Gln	4.39544	0.00509861	0.115998	40.2694	2.64902	6.57823	40395.7	7339.08	18.168	3001.66	219.043	7.2974
SCX150-QqToF	Standard	Standard	False	25	Lys	Gln	3.91633	0.00625032	0.159596	37.0173	1.04972	2.83575	35055.9	2097.26	5.98261	3524.37	177.577	5.03856
SCX150-QqToF	Standard	Standard	False	0.125	Lys	Gln	4.28252	0.204547	4.77631	40.1589	3.83968	9.56122	43253.5	9667.55	22.3509	3047.51	464.859	15.2537
SCX150-QqToF	Standard	Standard	False	0.0125	Leu	Ile	1.04449	0.0321874	3.08165	1.04224	1.07604	103.243	4356.11	3579.4	82.1698	70636.5	49456.2	70.015
SCX150-QqToF	Standard	Standard	False	0.025	Leu	Ile	1.05581	0.00666793	0.631547	0.600572	0.167347	27.8647	1997.24	1958.69	98.0696	5204.61	3157.41	60.6656
SCX150-QqToF	Standard	Standard	False	0.25	Leu	Ile	1.06341	0.00146126	0.137413	1.13291	0.065988	5.82467	6138.82	443.301	7.22127	5857.06	1577.04	26.9255
SCX150-QqToF	Standard	Standard	False	0.05	Leu	Ile	1.06294	0.0016614	0.156303	1.5746	0.10352	6.57439	11111.6	3760.9	33.8465	12028.6	305.924	2.54331
SCX150-QqToF	Standard	Standard	False	2.5	Leu	Ile	1.06902	0.000293575	0.0274621	1.06782	0.0238877	2.23705	4866.08	281.739	5.78986	4045.4	158.113	3.90847
SCX150-QqToF	Standard	Standard	False	5	Leu	Ile	1.06285	0.00035088	0.0330132	1.05923	0.0178058	1.68102	5321.85	224.151	4.21189	5137.98	168.233	3.2743
SCX150-QqToF	Standard	Standard	False	12.5	Leu	Ile	1.06878	0.000641419	0.0600143	1.06692	0.00657931	0.616664	5021.07	101.866	2.02877	3966.5	223.53	5.63545
SCX150-QqToF	Standard	Standard	False	1.25	Leu	Ile	1.06337	0.000825309	0.0776128	1.0958	0.0308686	2.817	5698.89	246.974	4.33373	5338.3	460.221	8.62111
SCX150-QqToF	Standard	Standard	False	0.5	Leu	Ile	1.06906	0.000494826	0.0462863	1.13239	0.0149123	1.31689	5150.09	405.68	7.87714	4857.27	367.638	7.56883
SCX150-QqToF	Standard	Standard	False	25	Leu	Ile	1.06247	0.000349544	0.0328991	1.09088	0.0185749	1.70274	5905.64	151.835	2.57101	5329.51	268.517	5.03829
SCX150-QqToF	Standard	Standard	False	0.125	Leu	Ile	1.06692	0.00162018	0.151855	1.21233	0.0309621	2.55393	6312.33	937.496	14.8518	6406.04	508.178	7.9328
SCX150-QqToF	Standard	Standard	True	0.0125	Lys	Gln	3.90591	0.0108595	0.278028	37.9676	1.09004	2.87098	36101.2	3208.6	8.88778	3853.93	208.414	5.40784
SCX150-QqToF	Standard	Standard	True	0.025	Lys	Gln	4.36956	0.0104541	0.239247	39.183	0.47781	1.21943	35400.7	851.552	2.40547	3130.14	144.49	4.6161
SCX150-QqToF	Standard	Standard	True	0.25	Lys	Gln	3.90101	0.00781483	0.200328	37.661	0.606913	1.61152	35014.1	2147.74	6.13392	3868.54	184.468	4.76842
SCX150-QqToF	Standard	Standard	True	0.05	Lys	Gln	4.01854	0.203961	5.07549	38.4665	1.03767	2.6976	38281.3	2712.67	7.08617	3492.83	364.502	10.4357
SCX150-QqToF	Standard	Standard	True	2.5	Lys	Gln	4.36433	0.00718998	0.164744	37.6876	0.419111	1.11206	35499.1	1595.46	4.49437	2645.76	90.5888	3.42392
SCX150-QqToF	Standard	Standard	True	5	Lys	Gln	3.89153	0.00655353	0.168405	36.9076	0.563549	1.52692	37125.4	1693.25	4.56089	3333.46	173.729	5.21168
SCX150-QqToF	Standard	Standard	True	12.5	Lys	Gln	4.36281	0.00617263	0.141483	36.737	1.06805	2.90728	35574.5	2100.97	5.90583	2378.1	172.628	7.25906
SCX150-QqToF	Standard	Standard	True	1.25	Lys	Gln	3.8975	0.00883374	0.226651	37.8552	1.46726	3.87599	39248.4	4975.3	12.6764	3489.09	122.132	3.50039
SCX150-QqToF	Standard	Standard	True	0.5	Lys	Gln	4.36704	0.0031072	0.0711511	38.8847	0.20919	0.537976	37658.9	1795.23	4.76707	2824.22	103.135	3.65179
SCX150-QqToF	Standard	Standard	True	25	Lys	Gln	3.89404	0.00902899	0.231867	36.5065	0.829255	2.27153	34518.3	1586.7	4.5967	3449.38	235.427	6.8252
SCX150-QqToF	Standard	Standard	True	0.125	Lys	Gln	4.25065	0.19781	4.65365	38.2635	1.3517	3.53261	35277.9	4471.46	12.6749	3175.08	553.833	17.4431
SCX150-QqToF	Standard	Standard	True	0.0125	Leu	Ile	1.06297	0.000315815	0.0297107	1.09812	0.0226366	2.06139	5792.4	560.6	9.67821	5441.15	185.554	3.41019
SCX150-QqToF	Standard	Standard	True	0.025	Leu	Ile	1.06944	0.000393746	0.0368181	1.11355	0.0162962	1.46345	5154.04	339.6	6.58901	4417.09	134.015	3.034
SCX150-QqToF	Standard	Standard	True	0.25	Leu	Ile	1.06321	0.000503866	0.0473913	1.08556	0.0188926	1.74035	5661.81	302.247	5.33834	5216.57	288.086	5.52251
SCX150-QqToF	Standard	Standard	True	0.05	Leu	Ile	1.06429	0.00256084	0.240615	1.0996	0.0293823	2.67208	5509.63	435.597	7.90611	5340.49	567.217	10.6211
SCX150-QqToF	Standard	Standard	True	2.5	Leu	Ile	1.06855	0.000640827	0.0599714	1.07368	0.030311	2.82309	4800.14	368.431	7.67542	4300.63	99.0008	2.30201
SCX150-QqToF	Standard	Standard	True	5	Leu	Ile	1.06219	0.000276602	0.0260407	1.04619	0.0219931	2.1022	5296.24	265.698	5.01673	5114.72	170.045	3.32462
SCX150-QqToF	Standard	Standard	True	12.5	Leu	Ile	1.06786	0.000889146	0.0832642	1.02715	0.0338208	3.29268	4659.4	427.372	9.17227	3866.8	80.02	2.06941
SCX150-QqToF	Standard	Standard	True	1.25	Leu	Ile	1.06296	0.000515447	0.0484915	1.06903	0.021235	1.98638	5341.41	275.743	5.16237	5276.34	115.037	2.18023
SCX150-QqToF	Standard	Standard	True	0.5	Leu	Ile	1.06838	0.00023174	0.0216907	1.07901	0.018996	1.7605	4888.92	268.312	5.48816	4344.02	99.8974	2.29966
SCX150-QqToF	Standard	Standard	True	25	Leu	Ile	1.06205	0.000227016	0.0213752	1.00731	0.0199262	1.97816	4933.63	158.492	3.21247	4766.57	289.773	6.07927
SCX150-QqToF	Standard	Standard	True	0.125	Leu	Ile	1.06748	0.00270659	0.25355	1.09624	0.0141048	1.28665	5008.57	355.32	7.09424	4814.16	571.789	11.8772
SCX50-QqQ	Sample	CGXII	False	3	Gln	Lys	4.82687	0.00734035	0.152073	24.1674	0.575413	2.38095	608.68	52.535	8.63097	17652.2	1688.56	9.56572
SCX50-QqQ	Sample	CGXII	True	3	Gln	Lys	4.78855	0.00311501	0.0650512	25.1565	0.541682	2.15325	615.581	27.3456	4.44225	21201	1102.81	5.20168
SCX50-QqQ	Sample	CGXIIMOPS	False	3	Gln	Lys	4.81618	0.00880497	0.18282	25.6718	0.339856	1.32385	609.164	28.4021	4.66247	23199.8	1935.6	8.3432
SCX50-QqQ	Sample	CGXIIMOPS	True	3	Gln	Lys	4.79295	0.00311501	0.0649914	24.6101	1.05946	4.30496	564.236	23.9992	4.25339	21548.9	3213.28	14.9116
SCX50-QqQ	Sample	Water	False	3	Gln	Lys	4.81729	0.00818094	0.169825	24.9196	0.888324	3.56476	609.164	28.4021	4.66247	20242.3	2305.45	11.3892
SCX50-QqQ	Sample	Water	True	3	Gln	Lys	4.79075	0.00220264	0.045977	24.4197	0.652104	2.6704	589.908	36.3448	6.16109	19540.1	1055.6	5.40223
SCX50-QqQ	Standard	Standard	False	0.0125	Gln	Lys	4.81377	0.0217492	0.451813	21.8354	1.16357	5.32882	614.353	29.0526	4.72897	11957.7	2768.73	23.1545
SCX50-QqQ	Standard	Standard	False	0.025	Gln	Lys	4.79368	0.0142258	0.296762	23.9634	2.06746	8.6276	791.506	92.6443	11.7048	14147.3	4541.05	32.0983
SCX50-QqQ	Standard	Standard	False	0.25	Gln	Lys	4.78222	0.0253549	0.530192	25.5201	1.78227	6.98378	818.074	118.906	14.5349	17374.8	4705.85	27.0844
SCX50-QqQ	Standard	Standard	False	0.05	Gln	Lys	4.79561	0.00451713	0.094193	23.9698	2.99585	12.4984	740.823	129.625	17.4975	14668.4	5110.31	34.8388
SCX50-QqQ	Standard	Standard	False	2.5	Gln	Lys	4.79167	0.00330221	0.0689155	24.1821	1.50482	6.22288	607.003	24.138	3.97659	18591.5	4272.39	22.9803
SCX50-QqQ	Standard	Standard	False	5	Gln	Lys	4.79482	0.017407	0.363037	24.1154	0.996418	4.13187	532.909	16.1251	3.02587	21242.3	3670.59	17.2796
SCX50-QqQ	Standard	Standard	False	12.5	Gln	Lys	4.79805	0.0062422	0.130099	23.7194	1.04408	4.4018	511.633	16.7817	3.28002	21018	5153.03	24.5172
SCX50-QqQ	Standard	Standard	False	1.25	Gln	Lys	4.79951	0.00941447	0.196155	24.9569	1.39862	5.60412	763.309	135.376	17.7354	16147.3	955.739	5.91886
SCX50-QqQ	Standard	Standard	False	0.5	Gln	Lys	4.79431	0.00307549	0.0641488	27.2122	0.272177	1.0002	769.616	34.8955	4.53414	22902	2134.55	9.32037
SCX50-QqQ	Standard	Standard	False	25	Gln	Lys	4.80795	0.0105494	0.219416	24.4663	0.771007	3.1513	512.605	29.2888	5.71371	24444.9	6387.37	26.1297
SCX50-QqQ	Standard	Standard	False	0.125	Gln	Lys	4.79872	0.0118866	0.247704	24.135	1.46414	6.06646	779.592	5.44437	0.698362	14102.3	3198.58	22.6813
SCX50-QqQ	Standard	Standard	True	0.0125	Gln	Lys	4.77964	0.0122538	0.256375	25.4072	1.13945	4.48474	711.589	4.22828	0.594203	19065.3	3425.96	17.9696
SCX50-QqQ	Standard	Standard	True	0.025	Gln	Lys	4.76204	0.00931726	0.195657	24.2097	1.25599	5.18794	735.969	32.1269	4.36525	15509.6	3292.79	21.2306
SCX50-QqQ	Standard	Standard	True	0.25	Gln	Lys	4.76025	0.0237576	0.499083	25.8836	1.00011	3.8639	728.127	101.569	13.9494	21105.9	5415.14	25.657
SCX50-QqQ	Standard	Standard	True	0.05	Gln	Lys	4.76316	0.0136056	0.285642	25.5162	0.251491	0.985616	720.324	53.0608	7.36624	19197.6	1585.78	8.26029
SCX50-QqQ	Standard	Standard	True	2.5	Gln	Lys	4.76747	0.00458003	0.0960684	23.7596	0.473304	1.99205	586.007	21.4335	3.65755	17783.1	1463.52	8.22982
SCX50-QqQ	Standard	Standard	True	5	Gln	Lys	4.76446	0.00891048	0.18702	23.52	0.907311	3.85761	531.599	48.7071	9.16239	19249.2	1588.32	8.25137
SCX50-QqQ	Standard	Standard	True	12.5	Gln	Lys	4.76236	0.0162653	0.341538	23.7715	0.804126	3.38273	539.61	14.791	2.74106	20011.9	2960.34	14.7929
SCX50-QqQ	Standard	Standard	True	1.25	Gln	Lys	4.77746	0.0190321	0.398373	26.5001	0.99219	3.74409	684.025	121.425	17.7515	24423.6	3235.02	13.2455
SCX50-QqQ	Standard	Standard	True	0.5	Gln	Lys	4.76604	0.0160918	0.337635	25.3201	0.80709	3.18755	660.51	50.5702	7.65623	20518.1	2315.6	11.2856
SCX50-QqQ	Standard	Standard	True	25	Gln	Lys	4.75987	0.0113984	0.239469	25.0229	1.12346	4.48972	653.478	90.7027	13.88	19809.1	1252.5	6.32288
SCX50-QqQ	Standard	Standard	True	0.125	Gln	Lys	4.77878	0.00926374	0.193851	25.229	0.511978	2.02933	699.732	57.3015	8.18906	18667.5	1332.67	7.13899
SCX50-QqToF	Sample	CGXII	False	3	Gln	Lys	4.59233	0.276865	6.02886	26.3708	1.34812	5.11215	1108.31	217.634	19.6365	16624.7	3930.3	23.6413
SCX50-QqToF	Sample	CGXII	True	3	Gln	Lys	4.56299	0.27109	5.94106	26.6484	1.44318	5.41564	1260.9	250.258	19.8476	15555.2	2354.15	15.1341
SCX50-QqToF	Sample	CGXIIMOPS	False	3	Gln	Lys	4.59247	0.279126	6.0779	26.5312	1.59487	6.01131	1108.31	217.634	19.6365	16964.2	3736.37	22.025
SCX50-QqToF	Sample	CGXIIMOPS	True	3	Gln	Lys	4.56393	0.269553	5.90616	26.1897	1.8504	7.06537	1055.13	276.702	26.2244	17185.3	2714.3	15.7943
SCX50-QqToF	Sample	Water	False	3	Gln	Lys	4.57927	0.278327	6.07797	26.4571	0.917842	3.46918	1170.38	179.822	15.3644	15805.5	1759.78	11.134
SCX50-QqToF	Sample	Water	True	3	Gln	Lys	4.55501	0.273044	5.99436	26.2411	0.532601	2.02964	1182.04	179.842	15.2145	15444.6	1676.91	10.8576
SCX50-QqToF	Standard	Standard	False	0.0125	Gln	Lys	4.5796	0.300846	6.56926	27.015	3.37282	12.485	1989.36	1346.98	67.7092	16215.4	10640.5	65.6195
SCX50-QqToF	Standard	Standard	False	0.025	Gln	Lys	4.57295	0.26636	5.8247	32.081	8.29157	25.8457	3541.11	2974.22	83.9913	17638.1	8531.19	48.3678
SCX50-QqToF	Standard	Standard	False	0.25	Gln	Lys	4.57137	0.276284	6.04379	29.8049	1.04594	3.5093	1385.92	462.884	33.3992	22324.6	2891.37	12.9515
SCX50-QqToF	Standard	Standard	False	0.05	Gln	Lys	4.56978	0.284941	6.23533	32.6844	4.24167	12.9777	1969.34	915.397	46.4824	25883.3	12354.1	47.73
SCX50-QqToF	Standard	Standard	False	2.5	Gln	Lys	4.56119	0.276764	6.06781	25.9302	0.708292	2.73153	1093.89	228.25	20.8659	15748.2	1216.3	7.72346
SCX50-QqToF	Standard	Standard	False	5	Gln	Lys	4.72357	0.0127321	0.269544	27.2475	0.62368	2.28894	1001.65	76.0737	7.59482	18486.2	2816.39	15.2351
SCX50-QqToF	Standard	Standard	False	12.5	Gln	Lys	4.55795	0.274896	6.03113	26.9424	0.480592	1.78378	1315.4	339.219	25.7884	15675.8	695.665	4.43782
SCX50-QqToF	Standard	Standard	False	1.25	Gln	Lys	4.57011	0.273119	5.97621	26.7979	0.517228	1.93011	1110.91	319.812	28.7883	17925.6	2060.16	11.4928
SCX50-QqToF	Standard	Standard	False	0.5	Gln	Lys	4.56628	0.279654	6.12432	28.1657	1.30855	4.64592	1205.52	300.45	24.9229	20114.7	3249.44	16.1545
SCX50-QqToF	Standard	Standard	False	25	Gln	Lys	4.56957	0.286206	6.26331	28.1162	0.79964	2.84405	1381.16	463.827	33.5823	17767.9	902.93	5.08181
SCX50-QqToF	Standard	Standard	False	0.125	Gln	Lys	4.72762	0.0133893	0.283215	30.3537	2.98777	9.84318	1107.53	339.262	30.6324	26495.7	2357.49	8.89763
SCX50-QqToF	Standard	Standard	True	0.0125	Gln	Lys	4.54324	0.27507	6.05449	26.2407	0.827882	3.15496	1118.49	133.13	11.9027	16146.9	1253.3	7.76185
SCX50-QqToF	Standard	Standard	True	0.025	Gln	Lys	4.54095	0.265228	5.84082	26.235	0.73033	2.7838	1066.91	176.382	16.532	16937.2	1210.76	7.14849
SCX50-QqToF	Standard	Standard	True	0.25	Gln	Lys	4.54597	0.267981	5.89491	25.7351	0.692851	2.69224	1059.88	157.666	14.8758	15748.9	1225.85	7.78375
SCX50-QqToF	Standard	Standard	True	0.05	Gln	Lys	4.5321	0.268761	5.93015	26.2	0.460684	1.75833	1122.65	129.623	11.5462	16140.5	1264.24	7.83272
SCX50-QqToF	Standard	Standard	True	2.5	Gln	Lys	4.5411	0.273873	6.03099	26.2242	0.914184	3.48604	1158.54	198.072	17.0967	15740.5	1209.24	7.68234
SCX50-QqToF	Standard	Standard	True	5	Gln	Lys	4.70034	0.00927403	0.197306	26.9704	1.76749	6.55343	1037.91	48.922	4.71351	17670	4180.38	23.658
SCX50-QqToF	Standard	Standard	True	12.5	Gln	Lys	4.54002	0.273275	6.01923	26.7349	0.50406	1.8854	1237.2	262.715	21.2347	16190	1773.3	10.953
SCX50-QqToF	Standard	Standard	True	1.25	Gln	Lys	4.53984	0.264286	5.82148	26.0594	0.608262	2.33413	1149.5	304.883	26.5231	15741.9	1225.65	7.78592
SCX50-QqToF	Standard	Standard	True	0.5	Gln	Lys	4.53856	0.283258	6.24114	25.7033	0.298572	1.16161	1135.6	226.698	19.9629	14964.2	585.132	3.91021
SCX50-QqToF	Standard	Standard	True	25	Gln	Lys	4.54537	0.280631	6.17399	27.165	1.2464	4.58825	1323.46	342.479	25.8775	16347.1	2488.3	15.2217
SCX50-QqToF	Standard	Standard	True	0.125	Gln	Lys	4.69421	0.00185842	0.0395897	26.7033	1.10197	4.12674	1070.8	61.1389	5.70962	16203.3	1761.7	10.8725

## Sheet: S3 - Calibration
Analyte	Method	Analyzer	Concentration [µmol L-1]	AreaRatio Mean	AreaRatio Std	AreaRatio RSD	Technical replicates		Floats are rounded to 4 decimals
Ala	SCX150	QqQ	25	2.27778	0.0608903	2.67323	4
Ala	SCX150	QqQ	12.5	1.16894	0.035961	3.07637	4
Ala	SCX150	QqQ	5	0.479989	0.0164264	3.42225	4
Ala	SCX150	QqQ	2.5	0.252121	0.013016	5.16259	4
Ala	SCX150	QqQ	1.25	0.126219	0.00336173	2.66342	4
Ala	SCX150	QqQ	0.5	0.0511289	0.00150285	2.93933	4
Ala	SCX150	QqQ	0.25	0.0260347	0.00123091	4.72795	4
Ala	SCX150	QqQ	0.125	0.0137438	0.00110053	8.00749	4
Ala	SCX150	QqQ	0.05	0.00783001	0.000355359	4.53842	4
Ala	SCX150	QqQ	0.025	0.00359137	0.00025844	7.19613	4
Ala	SCX150	QqToF	25	1.99234	0.0339186	1.70245	4
Ala	SCX150	QqToF	12.5	1.00797	0.0275193	2.73016	4
Ala	SCX150	QqToF	5	0.414983	0.012759	3.07459	4
Ala	SCX150	QqToF	2.5	0.188414	0.0162375	8.61796	4
Ala	SCX150	QqToF	1.25	0.0855176	0.00419643	4.90709	4
Ala	SCX150	QqToF	0.5	0.0285521	0.000553508	1.93859	4
Ala	SCX150	QqToF	0.25	0.0127499	0.00160632	12.5987	4
Ala	SCX150	QqToF	0.125	0.00764493	0.00102321	13.3842	4
Ala	SCX50	QqQ	25	2.21573	0.0861045	3.88606	4
Ala	SCX50	QqQ	12.5	1.12268	0.0634091	5.64802	4
Ala	SCX50	QqQ	5	0.459239	0.027295	5.94352	4
Ala	SCX50	QqQ	2.5	0.222347	0.0126927	5.70853	4
Ala	SCX50	QqQ	1.25	0.115677	0.0144524	12.4937	4
Ala	SCX50	QqQ	0.5	0.0494531	0.00372722	7.53689	4
Ala	SCX50	QqQ	0.25	0.0252306	0.00235969	9.35251	4
Ala	SCX50	QqQ	0.125	0.0137114	0.000504551	3.67979	4
Ala	SCX50	QqQ	0.05	0.00797398	0.000212524	2.66523	4
Ala	SCX50	QqQ	0.025	0.00499554	0.000411515	8.23764	4
Ala	SCX50	QqToF	25	1.83854	0.0261747	1.42367	4
Ala	SCX50	QqToF	12.5	0.928868	0.0296368	3.19064	4
Ala	SCX50	QqToF	5	0.348444	0.0192366	5.52071	4
Ala	SCX50	QqToF	2.5	0.158201	0.00876857	5.54267	4
Ala	SCX50	QqToF	1.25	0.0771411	0.0059707	7.73996	4
Ala	SCX50	QqToF	0.5	0.0257868	0.0027294	10.5845	4
Ala	SCX50	QqToF	0.25	0.0131498	0.000782544	5.951	4
Ala	SCX50	QqToF	0.125	0.00684532	0.000503393	7.35383	4
Ala	DS-FIA	QqQ	8	0.752526	0.0336844	4.47618	4
Ala	DS-FIA	QqQ	7.04	0.680067	0.0369441	5.43242	4
Ala	DS-FIA	QqQ	5.984	0.579696	0.032981	5.68936	4
Ala	DS-FIA	QqQ	4.9667	0.479502	0.0301615	6.29018	4
Ala	DS-FIA	QqQ	3.9734	0.381168	0.0281331	7.38077	4
Ala	DS-FIA	QqQ	2.98005	0.290958	0.0273774	9.4094	4
Ala	DS-FIA	QqQ	1.9966	0.193839	0.0187537	9.67492	4
Ala	DS-FIA	QqQ	0.9983	0.0953168	0.00830731	8.71547	4
Ala	DS-FIA	QqQ	0.49915	0.0481293	0.00257599	5.35222	4
Ala	DS-FIA	QqQ	0.2496	0.0252306	0.000737549	2.92323	4
Ala	DS-FIA	QqQ	0.1248	0.0123166	0.000823023	6.68224	4
Ala	DS-FIA	QqToF	8	0.77504	0.0346145	4.46615	4
Ala	DS-FIA	QqToF	7.04	0.688994	0.0210144	3.05001	4
Ala	DS-FIA	QqToF	5.984	0.590806	0.0203315	3.44132	4
Ala	DS-FIA	QqToF	4.9667	0.497207	0.0205654	4.13619	4
Ala	DS-FIA	QqToF	3.9734	0.384723	0.0179495	4.66558	4
Ala	DS-FIA	QqToF	2.98005	0.295478	0.0125707	4.25437	4
Ala	DS-FIA	QqToF	1.9966	0.192251	0.0118477	6.16262	4
Ala	DS-FIA	QqToF	0.9983	0.0949276	0.00317189	3.34138	4
Ala	DS-FIA	QqToF	0.49915	0.0417344	0.00247362	5.92704	4
Ala	DS-FIA	QqToF	0.2496	0.0211959	0.00186076	8.77889	4
Arg	SCX150	QqQ	25	11.6349	0.463642	3.98492	4
Arg	SCX150	QqQ	12.5	6.06764	0.187696	3.0934	4
Arg	SCX150	QqQ	5	2.48492	0.0672165	2.70498	4
Arg	SCX150	QqQ	2.5	1.32083	0.119673	9.06045	4
Arg	SCX150	QqQ	1.25	0.671166	0.00911285	1.35776	4
Arg	SCX150	QqQ	0.5	0.337487	0.00795611	2.35745	4
Arg	SCX150	QqQ	0.25	0.20287	0.00442569	2.18154	4
Arg	SCX150	QqQ	0.125	0.157704	0.00669727	4.24672	4
Arg	SCX150	QqQ	0.05	0.114741	0.00215302	1.87641	4
Arg	SCX150	QqQ	0.025	0.106308	0.00741021	6.97048	4
Arg	SCX150	QqQ	0.0125	0.091952	0.00351864	3.82661	4
Arg	SCX150	QqToF	25	12.4509	0.439089	3.52657	4
Arg	SCX150	QqToF	12.5	6.24432	0.221379	3.54529	4
Arg	SCX150	QqToF	5	2.49526	0.106193	4.2558	4
Arg	SCX150	QqToF	2.5	1.28074	0.0722293	5.63967	4
Arg	SCX150	QqToF	1.25	0.643654	0.0209408	3.25342	4
Arg	SCX150	QqToF	0.5	0.267359	0.012002	4.4891	4
Arg	SCX150	QqToF	0.25	0.150138	0.0116294	7.74585	4
Arg	SCX150	QqToF	0.125	0.0866854	0.00671545	7.74692	4
Arg	SCX150	QqToF	0.05	0.0523555	0.00620475	11.8512	4
Arg	SCX150	QqToF	0.025	0.0417065	0.00228173	5.47093	4
Arg	SCX150	QqToF	0.0125	0.0401251	0.00239577	5.97075	4
Arg	SCX50	QqQ	25	10.2928	0.437677	4.25227	4
Arg	SCX50	QqQ	12.5	5.14212	0.181168	3.52323	4
Arg	SCX50	QqQ	5	2.16063	0.139679	6.46473	4
Arg	SCX50	QqQ	2.5	1.05631	0.0404474	3.8291	4
Arg	SCX50	QqQ	1.25	0.572834	0.0610408	10.6559	4
Arg	SCX50	QqQ	0.5	0.242954	0.0108449	4.46376	4
Arg	SCX50	QqQ	0.25	0.136625	0.00834165	6.10551	4
Arg	SCX50	QqQ	0.125	0.086043	0.00774416	9.00033	4
Arg	SCX50	QqQ	0.05	0.0543826	0.00164406	3.02314	4
Arg	SCX50	QqQ	0.025	0.0484358	0.00225488	4.6554	4
Arg	SCX50	QqToF	25	13.1077	0.400377	3.05452	4
Arg	SCX50	QqToF	12.5	6.09011	0.473463	7.7743	4
Arg	SCX50	QqToF	5	2.5754	0.115973	4.50311	4
Arg	SCX50	QqToF	2.5	1.12674	0.040061	3.55548	4
Arg	SCX50	QqToF	1.25	0.570006	0.0187693	3.29283	4
Arg	SCX50	QqToF	0.5	0.215381	0.0288768	13.4073	4
Arg	SCX50	QqToF	0.25	0.10178	0.00873524	8.5825	4
Arg	SCX50	QqToF	0.125	0.0527475	0.00733907	13.9136	4
Arg	SCX50	QqToF	0.05	0.02747	0.00189296	6.89099	4
Arg	SCX50	QqToF	0.025	0.0236134	0.00191539	8.11144	4
Arg	DS-FIA	QqQ	8	3.45312	0.0789298	2.28575	4
Arg	DS-FIA	QqQ	7.04	3.06631	0.150076	4.89435	4
Arg	DS-FIA	QqQ	5.984	2.63124	0.0992875	3.77341	4
Arg	DS-FIA	QqQ	4.9667	2.23847	0.0959976	4.28853	4
Arg	DS-FIA	QqQ	3.9734	1.7424	0.114297	6.55974	4
Arg	DS-FIA	QqQ	2.98005	1.33637	0.0873882	6.53923	4
Arg	DS-FIA	QqQ	1.9966	0.896623	0.0596772	6.65578	4
Arg	DS-FIA	QqQ	0.9983	0.436004	0.0262353	6.01721	4
Arg	DS-FIA	QqQ	0.49915	0.216624	0.0114647	5.29243	4
Arg	DS-FIA	QqQ	0.2496	0.110575	0.00175848	1.59031	4
Arg	DS-FIA	QqQ	0.1248	0.0554141	0.00404946	7.30763	4
Arg	DS-FIA	QqToF	8	3.78722	0.0971689	2.56571	4
Arg	DS-FIA	QqToF	7.04	3.38978	0.126084	3.71955	4
Arg	DS-FIA	QqToF	5.984	2.883	0.112568	3.90455	4
Arg	DS-FIA	QqToF	4.9667	2.42948	0.0880472	3.62412	4
Arg	DS-FIA	QqToF	3.9734	1.95281	0.12411	6.35547	4
Arg	DS-FIA	QqToF	2.98005	1.51092	0.044079	2.91736	4
Arg	DS-FIA	QqToF	1.9966	1.03101	0.0517516	5.01949	4
Arg	DS-FIA	QqToF	0.9983	0.514574	0.0181368	3.52462	4
Arg	DS-FIA	QqToF	0.49915	0.263523	0.0110911	4.20877	4
Arg	DS-FIA	QqToF	0.2496	0.133372	0.00620831	4.6549	4
Arg	DS-FIA	QqToF	0.1248	0.067685	0.00317449	4.6901	4
Asn	SCX150	QqQ	25	8.47429	0.274605	3.24045	4
Asn	SCX150	QqQ	12.5	4.36782	0.116589	2.66928	4
Asn	SCX150	QqQ	5	1.76991	0.051683	2.92009	4
Asn	SCX150	QqQ	2.5	0.921396	0.0443619	4.81464	4
Asn	SCX150	QqQ	1.25	0.456471	0.00947157	2.07496	4
Asn	SCX150	QqQ	0.5	0.185432	0.00296885	1.60105	4
Asn	SCX150	QqQ	0.25	0.0911948	0.00265533	2.91171	4
Asn	SCX150	QqQ	0.125	0.0462131	0.000623524	1.34924	4
Asn	SCX150	QqQ	0.05	0.0192605	0.000627014	3.25543	4
Asn	SCX150	QqQ	0.025	0.00991411	0.000636089	6.416	4
Asn	SCX150	QqQ	0.0125	0.00500761	0.000346944	6.92834	4
Asn	SCX150	QqToF	25	6.59178	0.230881	3.50255	4
Asn	SCX150	QqToF	12.5	3.29915	0.116072	3.51824	4
Asn	SCX150	QqToF	5	1.34343	0.0415214	3.09071	4
Asn	SCX150	QqToF	2.5	0.654421	0.0308881	4.71992	4
Asn	SCX150	QqToF	1.25	0.328898	0.0110066	3.34652	4
Asn	SCX150	QqToF	0.5	0.121424	0.00668432	5.50494	4
Asn	SCX150	QqToF	0.25	0.0559047	0.00380721	6.81018	4
Asn	SCX150	QqToF	0.125	0.023835	0.00268839	11.2792	4
Asn	SCX150	QqToF	0.05	0.00662906	0.000767794	11.5822	4
Asn	SCX150	QqToF	0.025	0.00515913	0.000620947	12.0359	4
Asn	SCX150	QqToF	0.0125	0.00316577	0.000526414	16.6283	4
Asn	SCX50	QqQ	25	7.26973	0.264114	3.63307	4
Asn	SCX50	QqQ	12.5	3.64588	0.164702	4.51748	4
Asn	SCX50	QqQ	5	1.4605	0.0448527	3.07105	4
Asn	SCX50	QqQ	2.5	0.708991	0.0209282	2.95183	4
Asn	SCX50	QqQ	1.25	0.372046	0.032098	8.62743	4
Asn	SCX50	QqQ	0.5	0.148411	0.00607322	4.09215	4
Asn	SCX50	QqQ	0.25	0.0771225	0.0054085	7.01287	4
Asn	SCX50	QqQ	0.125	0.0385852	0.0010931	2.83297	4
Asn	SCX50	QqQ	0.05	0.019216	0.00060217	3.13369	4
Asn	SCX50	QqQ	0.025	0.012132	0.000244791	2.01773	4
Asn	SCX50	QqQ	0.0125	0.00914654	0.00134698	14.7266	4
Asn	SCX50	QqToF	25	6.06492	0.19963	3.29155	4
Asn	SCX50	QqToF	12.5	3.41305	0.202193	5.92412	4
Asn	SCX50	QqToF	5	1.32848	0.0257637	1.93933	4
Asn	SCX50	QqToF	2.5	0.62531	0.030443	4.86847	4
Asn	SCX50	QqToF	1.25	0.317586	0.0167429	5.27194	4
Asn	SCX50	QqToF	0.5	0.108605	0.00431628	3.9743	4
Asn	SCX50	QqToF	0.25	0.0527885	0.00287698	5.45002	4
Asn	SCX50	QqToF	0.125	0.0234198	0.00152752	6.52236	4
Asn	SCX50	QqToF	0.05	0.00981077	0.00118572	12.0859	4
Asn	SCX50	QqToF	0.025	0.00454908	0.000224141	4.92717	4
Asn	DS-FIA	QqQ	8	0.287929	0.011249	3.90687	4
Asn	DS-FIA	QqQ	7.04	0.260694	0.00651477	2.49901	4
Asn	DS-FIA	QqQ	5.984	0.227224	0.00643661	2.83271	4
Asn	DS-FIA	QqQ	4.9667	0.188947	0.00226006	1.19613	4
Asn	DS-FIA	QqQ	3.9734	0.153602	0.00758234	4.93635	4
Asn	DS-FIA	QqQ	2.98005	0.117389	0.00361693	3.08114	4
Asn	DS-FIA	QqQ	1.9966	0.0806231	0.00421458	5.22751	4
Asn	DS-FIA	QqQ	0.9983	0.0402989	0.00178044	4.41809	4
Asn	DS-FIA	QqQ	0.49915	0.020363	0.000406597	1.99674	4
Asn	DS-FIA	QqQ	0.2496	0.0101151	0.000187606	1.85472	4
Asn	DS-FIA	QqQ	0.1248	0.00518489	0.000245083	4.72688	4
Asn	DS-FIA	QqToF	8	0.32806	0.0153843	4.68946	4
Asn	DS-FIA	QqToF	7.04	0.293678	0.00686338	2.33705	4
Asn	DS-FIA	QqToF	5.984	0.25408	0.00786711	3.09631	4
Asn	DS-FIA	QqToF	4.9667	0.21793	0.00580488	2.66365	4
Asn	DS-FIA	QqToF	3.9734	0.173238	0.0111886	6.4585	4
Asn	DS-FIA	QqToF	2.98005	0.135713	0.0057609	4.24493	4
Asn	DS-FIA	QqToF	1.9966	0.0929372	0.00427285	4.59757	4
Asn	DS-FIA	QqToF	0.9983	0.0489943	0.0016442	3.35589	4
Asn	DS-FIA	QqToF	0.49915	0.0236329	0.00160113	6.77498	4
Asn	DS-FIA	QqToF	0.2496	0.011972	0.000718558	6.00196	4
Asn	DS-FIA	QqToF	0.1248	0.00550419	0.000362774	6.59086	4
Asp	SCX150	QqQ	25	3.51608	0.0809944	2.30354	4
Asp	SCX150	QqQ	12.5	1.79475	0.0512857	2.85754	4
Asp	SCX150	QqQ	5	0.73714	0.0174156	2.36259	4
Asp	SCX150	QqQ	2.5	0.38487	0.0131212	3.40925	4
Asp	SCX150	QqQ	1.25	0.193187	0.00533489	2.76152	4
Asp	SCX150	QqQ	0.5	0.0785469	0.00190873	2.43006	4
Asp	SCX150	QqQ	0.25	0.0400587	0.00157125	3.92236	4
Asp	SCX150	QqQ	0.125	0.0222087	0.000901494	4.05919	4
Asp	SCX150	QqQ	0.05	0.0100328	0.000358847	3.57674	4
Asp	SCX150	QqQ	0.025	0.00589786	0.0005347	9.06601	4
Asp	SCX150	QqQ	0.0125	0.00357911	0.000209584	5.85576	4
Asp	SCX150	QqToF	25	3.37649	0.0925941	2.74232	4
Asp	SCX150	QqToF	12.5	1.6537	0.0675505	4.08482	4
Asp	SCX150	QqToF	5	0.69199	0.0220785	3.19059	4
Asp	SCX150	QqToF	2.5	0.340746	0.0176792	5.18839	4
Asp	SCX150	QqToF	1.25	0.171266	0.00769597	4.49358	4
Asp	SCX150	QqToF	0.5	0.0621462	0.0033043	5.31699	4
Asp	SCX150	QqToF	0.25	0.0329609	0.000886194	2.68862	4
Asp	SCX150	QqToF	0.125	0.0153731	0.000984752	6.40567	4
Asp	SCX150	QqToF	0.05	0.00552823	0.00075859	13.7221	4
Asp	SCX150	QqToF	0.025	0.00393536	0.000522002	13.2644	4
Asp	SCX50	QqQ	25	3.1103	0.132688	4.26609	4
Asp	SCX50	QqQ	12.5	1.56818	0.0564346	3.59872	4
Asp	SCX50	QqQ	5	0.643595	0.0213377	3.31538	4
Asp	SCX50	QqQ	2.5	0.314421	0.0106332	3.38183	4
Asp	SCX50	QqQ	1.25	0.166237	0.0158905	9.55895	4
Asp	SCX50	QqQ	0.5	0.0662924	0.00336053	5.06925	4
Asp	SCX50	QqQ	0.25	0.0347252	0.0018508	5.32984	4
Asp	SCX50	QqQ	0.125	0.0170649	0.0010785	6.31996	4
Asp	SCX50	QqQ	0.05	0.0082014	0.000433535	5.28611	4
Asp	SCX50	QqQ	0.025	0.0053627	0.000179043	3.33867	4
Asp	SCX50	QqToF	25	3.14542	0.124498	3.95807	4
Asp	SCX50	QqToF	12.5	1.6264	0.0327076	2.01105	4
Asp	SCX50	QqToF	5	0.672581	0.0250341	3.72209	4
Asp	SCX50	QqToF	2.5	0.336595	0.0305151	9.0658	4
Asp	SCX50	QqToF	1.25	0.169204	0.00831855	4.91628	4
Asp	SCX50	QqToF	0.5	0.0635638	0.00264673	4.1639	4
Asp	SCX50	QqToF	0.25	0.0316867	0.00188617	5.95254	4
Asp	SCX50	QqToF	0.125	0.0132999	0.000949741	7.14098	4
Asp	SCX50	QqToF	0.05	0.0065193	0.000562794	8.63274	4
Asp	SCX50	QqToF	0.025	0.00466822	0.000304125	6.5148	4
Asp	DS-FIA	QqQ	8	0.803	0.0312731	3.89454	4
Asp	DS-FIA	QqQ	7.04	0.734793	0.0142807	1.9435	4
Asp	DS-FIA	QqQ	5.984	0.63028	0.0189892	3.01283	4
Asp	DS-FIA	QqQ	4.9667	0.531535	0.0184278	3.4669	4
Asp	DS-FIA	QqQ	3.9734	0.422802	0.017033	4.02861	4
Asp	DS-FIA	QqQ	2.98005	0.314949	0.0265082	8.41666	4
Asp	DS-FIA	QqQ	1.9966	0.223767	0.00922194	4.12123	4
Asp	DS-FIA	QqQ	0.9983	0.108912	0.00372176	3.4172	4
Asp	DS-FIA	QqQ	0.49915	0.0535525	0.00186037	3.47392	4
Asp	DS-FIA	QqQ	0.2496	0.0274763	0.00147454	5.36659	4
Asp	DS-FIA	QqQ	0.1248	0.0132609	0.00212701	16.0397	4
Asp	DS-FIA	QqToF	8	0.398888	0.0312776	7.8412	4
Asp	DS-FIA	QqToF	7.04	0.340958	0.0154481	4.53078	4
Asp	DS-FIA	QqToF	5.984	0.280932	0.0165617	5.89527	4
Asp	DS-FIA	QqToF	4.9667	0.243162	0.0147245	6.05544	4
Asp	DS-FIA	QqToF	3.9734	0.195095	0.0116715	5.98247	4
Asp	DS-FIA	QqToF	2.98005	0.145026	0.0147226	10.1517	4
Asp	DS-FIA	QqToF	1.9966	0.0986768	0.00911059	9.23276	4
Asp	DS-FIA	QqToF	0.9983	0.0517942	0.00251007	4.84624	4
Asp	DS-FIA	QqToF	0.49915	0.0229565	0.00210863	9.18532	4
Asp	DS-FIA	QqToF	0.2496	0.0116832	0.000939753	8.04362	4
Asp	DS-FIA	QqToF	0.1248	0.00646989	0.00119502	18.4705	4
Gln	SCX150	QqQ	25	10.3365	0.388735	3.76081	4
Gln	SCX150	QqQ	12.5	5.12927	0.0573537	1.11817	4
Gln	SCX150	QqQ	5	2.16654	0.0247364	1.14174	4
Gln	SCX150	QqQ	2.5	1.15781	0.042762	3.69337	4
Gln	SCX150	QqQ	1.25	0.580036	0.0146856	2.53183	4
Gln	SCX150	QqQ	0.5	0.238413	0.00384003	1.61066	4
Gln	SCX150	QqQ	0.25	0.120678	0.00205319	1.70138	4
Gln	SCX150	QqQ	0.125	0.0615015	0.0013112	2.13198	4
Gln	SCX150	QqQ	0.05	0.0272874	0.00095764	3.50946	4
Gln	SCX150	QqQ	0.025	0.0145723	0.000222182	1.52468	4
Gln	SCX150	QqQ	0.0125	0.00820789	0.000249099	3.03487	4
Gln	SCX150	QqToF	25	10.14	0.199641	1.96885	4
Gln	SCX150	QqToF	12.5	5.13691	0.161781	3.14937	4
Gln	SCX150	QqToF	5	2.08939	0.0945943	4.52737	4
Gln	SCX150	QqToF	2.5	1.02965	0.0422831	4.10655	4
Gln	SCX150	QqToF	1.25	0.519904	0.0248298	4.77585	4
Gln	SCX150	QqToF	0.5	0.211551	0.00707664	3.34512	4
Gln	SCX150	QqToF	0.25	0.10831	0.00413242	3.81537	4
Gln	SCX150	QqToF	0.125	0.0523044	0.00250779	4.7946	4
Gln	SCX150	QqToF	0.05	0.0210496	0.00217782	10.3461	4
Gln	SCX150	QqToF	0.025	0.00991352	0.000984865	9.93456	4
Gln	SCX150	QqToF	0.0125	0.00527388	0.000301852	5.72354	4
Gln	SCX50	QqQ	25	9.271	0.509653	5.49729	4
Gln	SCX50	QqQ	12.5	4.72098	0.184902	3.9166	4
Gln	SCX50	QqQ	5	1.94325	0.061622	3.17108	4
Gln	SCX50	QqQ	2.5	0.95595	0.0271484	2.83994	4
Gln	SCX50	QqQ	1.25	0.509717	0.0531264	10.4227	4
Gln	SCX50	QqQ	0.5	0.200921	0.00691159	3.43995	4
Gln	SCX50	QqQ	0.25	0.100114	0.00425085	4.24601	4
Gln	SCX50	QqQ	0.125	0.0504927	0.000611884	1.21182	4
Gln	SCX50	QqQ	0.05	0.0221626	0.00146516	6.61094	4
Gln	SCX50	QqQ	0.025	0.0124937	0.000547596	4.383	4
Gln	SCX50	QqToF	25	9.94291	0.182854	1.83904	4
Gln	SCX50	QqToF	12.5	4.97442	0.0976153	1.96234	4
Gln	SCX50	QqToF	5	2.00211	0.0641505	3.20415	4
Gln	SCX50	QqToF	2.5	1.00491	0.0321581	3.20009	4
Gln	SCX50	QqToF	1.25	0.513081	0.0216599	4.22154	4
Gln	SCX50	QqToF	0.5	0.19945	0.0101768	5.10244	4
Gln	SCX50	QqToF	0.25	0.100953	0.00440351	4.36196	4
Gln	SCX50	QqToF	0.125	0.0450995	0.00252085	5.58952	4
Gln	SCX50	QqToF	0.05	0.0164455	0.00102846	6.25376	4
Gln	SCX50	QqToF	0.025	0.00830267	0.000477974	5.75687	4
Gln	SCX50	QqToF	0.0125	0.00406974	0.000301028	7.39674	4
Gln-Lys	DS-FIA	QqQ	14.08	2.18709	0.114203	5.22167	4
Gln-Lys	DS-FIA	QqQ	11.968	1.90356	0.0506434	2.66045	4
Gln-Lys	DS-FIA	QqQ	9.9334	1.68609	0.0463838	2.75097	4
Gln-Lys	DS-FIA	QqQ	7.9468	1.40004	0.063448	4.53187	4
Gln-Lys	DS-FIA	QqQ	5.9601	1.13333	0.063961	5.64364	4
Gln-Lys	DS-FIA	QqQ	3.9932	0.789944	0.0494299	6.2574	4
Gln-Lys	DS-FIA	QqQ	1.9966	0.398032	0.0212827	5.34698	4
Gln-Lys	DS-FIA	QqQ	0.9983	0.200428	0.00749129	3.73765	4
Gln-Lys	DS-FIA	QqQ	0.4992	0.103161	0.00228685	2.21677	4
Gln-Lys	DS-FIA	QqQ	0.2496	0.0542936	0.00291094	5.36148	4
Gln-Lys	DS-FIA	QqToF	16	1.77031	0.0416891	2.35491	4
Gln-Lys	DS-FIA	QqToF	14.08	1.58025	0.0576147	3.64592	4
Gln-Lys	DS-FIA	QqToF	11.968	1.35653	0.0385247	2.83994	4
Gln-Lys	DS-FIA	QqToF	9.9334	1.16149	0.0383124	3.29855	4
Gln-Lys	DS-FIA	QqToF	7.9468	0.979607	0.0565105	5.76869	4
Gln-Lys	DS-FIA	QqToF	5.9601	0.748966	0.0229765	3.06777	4
Gln-Lys	DS-FIA	QqToF	3.9932	0.511482	0.0231877	4.53345	4
Gln-Lys	DS-FIA	QqToF	1.9966	0.24967	0.00596595	2.38954	4
Gln-Lys	DS-FIA	QqToF	0.9983	0.12169	0.0024426	2.00724	4
Gln-Lys	DS-FIA	QqToF	0.4992	0.0640125	0.00216549	3.38291	4
Gln-Lys	DS-FIA	QqToF	0.2496	0.0320416	0.000690558	2.15519	4
Glu	SCX150	QqQ	25	4.16927	0.0905449	2.17172	4
Glu	SCX150	QqQ	12.5	2.24394	0.0579836	2.58401	4
Glu	SCX150	QqQ	5	0.941162	0.0129886	1.38006	4
Glu	SCX150	QqQ	2.5	0.485927	0.0170745	3.51379	4
Glu	SCX150	QqQ	1.25	0.24653	0.00552635	2.24166	4
Glu	SCX150	QqQ	0.5	0.101297	0.00132783	1.31083	4
Glu	SCX150	QqQ	0.25	0.0522088	0.00121465	2.32653	4
Glu	SCX150	QqQ	0.125	0.0272231	0.000501479	1.84211	4
Glu	SCX150	QqQ	0.05	0.0126345	0.000652542	5.16477	4
Glu	SCX150	QqQ	0.025	0.00682517	0.000224308	3.28648	4
Glu	SCX150	QqQ	0.0125	0.00433842	0.000276617	6.37598	4
Glu	SCX150	QqToF	25	4.46484	0.162376	3.63678	4
Glu	SCX150	QqToF	12.5	2.16825	0.073879	3.40731	4
Glu	SCX150	QqToF	5	0.886927	0.0170538	1.92279	4
Glu	SCX150	QqToF	2.5	0.445588	0.0212088	4.75974	4
Glu	SCX150	QqToF	1.25	0.226058	0.00892199	3.94678	4
Glu	SCX150	QqToF	0.5	0.0907338	0.00293865	3.23876	4
Glu	SCX150	QqToF	0.25	0.0467237	0.00353458	7.56486	4
Glu	SCX150	QqToF	0.125	0.0227426	0.00132448	5.82377	4
Glu	SCX150	QqToF	0.05	0.00939404	0.000773385	8.23272	4
Glu	SCX150	QqToF	0.025	0.00493223	0.000545486	11.0596	4
Glu	SCX150	QqToF	0.0125	0.00305106	0.000505768	16.5768	4
Glu	SCX50	QqQ	25	3.8416	0.205582	5.35146	4
Glu	SCX50	QqQ	12.5	1.89907	0.0759359	3.99859	4
Glu	SCX50	QqQ	5	0.802636	0.0352542	4.3923	4
Glu	SCX50	QqQ	2.5	0.393313	0.0128492	3.26691	4
Glu	SCX50	QqQ	1.25	0.205837	0.0183617	8.9205	4
Glu	SCX50	QqQ	0.5	0.0843024	0.0043493	5.15916	4
Glu	SCX50	QqQ	0.25	0.0413143	0.00198056	4.79387	4
Glu	SCX50	QqQ	0.125	0.0223519	0.00114897	5.14037	4
Glu	SCX50	QqQ	0.05	0.00882793	0.00023479	2.65962	4
Glu	SCX50	QqQ	0.025	0.00546906	0.000127201	2.32583	4
Glu	SCX50	QqQ	0.0125	0.00820018	0.00103884	12.6685	4
Glu	SCX50	QqToF	25	4.13378	0.0768272	1.85852	4
Glu	SCX50	QqToF	12.5	2.24068	0.0703675	3.14044	4
Glu	SCX50	QqToF	5	0.857484	0.0195036	2.27451	4
Glu	SCX50	QqToF	2.5	0.437221	0.0191402	4.37771	4
Glu	SCX50	QqToF	1.25	0.224696	0.0112379	5.00141	4
Glu	SCX50	QqToF	0.5	0.0874441	0.00713767	8.16256	4
Glu	SCX50	QqToF	0.25	0.0439594	0.0024418	5.55467	4
Glu	SCX50	QqToF	0.125	0.0213692	0.00201681	9.43792	4
Glu	SCX50	QqToF	0.05	0.00777447	0.000489973	6.30233	4
Glu	SCX50	QqToF	0.025	0.00390519	0.000323588	8.2861	4
Glu	SCX50	QqToF	0.0125	0.00241222	0.000377272	15.6401	4
Glu	DS-FIA	QqQ	8	1.01743	0.036221	3.56005	4
Glu	DS-FIA	QqQ	7.04	0.871123	0.0180814	2.07565	4
Glu	DS-FIA	QqQ	5.984	0.756358	0.0196472	2.59761	4
Glu	DS-FIA	QqQ	4.9667	0.646134	0.0204347	3.16261	4
Glu	DS-FIA	QqQ	3.9734	0.510714	0.03853	7.54433	4
Glu	DS-FIA	QqQ	2.98005	0.3902	0.00159179	0.407942	4
Glu	DS-FIA	QqQ	1.9966	0.278262	0.00924639	3.32291	4
Glu	DS-FIA	QqQ	0.9983	0.138102	0.00425295	3.07958	4
Glu	DS-FIA	QqQ	0.49915	0.0721792	0.00234727	3.252	4
Glu	DS-FIA	QqQ	0.2496	0.0357068	0.00134375	3.76328	4
Glu	DS-FIA	QqQ	0.1248	0.0187284	0.00169522	9.05161	4
Glu	DS-FIA	QqToF	8	0.90911	0.0335728	3.69293	4
Glu	DS-FIA	QqToF	7.04	0.78892	0.0337043	4.2722	4
Glu	DS-FIA	QqToF	5.984	0.654754	0.0406422	6.20725	4
Glu	DS-FIA	QqToF	4.9667	0.549502	0.0340308	6.19302	4
Glu	DS-FIA	QqToF	3.9734	0.438103	0.0167393	3.82087	4
Glu	DS-FIA	QqToF	2.98005	0.327955	0.0040613	1.23837	4
Glu	DS-FIA	QqToF	1.9966	0.217129	0.0163783	7.54312	4
Glu	DS-FIA	QqToF	0.9983	0.102861	0.0106136	10.3184	4
Glu	DS-FIA	QqToF	0.49915	0.0547357	0.00113568	2.07484	4
Glu	DS-FIA	QqToF	0.2496	0.027879	0.000833102	2.98828	4
Glu	DS-FIA	QqToF	0.1248	0.0140529	0.000368593	2.6229	4
Gly	SCX150	QqQ	25	2.90235	0.0896639	3.08935	4
Gly	SCX150	QqQ	12.5	1.56732	0.0250747	1.59984	4
Gly	SCX150	QqQ	5	0.615954	0.0225442	3.66004	4
Gly	SCX150	QqQ	2.5	0.332465	0.0277984	8.3613	4
Gly	SCX150	QqQ	1.25	0.16737	0.00836442	4.99756	4
Gly	SCX150	QqQ	0.5	0.0673837	0.00408207	6.05795	4
Gly	SCX150	QqQ	0.25	0.0340297	0.00174385	5.1245	4
Gly	SCX150	QqQ	0.125	0.0203455	0.00159155	7.8226	4
Gly	SCX150	QqQ	0.05	0.0124106	0.00070131	5.65088	4
Gly	SCX150	QqToF	25	3.66731	0.0951444	2.59439	4
Gly	SCX150	QqToF	12.5	1.80702	0.054832	3.03439	4
Gly	SCX150	QqToF	5	0.691517	0.0615787	8.90487	4
Gly	SCX150	QqToF	2.5	0.279958	0.0357925	12.785	4
Gly	SCX150	QqToF	1.25	0.120516	0.0169273	14.0457	4
Gly	SCX150	QqToF	0.5	0.0591488	0.00713748	12.067	4
Gly	SCX150	QqToF	0.25	0.0299849	0.00356476	11.8885	4
Gly	SCX150	QqToF	0.125	0.0271435	0.00423391	15.5982	4
Gly	SCX50	QqQ	25	2.57851	0.154977	6.01035	4
Gly	SCX50	QqQ	12.5	1.31542	0.0731657	5.56216	4
Gly	SCX50	QqQ	5	0.529071	0.0461057	8.71447	4
Gly	SCX50	QqQ	2.5	0.282231	0.0151895	5.38194	4
Gly	SCX50	QqQ	1.25	0.124984	0.0211222	16.8999	4
Gly	SCX50	QqQ	0.5	0.0569978	0.00418844	7.34842	4
Gly	SCX50	QqQ	0.25	0.0334006	0.00236999	7.09566	4
Gly	SCX50	QqQ	0.125	0.0196757	0.00133822	6.80135	4
Gly	SCX50	QqQ	0.05	0.00971422	0.0003235	3.33016	4
Gly	SCX50	QqQ	0.025	0.00818229	0.00110908	13.5546	4
Gly	SCX50	QqToF	25	3.4177	0.10686	3.12667	4
Gly	SCX50	QqToF	12.5	1.60748	0.0340324	2.11713	4
Gly	SCX50	QqToF	5	0.654665	0.0236969	3.6197	4
Gly	SCX50	QqToF	2.5	0.3024	0.014351	4.74571	4
Gly	SCX50	QqToF	1.25	0.149375	0.0145769	9.75863	4
Gly	SCX50	QqToF	0.5	0.0745923	0.0062985	8.44391	4
Gly	SCX50	QqToF	0.25	0.0435024	0.00243863	5.60574	4
Gly	SCX50	QqToF	0.125	0.0330908	0.00238777	7.21582	4
Gly	DS-FIA	QqQ	8	0.860146	0.00955666	1.11105	4
Gly	DS-FIA	QqQ	7.04	0.748464	0.0256059	3.42113	4
Gly	DS-FIA	QqQ	5.984	0.642515	0.0373733	5.81672	4
Gly	DS-FIA	QqQ	4.9667	0.546822	0.0239428	4.37854	4
Gly	DS-FIA	QqQ	3.9734	0.427368	0.0199864	4.67663	4
Gly	DS-FIA	QqQ	2.98005	0.330481	0.019884	6.01668	4
Gly	DS-FIA	QqQ	1.9966	0.241422	0.0149469	6.19122	4
Gly	DS-FIA	QqQ	0.9983	0.124286	0.00717858	5.77587	4
Gly	DS-FIA	QqQ	0.49915	0.0679508	0.00631558	9.29435	4
Gly	DS-FIA	QqQ	0.2496	0.0392318	0.00232223	5.91926	4
Gly	DS-FIA	QqQ	0.1248	0.0380022	0.00412622	10.8579	4
Gly	DS-FIA	QqToF	8	0.82529	0.0283877	3.43972	4
Gly	DS-FIA	QqToF	7.04	0.709795	0.0165571	2.33266	4
Gly	DS-FIA	QqToF	5.984	0.601221	0.0207325	3.4484	4
Gly	DS-FIA	QqToF	4.9667	0.489416	0.00568466	1.16152	4
Gly	DS-FIA	QqToF	3.9734	0.368777	0.016502	4.47479	4
Gly	DS-FIA	QqToF	2.98005	0.254926	0.0252845	9.91836	4
Gly	DS-FIA	QqToF	1.9966	0.174445	0.0159713	9.15544	4
Gly	DS-FIA	QqToF	0.9983	0.0906416	0.0114079	12.5857	4
Gly	DS-FIA	QqToF	0.49915	0.0402315	0.00382545	9.5086	4
Gly	DS-FIA	QqToF	0.2496	0.0188119	0.00277021	14.7258	4
Gly	DS-FIA	QqToF	0.1248	0.0171423	0.00279103	16.2815	4
His	SCX150	QqQ	25	29.874	1.87714	6.28352	4
His	SCX150	QqQ	12.5	15.4129	0.413473	2.68264	4
His	SCX150	QqQ	5	6.95581	0.265891	3.82257	4
His	SCX150	QqQ	2.5	3.80486	0.164003	4.31036	4
His	SCX150	QqQ	1.25	2.1654	0.0353958	1.6346	4
His	SCX150	QqQ	0.5	1.12841	0.0466297	4.13233	4
His	SCX150	QqQ	0.25	0.776673	0.00732669	0.943343	4
His	SCX150	QqQ	0.125	0.598423	0.0115913	1.93698	4
His	SCX150	QqQ	0.05	0.493783	0.0146869	2.97436	4
His	SCX150	QqQ	0.025	0.445129	0.01504	3.3788	4
His	SCX150	QqQ	0.0125	0.426098	0.0182729	4.28843	4
His	SCX150	QqToF	25	35.8906	1.49877	4.17594	4
His	SCX150	QqToF	12.5	17.8939	0.945446	5.28363	4
His	SCX150	QqToF	5	7.64552	0.087609	1.14589	4
His	SCX150	QqToF	2.5	3.92631	0.152424	3.88212	4
His	SCX150	QqToF	1.25	2.26252	0.106886	4.72422	4
His	SCX150	QqToF	0.5	1.18281	0.0312683	2.64357	4
His	SCX150	QqToF	0.25	0.828494	0.0330488	3.98902	4
His	SCX150	QqToF	0.125	0.627758	0.0459814	7.3247	4
His	SCX150	QqToF	0.05	0.543664	0.0260127	4.7847	4
His	SCX150	QqToF	0.025	0.507759	0.0455389	8.9686	4
His	SCX150	QqToF	0.0125	0.506054	0.0120276	2.37675	4
His	SCX50	QqQ	25	28.3771	1.99443	7.02829	4
His	SCX50	QqQ	12.5	14.2796	0.802391	5.61913	4
His	SCX50	QqQ	5	6.07862	0.175332	2.8844	4
His	SCX50	QqQ	2.5	3.02436	0.0995065	3.29016	4
His	SCX50	QqQ	1.25	1.67396	0.114922	6.8653	4
His	SCX50	QqQ	0.5	0.769794	0.0230688	2.99675	4
His	SCX50	QqQ	0.25	0.442557	0.025736	5.81529	4
His	SCX50	QqQ	0.125	0.34106	0.018269	5.35655	4
His	SCX50	QqQ	0.05	0.238164	0.0078963	3.31548	4
His	SCX50	QqQ	0.025	0.239083	0.0209051	8.74385	4
His	SCX50	QqQ	0.0125	0.223054	0.0310253	13.9093	4
His	SCX50	QqToF	25	35.4246	1.1463	3.23588	4
His	SCX50	QqToF	12.5	18.7813	0.686944	3.6576	4
His	SCX50	QqToF	5	7.80207	0.27105	3.47408	4
His	SCX50	QqToF	2.5	4.08065	0.238344	5.84084	4
His	SCX50	QqToF	1.25	2.16561	0.107147	4.94767	4
His	SCX50	QqToF	0.5	0.946989	0.0977039	10.3173	4
His	SCX50	QqToF	0.25	0.568036	0.0467784	8.23511	4
His	SCX50	QqToF	0.125	0.334564	0.0107857	3.2238	4
His	SCX50	QqToF	0.05	0.284097	0.0047093	1.65764	4
His	SCX50	QqToF	0.025	0.208029	0.0182358	8.766	4
His	SCX50	QqToF	0.0125	0.191499	0.00467987	2.44381	4
His	DS-FIA	QqQ	5.984	6.37707	0.100947	1.58297	4
His	DS-FIA	QqQ	4.9667	5.54724	0.0721283	1.30026	4
His	DS-FIA	QqQ	3.9734	4.72371	0.126167	2.67092	4
His	DS-FIA	QqQ	2.98005	3.47303	0.164415	4.73404	4
His	DS-FIA	QqQ	1.9966	2.38822	0.115513	4.83677	4
His	DS-FIA	QqQ	0.9983	1.23031	0.0647348	5.26166	4
His	DS-FIA	QqQ	0.49915	0.629276	0.0256486	4.07589	4
His	DS-FIA	QqQ	0.2496	0.314371	0.0140599	4.47239	4
His	DS-FIA	QqQ	0.1248	0.158542	0.0105139	6.63159	4
His	DS-FIA	QqToF	8	10.2271	0.369823	3.61612	4
His	DS-FIA	QqToF	7.04	9.00635	0.283898	3.1522	4
His	DS-FIA	QqToF	5.984	7.62141	0.168366	2.20912	4
His	DS-FIA	QqToF	4.9667	6.46861	0.151109	2.33604	4
His	DS-FIA	QqToF	3.9734	5.27411	0.254889	4.83282	4
His	DS-FIA	QqToF	2.98005	4.27806	0.148804	3.47832	4
His	DS-FIA	QqToF	1.9966	2.79594	0.0732321	2.61923	4
His	DS-FIA	QqToF	0.9983	1.53781	0.0348972	2.26927	4
His	DS-FIA	QqToF	0.49915	0.739416	0.00932086	1.26057	4
His	DS-FIA	QqToF	0.2496	0.37268	0.0142411	3.82127	4
His	DS-FIA	QqToF	0.1248	0.196892	0.0131654	6.68663	4
Ile	SCX150	QqQ	25	3.54488	0.0420564	1.1864	4
Ile	SCX150	QqQ	12.5	1.91724	0.0613239	3.19856	4
Ile	SCX150	QqQ	5	0.820713	0.0144936	1.76597	4
Ile	SCX150	QqQ	2.5	0.435626	0.0112763	2.58852	4
Ile	SCX150	QqQ	1.25	0.216301	0.00605536	2.79951	4
Ile	SCX150	QqQ	0.5	0.0872013	0.00215406	2.47021	4
Ile	SCX150	QqQ	0.25	0.0428338	0.00174869	4.0825	4
Ile	SCX150	QqQ	0.125	0.0223007	0.000113722	0.509948	4
Ile	SCX150	QqQ	0.05	0.00899966	0.000553552	6.15081	4
Ile	SCX150	QqQ	0.025	0.0048817	0.000372392	7.62833	4
Ile	SCX150	QqQ	0.0125	0.00212458	0.000377839	17.7842	4
Ile	SCX150	QqToF	25	3.24395	0.0840921	2.59227	4
Ile	SCX150	QqToF	12.5	1.58134	0.0747987	4.73007	4
Ile	SCX150	QqToF	5	0.632463	0.026943	4.26002	4
Ile	SCX150	QqToF	2.5	0.323948	0.0150476	4.64507	4
Ile	SCX150	QqToF	1.25	0.15967	0.00581749	3.64344	4
Ile	SCX150	QqToF	0.5	0.0662016	0.00431181	6.51316	4
Ile	SCX150	QqToF	0.25	0.0307925	0.00286791	9.31368	4
Ile-Leu	SCX50	QqQ	50	4.61556	0.152857	3.31179	4
Ile-Leu	SCX50	QqQ	25	2.33516	0.0905538	3.87784	4
Ile-Leu	SCX50	QqQ	10	0.995543	0.0284225	2.85498	4
Ile-Leu	SCX50	QqQ	5	0.497926	0.01467	2.94623	4
Ile-Leu	SCX50	QqQ	2.5	0.265663	0.0265371	9.989	4
Ile-Leu	SCX50	QqQ	1	0.105591	0.00275711	2.61112	4
Ile-Leu	SCX50	QqQ	0.5	0.0532827	0.00297722	5.5876	4
Ile-Leu	SCX50	QqQ	0.25	0.027497	0.000988079	3.5934	4
Ile-Leu	SCX50	QqQ	0.1	0.0117096	0.000150458	1.28492	4
Ile-Leu	SCX50	QqQ	0.05	0.00698872	0.000484005	6.92552	4
Ile-Leu	SCX50	QqToF	50	4.23864	0.0879638	2.07528	4
Ile-Leu	SCX50	QqToF	25	2.16239	0.106573	4.92848	4
Ile-Leu	SCX50	QqToF	10	0.907384	0.0207541	2.28724	4
Ile-Leu	SCX50	QqToF	5	0.453136	0.0225566	4.97789	4
Ile-Leu	SCX50	QqToF	2.5	0.233508	0.0131522	5.63245	4
Ile-Leu	SCX50	QqToF	1	0.0882681	0.00350589	3.97187	4
Ile-Leu	SCX50	QqToF	0.5	0.0445045	0.00410085	9.21448	4
Ile-Leu	SCX50	QqToF	0.25	0.0208939	0.00211912	10.1423	4
Ile-Leu	SCX50	QqToF	0.1	0.00722978	0.000371169	5.13389	4
Ile-Leu	SCX50	QqToF	0.05	0.00282175	0.00027573	9.77157	4
Ile-Leu	SCX50	QqToF	0.025	0.00260652	0.000443785	17.026	4
Ile-Leu	DS-FIA	QqQ	16	1.39373	0.0309603	2.2214	4
Ile-Leu	DS-FIA	QqQ	14.08	1.29016	0.0317844	2.4636	4
Ile-Leu	DS-FIA	QqQ	11.968	1.10539	0.0320366	2.89821	4
Ile-Leu	DS-FIA	QqQ	9.9334	0.918863	0.0261937	2.85067	4
Ile-Leu	DS-FIA	QqQ	7.9468	0.763535	0.0384878	5.04073	4
Ile-Leu	DS-FIA	QqQ	5.9601	0.598169	0.00347372	0.580726	4
Ile-Leu	DS-FIA	QqQ	3.9932	0.433414	0.0162211	3.74264	4
Ile-Leu	DS-FIA	QqQ	1.9966	0.223519	0.00713293	3.19119	4
Ile-Leu	DS-FIA	QqQ	0.9983	0.116566	0.00257681	2.2106	4
Ile-Leu	DS-FIA	QqQ	0.4992	0.059401	0.00167083	2.8128	4
Ile-Leu	DS-FIA	QqQ	0.2496	0.0300021	0.00162925	5.43045	4
Ile-Leu	DS-FIA	QqToF	16	2.47873	0.0101016	0.407532	4
Ile-Leu	DS-FIA	QqToF	14.08	2.20787	0.0321134	1.45449	4
Ile-Leu	DS-FIA	QqToF	11.968	1.91053	0.0454698	2.37996	4
Ile-Leu	DS-FIA	QqToF	9.9334	1.58	0.0486378	3.07833	4
Ile-Leu	DS-FIA	QqToF	7.9468	1.22151	0.05554	4.54684	4
Ile-Leu	DS-FIA	QqToF	5.9601	0.929434	0.046102	4.96023	4
Ile-Leu	DS-FIA	QqToF	3.9932	0.607288	0.0459684	7.56945	4
Ile-Leu	DS-FIA	QqToF	1.9966	0.29796	0.0116966	3.92557	4
Ile-Leu	DS-FIA	QqToF	0.9983	0.140032	0.00367775	2.62636	4
Ile-Leu	DS-FIA	QqToF	0.4992	0.0705025	0.00221449	3.14101	4
Ile-Leu	DS-FIA	QqToF	0.2496	0.0383729	0.00322497	8.4043	4
Leu	SCX150	QqQ	25	8.29587	0.0627361	0.756233	4
Leu	SCX150	QqQ	12.5	4.50725	0.10139	2.24948	4
Leu	SCX150	QqQ	5	1.84599	0.0467742	2.53383	4
Leu	SCX150	QqQ	2.5	0.972794	0.0367953	3.78243	4
Leu	SCX150	QqQ	1.25	0.483201	0.00604559	1.25115	4
Leu	SCX150	QqQ	0.5	0.193704	0.00419762	2.16703	4
Leu	SCX150	QqQ	0.25	0.0968083	0.00444013	4.58652	4
Leu	SCX150	QqQ	0.125	0.0495723	0.00136585	2.75527	4
Leu	SCX150	QqQ	0.05	0.0206082	0.00120566	5.8504	4
Leu	SCX150	QqQ	0.025	0.0113392	0.000279364	2.46369	4
Leu	SCX150	QqQ	0.0125	0.00603622	0.000420062	6.95902	4
Leu	SCX150	QqToF	25	7.4462	0.119819	1.60913	4
Leu	SCX150	QqToF	12.5	3.80154	0.202259	5.32043	4
Leu	SCX150	QqToF	5	1.51033	0.0519135	3.43722	4
Leu	SCX150	QqToF	2.5	0.75329	0.0315461	4.18778	4
Leu	SCX150	QqToF	1.25	0.383317	0.0222242	5.79785	4
Leu	SCX150	QqToF	0.5	0.149483	0.00557952	3.73253	4
Leu	SCX150	QqToF	0.25	0.07156	0.00362349	5.06357	4
Leu	SCX150	QqToF	0.125	0.0354508	0.00264827	7.47026	4
Leu	SCX150	QqToF	0.05	0.013114	0.0017199	13.115	4
Leu	SCX150	QqToF	0.025	0.0098613	0.00196817	19.9586	4
Leu	SCX150	QqToF	0.0125	0.00518878	0.000997258	19.2195	4
Lys	SCX150	QqQ	25	9.68609	0.286162	2.95436	4
Lys	SCX150	QqQ	12.5	5.06551	0.0854422	1.68675	4
Lys	SCX150	QqQ	5	2.07874	0.0953573	4.58726	4
Lys	SCX150	QqQ	2.5	1.12412	0.0509948	4.53641	4
Lys	SCX150	QqQ	1.25	0.585291	0.0246422	4.21025	4
Lys	SCX150	QqQ	0.5	0.286819	0.0116875	4.07486	4
Lys	SCX150	QqQ	0.25	0.179217	0.00961543	5.36525	4
Lys	SCX150	QqQ	0.125	0.125649	0.00458228	3.64689	4
Lys	SCX150	QqQ	0.05	0.092667	0.000852798	0.920283	4
Lys	SCX150	QqQ	0.025	0.0778075	0.00163585	2.10244	4
Lys	SCX150	QqQ	0.0125	0.078802	0.00562697	7.14065	4
Lys	SCX150	QqToF	25	8.9431	0.364798	4.0791	4
Lys	SCX150	QqToF	12.5	4.33437	0.110443	2.54807	4
Lys	SCX150	QqToF	5	1.80127	0.0437138	2.42683	4
Lys	SCX150	QqToF	2.5	0.953787	0.035069	3.67682	4
Lys	SCX150	QqToF	1.25	0.492402	0.00990772	2.01212	4
Lys	SCX150	QqToF	0.5	0.224145	0.0073988	3.3009	4
Lys	SCX150	QqToF	0.25	0.141534	0.00700183	4.94708	4
Lys	SCX150	QqToF	0.125	0.0912527	0.000833422	0.913312	4
Lys	SCX150	QqToF	0.05	0.0642634	0.0023038	3.58494	4
Lys	SCX150	QqToF	0.025	0.0535433	0.0024335	4.54492	4
Lys	SCX150	QqToF	0.0125	0.0519322	0.00391499	7.53866	4
Lys	SCX50	QqQ	25	8.45898	0.54514	6.44451	4
Lys	SCX50	QqQ	12.5	4.59771	0.319922	6.9583	4
Lys	SCX50	QqQ	5	1.84859	0.138758	7.50613	4
Lys	SCX50	QqQ	2.5	0.869487	0.060743	6.98608	4
Lys	SCX50	QqQ	1.25	0.474311	0.0159568	3.36421	4
Lys	SCX50	QqQ	0.5	0.225579	0.0121162	5.37117	4
Lys	SCX50	QqQ	0.25	0.126443	0.00816937	6.4609	4
Lys	SCX50	QqQ	0.125	0.0912155	0.0105731	11.5913	4
Lys	SCX50	QqQ	0.05	0.0580181	0.00162471	2.80036	4
Lys	SCX50	QqQ	0.025	0.0503978	0.00247206	4.9051	4
Lys	SCX50	QqQ	0.0125	0.0507003	0.00637566	12.5752	4
Lys	SCX50	QqToF	25	8.38492	0.332247	3.96243	4
Lys	SCX50	QqToF	12.5	4.31466	0.119587	2.77164	4
Lys	SCX50	QqToF	5	1.75812	0.0924331	5.25748	4
Lys	SCX50	QqToF	2.5	0.846285	0.0385672	4.55724	4
Lys	SCX50	QqToF	1.25	0.445444	0.0335852	7.5397	4
Lys	SCX50	QqToF	0.5	0.172936	0.00596309	3.44815	4
Lys	SCX50	QqToF	0.25	0.0898468	0.00371787	4.13802	4
Lys	SCX50	QqToF	0.125	0.0476053	0.00162228	3.40776	4
Lys	SCX50	QqToF	0.05	0.0347637	0.00494059	14.2119	4
Lys	SCX50	QqToF	0.025	0.0264534	0.00356391	13.4724	4
Lys	SCX50	QqToF	0.0125	0.0232482	0.00272115	11.7048	4
Met	SCX150	QqQ	25	20.3631	0.362317	1.77928	4
Met	SCX150	QqQ	12.5	10.3653	0.361643	3.48899	4
Met	SCX150	QqQ	5	4.26103	0.108479	2.54585	4
Met	SCX150	QqQ	2.5	2.28669	0.0924843	4.04446	4
Met	SCX150	QqQ	1.25	1.13798	0.0229684	2.01834	4
Met	SCX150	QqQ	0.5	0.458049	0.0085127	1.85847	4
Met	SCX150	QqQ	0.25	0.23088	0.00616374	2.66968	4
Met	SCX150	QqQ	0.125	0.115827	0.0018832	1.62587	4
Met	SCX150	QqQ	0.05	0.0466431	0.0017171	3.68135	4
Met	SCX150	QqQ	0.025	0.0227677	0.000287984	1.26488	4
Met	SCX150	QqQ	0.0125	0.0118285	0.000273618	2.31322	4
Met	SCX150	QqToF	25	21.6887	1.11989	5.16349	4
Met	SCX150	QqToF	12.5	10.2181	0.332229	3.25138	4
Met	SCX150	QqToF	5	4.20765	0.100509	2.38872	4
Met	SCX150	QqToF	2.5	2.09178	0.0863545	4.12827	4
Met	SCX150	QqToF	1.25	1.06127	0.0374427	3.52811	4
Met	SCX150	QqToF	0.5	0.427388	0.0155358	3.63505	4
Met	SCX150	QqToF	0.25	0.21299	0.0134064	6.29437	4
Met	SCX150	QqToF	0.125	0.0997314	0.00707371	7.09276	4
Met	SCX150	QqToF	0.05	0.0361326	0.00301186	8.33559	4
Met	SCX150	QqToF	0.025	0.0179137	0.00124215	6.93412	4
Met	SCX150	QqToF	0.0125	0.00900902	0.000946737	10.5088	4
Met	SCX50	QqQ	25	18.9986	0.786508	4.13983	4
Met	SCX50	QqQ	12.5	9.48627	0.418119	4.40762	4
Met	SCX50	QqQ	5	3.88007	0.167356	4.31323	4
Met	SCX50	QqQ	2.5	1.89811	0.0663928	3.49784	4
Met	SCX50	QqQ	1.25	0.992546	0.10321	10.3986	4
Met	SCX50	QqQ	0.5	0.387458	0.016072	4.14806	4
Met	SCX50	QqQ	0.25	0.190383	0.00824469	4.33059	4
Met	SCX50	QqQ	0.125	0.0913723	0.0026773	2.93009	4
Met	SCX50	QqQ	0.05	0.0375876	0.000756797	2.01342	4
Met	SCX50	QqQ	0.025	0.0192737	0.00110917	5.75484	4
Met	SCX50	QqToF	25	21.0117	0.847653	4.03419	4
Met	SCX50	QqToF	12.5	10.3976	0.102327	0.984136	4
Met	SCX50	QqToF	5	4.34322	0.146755	3.37895	4
Met	SCX50	QqToF	2.5	2.15345	0.0524898	2.43748	4
Met	SCX50	QqToF	1.25	1.09039	0.0286676	2.62913	4
Met	SCX50	QqToF	0.5	0.417493	0.0330885	7.92553	4
Met	SCX50	QqToF	0.25	0.192596	0.023383	12.141	4
Met	SCX50	QqToF	0.125	0.0699095	0.00303279	4.33817	4
Met	SCX50	QqToF	0.05	0.0392673	0.00250265	6.37337	4
Met	DS-FIA	QqQ	8	4.93285	0.110277	2.23556	4
Met	DS-FIA	QqQ	7.04	4.35817	0.110948	2.54574	4
Met	DS-FIA	QqQ	5.984	3.88787	0.0836011	2.15031	4
Met	DS-FIA	QqQ	4.9667	3.23647	0.0987602	3.05148	4
Met	DS-FIA	QqQ	3.9734	2.7244	0.0345632	1.26865	4
Met	DS-FIA	QqQ	2.98005	2.14309	0.0842255	3.9301	4
Met	DS-FIA	QqQ	1.9966	1.45305	0.0755402	5.19875	4
Met	DS-FIA	QqQ	0.9983	0.811993	0.0348045	4.2863	4
Met	DS-FIA	QqQ	0.49915	0.412707	0.0234997	5.69403	4
Met	DS-FIA	QqQ	0.2496	0.212663	0.0126463	5.94663	4
Met	DS-FIA	QqQ	0.1248	0.10469	0.00843958	8.06149	4
Met	DS-FIA	QqToF	8	7.15214	0.126007	1.76181	4
Met	DS-FIA	QqToF	7.04	6.17704	0.0764128	1.23705	4
Met	DS-FIA	QqToF	5.984	5.34802	0.027708	0.518098	4
Met	DS-FIA	QqToF	4.9667	4.30623	0.0806597	1.87309	4
Met	DS-FIA	QqToF	3.9734	3.37365	0.152973	4.53434	4
Met	DS-FIA	QqToF	2.98005	2.49996	0.10113	4.04526	4
Met	DS-FIA	QqToF	1.9966	1.62405	0.0625701	3.85271	4
Met	DS-FIA	QqToF	0.9983	0.772025	0.0223229	2.89147	4
Met	DS-FIA	QqToF	0.49915	0.368225	0.00954757	2.59286	4
Met	DS-FIA	QqToF	0.2496	0.185617	0.00665469	3.58518	4
Met	DS-FIA	QqToF	0.1248	0.0896125	0.00690549	7.70594	4
Phe	SCX150	QqQ	25	8.56757	0.261722	3.05479	4
Phe	SCX150	QqQ	12.5	4.71563	0.0522041	1.10704	4
Phe	SCX150	QqQ	5	2.04242	0.0510098	2.49751	4
Phe	SCX150	QqQ	2.5	1.08464	0.0452673	4.17349	4
Phe	SCX150	QqQ	1.25	0.551399	0.0128062	2.32249	4
Phe	SCX150	QqQ	0.5	0.225072	0.00483026	2.14609	4
Phe	SCX150	QqQ	0.25	0.113612	0.00323424	2.84674	4
Phe	SCX150	QqQ	0.125	0.0580245	0.00113966	1.9641	4
Phe	SCX150	QqQ	0.05	0.0243887	0.000618069	2.53424	4
Phe	SCX150	QqQ	0.025	0.0128971	0.000204444	1.58519	4
Phe	SCX150	QqQ	0.0125	0.00689377	0.000387592	5.62235	4
Phe	SCX150	QqToF	25	11.8902	0.619879	5.21337	4
Phe	SCX150	QqToF	12.5	5.61353	0.105781	1.8844	4
Phe	SCX150	QqToF	5	2.37935	0.04438	1.86522	4
Phe	SCX150	QqToF	2.5	1.13097	0.0314748	2.783	4
Phe	SCX150	QqToF	1.25	0.571613	0.0194027	3.39437	4
Phe	SCX150	QqToF	0.5	0.228808	0.0104958	4.58719	4
Phe	SCX150	QqToF	0.25	0.117644	0.00581216	4.94045	4
Phe	SCX150	QqToF	0.125	0.0586416	0.00314234	5.35854	4
Phe	SCX150	QqToF	0.05	0.0239046	0.00125909	5.26716	4
Phe	SCX150	QqToF	0.025	0.0111011	0.00106965	9.63553	4
Phe	SCX150	QqToF	0.0125	0.0063814	0.000737717	11.5604	4
Phe	SCX50	QqQ	25	8.36137	0.17216	2.059	4
Phe	SCX50	QqQ	12.5	4.25465	0.161806	3.80304	4
Phe	SCX50	QqQ	5	1.81023	0.0706778	3.90435	4
Phe	SCX50	QqQ	2.5	0.893331	0.0283632	3.17499	4
Phe	SCX50	QqQ	1.25	0.473366	0.0483902	10.2226	4
Phe	SCX50	QqQ	0.5	0.18797	0.00807571	4.29628	4
Phe	SCX50	QqQ	0.25	0.0921061	0.00325593	3.53498	4
Phe	SCX50	QqQ	0.125	0.0462628	0.0010728	2.31893	4
Phe	SCX50	QqQ	0.05	0.0200738	0.000756138	3.76679	4
Phe	SCX50	QqQ	0.025	0.0108512	0.000578572	5.33189	4
Phe	SCX50	QqToF	25	12.5043	0.195231	1.56131	4
Phe	SCX50	QqToF	12.5	5.76695	0.270697	4.69393	4
Phe	SCX50	QqToF	5	2.32472	0.068448	2.94435	4
Phe	SCX50	QqToF	2.5	1.15848	0.0524084	4.52388	4
Phe	SCX50	QqToF	1.25	0.587123	0.0197031	3.35587	4
Phe	SCX50	QqToF	0.5	0.231218	0.0129606	5.60537	4
Phe	SCX50	QqToF	0.25	0.117623	0.00656742	5.58346	4
Phe	SCX50	QqToF	0.125	0.0538779	0.00300485	5.57715	4
Phe	SCX50	QqToF	0.05	0.0194608	0.00096481	4.95771	4
Phe	SCX50	QqToF	0.025	0.00865902	0.000547186	6.31926	4
Phe	SCX50	QqToF	0.0125	0.00438208	0.000584871	13.3469	4
Phe	DS-FIA	QqQ	8	2.66921	0.0753509	2.82297	4
Phe	DS-FIA	QqQ	7.04	2.48568	0.0870161	3.50069	4
Phe	DS-FIA	QqQ	5.984	2.17205	0.0917811	4.22556	4
Phe	DS-FIA	QqQ	4.9667	1.84701	0.0615117	3.33034	4
Phe	DS-FIA	QqQ	3.9734	1.49305	0.0779968	5.22401	4
Phe	DS-FIA	QqQ	2.98005	1.1582	0.0511783	4.41879	4
Phe	DS-FIA	QqQ	1.9966	0.808116	0.0452639	5.60116	4
Phe	DS-FIA	QqQ	0.9983	0.402332	0.021116	5.2484	4
Phe	DS-FIA	QqQ	0.49915	0.206682	0.00979813	4.74067	4
Phe	DS-FIA	QqQ	0.2496	0.104984	0.0044583	4.24663	4
Phe	DS-FIA	QqQ	0.1248	0.0526059	0.00289237	5.49819	4
Phe	DS-FIA	QqToF	8	3.76089	0.0830814	2.20909	4
Phe	DS-FIA	QqToF	7.04	3.33111	0.0686547	2.06102	4
Phe	DS-FIA	QqToF	5.984	2.87476	0.102296	3.55843	4
Phe	DS-FIA	QqToF	4.9667	2.37708	0.0887126	3.732	4
Phe	DS-FIA	QqToF	3.9734	1.95093	0.0389135	1.99461	4
Phe	DS-FIA	QqToF	2.98005	1.47149	0.0992141	6.74242	4
Phe	DS-FIA	QqToF	1.9966	0.958104	0.0505223	5.27315	4
Phe	DS-FIA	QqToF	0.9983	0.445545	0.0119268	2.67691	4
Phe	DS-FIA	QqToF	0.49915	0.227696	0.0182281	8.00546	4
Phe	DS-FIA	QqToF	0.2496	0.113355	0.00546478	4.82095	4
Phe	DS-FIA	QqToF	0.1248	0.0561023	0.00256437	4.57088	4
Pro	SCX150	QqQ	25	7.94625	0.0771894	0.971394	4
Pro	SCX150	QqQ	12.5	4.24309	0.0542699	1.27902	4
Pro	SCX150	QqQ	5	1.73453	0.034306	1.97783	4
Pro	SCX150	QqQ	2.5	0.921276	0.0386213	4.19216	4
Pro	SCX150	QqQ	1.25	0.464838	0.0121119	2.60562	4
Pro	SCX150	QqQ	0.5	0.187338	0.0047326	2.52624	4
Pro	SCX150	QqQ	0.25	0.095555	0.00177541	1.858	4
Pro	SCX150	QqQ	0.125	0.0484843	0.00107814	2.22369	4
Pro	SCX150	QqQ	0.05	0.0203307	0.000812852	3.99815	4
Pro	SCX150	QqQ	0.025	0.0104497	0.000401258	3.83992	4
Pro	SCX150	QqQ	0.0125	0.00569084	0.000205029	3.6028	4
Pro	SCX150	QqToF	25	9.71657	0.269491	2.77352	4
Pro	SCX150	QqToF	12.5	4.82959	0.133037	2.75463	4
Pro	SCX150	QqToF	5	1.95486	0.0326699	1.67121	4
Pro	SCX150	QqToF	2.5	0.961165	0.0358185	3.72658	4
Pro	SCX150	QqToF	1.25	0.489059	0.0261341	5.34376	4
Pro	SCX150	QqToF	0.5	0.198464	0.00608458	3.06583	4
Pro	SCX150	QqToF	0.25	0.102625	0.00432467	4.21405	4
Pro	SCX150	QqToF	0.125	0.0504736	0.00303568	6.0144	4
Pro	SCX150	QqToF	0.05	0.0210829	0.000611391	2.89993	4
Pro	SCX150	QqToF	0.025	0.0106821	0.0012729	11.9162	4
Pro	SCX150	QqToF	0.0125	0.00573084	0.000562241	9.81079	4
Pro	SCX50	QqQ	25	7.27966	0.191225	2.62684	4
Pro	SCX50	QqQ	12.5	3.6964	0.136786	3.70051	4
Pro	SCX50	QqQ	5	1.53445	0.0661878	4.31345	4
Pro	SCX50	QqQ	2.5	0.754137	0.0218448	2.89667	4
Pro	SCX50	QqQ	1.25	0.398537	0.0450104	11.2939	4
Pro	SCX50	QqQ	0.5	0.158195	0.00687511	4.34597	4
Pro	SCX50	QqQ	0.25	0.0783847	0.00299036	3.81498	4
Pro	SCX50	QqQ	0.125	0.0393727	0.000427253	1.08515	4
Pro	SCX50	QqQ	0.05	0.0168192	0.000424531	2.52408	4
Pro	SCX50	QqQ	0.025	0.00955569	0.000631832	6.6121	4
Pro	SCX50	QqToF	25	9.14602	0.479373	5.24133	4
Pro	SCX50	QqToF	12.5	4.78898	0.127654	2.66558	4
Pro	SCX50	QqToF	5	1.94716	0.0636843	3.27062	4
Pro	SCX50	QqToF	2.5	0.965751	0.0363658	3.76554	4
Pro	SCX50	QqToF	1.25	0.487896	0.0192164	3.93863	4
Pro	SCX50	QqToF	0.5	0.191531	0.00708397	3.6986	4
Pro	SCX50	QqToF	0.25	0.0978848	0.00588093	6.00801	4
Pro	SCX50	QqToF	0.125	0.0470838	0.00330613	7.02179	4
Pro	SCX50	QqToF	0.05	0.0172046	0.00158197	9.19505	4
Pro	SCX50	QqToF	0.025	0.00844563	0.00109793	13	4
Pro	SCX50	QqToF	0.0125	0.00463684	0.000658305	14.1973	4
Pro	DS-FIA	QqQ	8	2.13103	0.0492012	2.3088	4
Pro	DS-FIA	QqQ	7.04	1.96643	0.0527308	2.68155	4
Pro	DS-FIA	QqQ	5.984	1.70777	0.0585442	3.4281	4
Pro	DS-FIA	QqQ	4.9667	1.46199	0.0541462	3.70359	4
Pro	DS-FIA	QqQ	3.9734	1.19375	0.0616214	5.162	4
Pro	DS-FIA	QqQ	2.98005	0.940644	0.0584542	6.21428	4
Pro	DS-FIA	QqQ	1.9966	0.638078	0.0419725	6.57797	4
Pro	DS-FIA	QqQ	0.9983	0.326637	0.0134628	4.12165	4
Pro	DS-FIA	QqQ	0.49915	0.166424	0.00608903	3.65875	4
Pro	DS-FIA	QqQ	0.2496	0.0856136	0.00452151	5.2813	4
Pro	DS-FIA	QqQ	0.1248	0.0443573	0.00219708	4.95313	4
Pro	DS-FIA	QqToF	8	3.18181	0.0649519	2.04135	4
Pro	DS-FIA	QqToF	7.04	2.84514	0.0729277	2.56324	4
Pro	DS-FIA	QqToF	5.984	2.39665	0.0580869	2.42367	4
Pro	DS-FIA	QqToF	4.9667	1.92122	0.109086	5.67794	4
Pro	DS-FIA	QqToF	3.9734	1.48538	0.0851391	5.73181	4
Pro	DS-FIA	QqToF	2.98005	1.10713	0.0372446	3.36407	4
Pro	DS-FIA	QqToF	1.9966	0.733305	0.0342193	4.66646	4
Pro	DS-FIA	QqToF	0.9983	0.364009	0.0131356	3.60858	4
Pro	DS-FIA	QqToF	0.49915	0.175798	0.00243943	1.38763	4
Pro	DS-FIA	QqToF	0.2496	0.0905953	0.00343675	3.79352	4
Pro	DS-FIA	QqToF	0.1248	0.0474133	0.00387935	8.182	4
Ser	SCX150	QqQ	25	6.98159	0.137278	1.96628	4
Ser	SCX150	QqQ	12.5	3.59344	0.0722054	2.00937	4
Ser	SCX150	QqQ	5	1.45964	0.0395871	2.71211	4
Ser	SCX150	QqQ	2.5	0.756496	0.0275923	3.64738	4
Ser	SCX150	QqQ	1.25	0.384809	0.00480528	1.24874	4
Ser	SCX150	QqQ	0.5	0.156765	0.0034935	2.22849	4
Ser	SCX150	QqQ	0.25	0.0869371	0.00266297	3.0631	4
Ser	SCX150	QqQ	0.125	0.0510954	0.00314158	6.14845	4
Ser	SCX150	QqQ	0.05	0.0313727	0.00351251	11.1961	4
Ser	SCX150	QqQ	0.025	0.0214175	0.00146465	6.83854	4
Ser	SCX150	QqQ	0.0125	0.0163891	0.000537383	3.27891	4
Ser	SCX150	QqToF	25	6.35703	0.139243	2.19038	4
Ser	SCX150	QqToF	12.5	3.17816	0.106124	3.33917	4
Ser	SCX150	QqToF	5	1.30526	0.0600885	4.60356	4
Ser	SCX150	QqToF	2.5	0.678165	0.0272057	4.01166	4
Ser	SCX150	QqToF	1.25	0.319253	0.0151021	4.73044	4
Ser	SCX150	QqToF	0.5	0.128197	0.00393659	3.07072	4
Ser	SCX150	QqToF	0.25	0.0738267	0.00752838	10.1974	4
Ser	SCX150	QqToF	0.125	0.0438319	0.00348355	7.94752	4
Ser	SCX150	QqToF	0.05	0.0225448	0.00218281	9.68209	4
Ser	SCX150	QqToF	0.025	0.0185271	0.00109614	5.91638	4
Ser	SCX150	QqToF	0.0125	0.0134181	0.00191187	14.2484	4
Ser	SCX50	QqQ	25	5.87788	0.235257	4.0024	4
Ser	SCX50	QqQ	12.5	3.04004	0.114604	3.76982	4
Ser	SCX50	QqQ	5	1.24149	0.0573034	4.61569	4
Ser	SCX50	QqQ	2.5	0.603548	0.0213851	3.54323	4
Ser	SCX50	QqQ	1.25	0.319631	0.0286405	8.96049	4
Ser	SCX50	QqQ	0.5	0.132958	0.00861906	6.48252	4
Ser	SCX50	QqQ	0.25	0.077104	0.00208213	2.70042	4
Ser	SCX50	QqQ	0.125	0.0453234	0.00198664	4.38325	4
Ser	SCX50	QqQ	0.05	0.0230799	0.00168157	7.28583	4
Ser	SCX50	QqQ	0.025	0.0187052	0.00181915	9.72538	4
Ser	SCX50	QqToF	25	6.01998	0.331757	5.51092	4
Ser	SCX50	QqToF	12.5	3.09778	0.111604	3.60272	4
Ser	SCX50	QqToF	5	1.2774	0.0554456	4.34052	4
Ser	SCX50	QqToF	2.5	0.640063	0.0383211	5.98709	4
Ser	SCX50	QqToF	1.25	0.319516	0.0183228	5.73454	4
Ser	SCX50	QqToF	0.5	0.127435	0.0103695	8.1371	4
Ser	SCX50	QqToF	0.25	0.0765092	0.00874507	11.4301	4
Ser	SCX50	QqToF	0.125	0.04707	0.00304721	6.47379	4
Ser	SCX50	QqToF	0.05	0.0232766	0.00258835	11.12	4
Ser	SCX50	QqToF	0.025	0.0136777	0.00192888	14.1023	4
Ser	DS-FIA	QqQ	8	1.97528	0.0466516	2.36177	4
Ser	DS-FIA	QqQ	7.04	1.79058	0.0926644	5.17509	4
Ser	DS-FIA	QqQ	5.984	1.55341	0.099845	6.42748	4
Ser	DS-FIA	QqQ	4.9667	1.2764	0.0574127	4.49803	4
Ser	DS-FIA	QqQ	3.9734	1.00618	0.0742389	7.3783	4
Ser	DS-FIA	QqQ	2.98005	0.779132	0.0512586	6.57893	4
Ser	DS-FIA	QqQ	1.9966	0.526154	0.0377336	7.17158	4
Ser	DS-FIA	QqQ	0.9983	0.269239	0.0158084	5.8715	4
Ser	DS-FIA	QqQ	0.49915	0.140946	0.0114011	8.08899	4
Ser	DS-FIA	QqQ	0.2496	0.0782395	0.00613707	7.84395	4
Ser	DS-FIA	QqQ	0.1248	0.044513	0.00519806	11.6776	4
Ser	DS-FIA	QqToF	8	1.83461	0.0675174	3.6802	4
Ser	DS-FIA	QqToF	7.04	1.63354	0.0239106	1.46373	4
Ser	DS-FIA	QqToF	5.984	1.41684	0.0223657	1.57856	4
Ser	DS-FIA	QqToF	4.9667	1.15032	0.0418139	3.63499	4
Ser	DS-FIA	QqToF	3.9734	0.916733	0.0506482	5.52486	4
Ser	DS-FIA	QqToF	2.98005	0.679239	0.0312052	4.59413	4
Ser	DS-FIA	QqToF	1.9966	0.46148	0.0136519	2.95828	4
Ser	DS-FIA	QqToF	0.9983	0.241434	0.0198401	8.21762	4
Ser	DS-FIA	QqToF	0.49915	0.100579	0.00873177	8.68147	4
Ser	DS-FIA	QqToF	0.2496	0.0451598	0.00594144	13.1565	4
Ser	DS-FIA	QqToF	0.1248	0.019494	0.0018291	9.38287	4
Thr	SCX150	QqQ	25	5.41633	0.188152	3.47378	4
Thr	SCX150	QqQ	12.5	2.73872	0.0805986	2.94293	4
Thr	SCX150	QqQ	5	1.14515	0.0370324	3.23385	4
Thr	SCX150	QqQ	2.5	0.604876	0.0277658	4.59032	4
Thr	SCX150	QqQ	1.25	0.304762	0.00824448	2.70522	4
Thr	SCX150	QqQ	0.5	0.12479	0.00371299	2.97539	4
Thr	SCX150	QqQ	0.25	0.0643594	0.00266049	4.1338	4
Thr	SCX150	QqQ	0.125	0.0337744	0.000917219	2.71572	4
Thr	SCX150	QqQ	0.05	0.0155683	0.000883776	5.67677	4
Thr	SCX150	QqQ	0.025	0.0100561	0.000664957	6.61245	4
Thr	SCX150	QqQ	0.0125	0.00673917	0.000820162	12.1701	4
Thr	SCX150	QqToF	25	5.83677	0.197148	3.37769	4
Thr	SCX150	QqToF	12.5	2.99878	0.0363025	1.21057	4
Thr	SCX150	QqToF	5	1.20829	0.0474985	3.93104	4
Thr	SCX150	QqToF	2.5	0.642212	0.0297495	4.63235	4
Thr	SCX150	QqToF	1.25	0.302202	0.0177651	5.87856	4
Thr	SCX150	QqToF	0.5	0.11604	0.00634121	5.46467	4
Thr	SCX150	QqToF	0.25	0.0580401	0.00629087	10.8388	4
Thr	SCX150	QqToF	0.125	0.025519	0.00277492	10.8739	4
Thr	SCX150	QqToF	0.05	0.0107642	0.00151123	14.0395	4
Thr	SCX50	QqQ	25	4.89222	0.208479	4.26144	4
Thr	SCX50	QqQ	12.5	2.53401	0.100906	3.98209	4
Thr	SCX50	QqQ	5	1.03437	0.0351078	3.39412	4
Thr	SCX50	QqQ	2.5	0.504388	0.0257798	5.11111	4
Thr	SCX50	QqQ	1.25	0.262974	0.0270927	10.3024	4
Thr	SCX50	QqQ	0.5	0.104328	0.00397266	3.80785	4
Thr	SCX50	QqQ	0.25	0.051093	0.00284432	5.56695	4
Thr	SCX50	QqQ	0.125	0.0269224	0.000255681	0.949697	4
Thr	SCX50	QqQ	0.05	0.0120173	0.000562224	4.67845	4
Thr	SCX50	QqQ	0.025	0.00804147	0.000344514	4.28422	4
Thr	SCX50	QqToF	25	5.71304	0.311964	5.46056	4
Thr	SCX50	QqToF	12.5	3.07875	0.1316	4.27447	4
Thr	SCX50	QqToF	5	1.24037	0.0311921	2.51474	4
Thr	SCX50	QqToF	2.5	0.626576	0.0412891	6.58964	4
Thr	SCX50	QqToF	1.25	0.301234	0.0102932	3.41702	4
Thr	SCX50	QqToF	0.5	0.110398	0.00734272	6.65114	4
Thr	SCX50	QqToF	0.25	0.0514962	0.00131599	2.55552	4
Thr	SCX50	QqToF	0.125	0.0223679	0.00240777	10.7644	4
Thr	SCX50	QqToF	0.05	0.0082626	0.000341197	4.12941	4
Thr	SCX50	QqToF	0.025	0.00572113	0.000361018	6.31026	4
Thr	DS-FIA	QqQ	8	1.69906	0.0745891	4.39002	4
Thr	DS-FIA	QqQ	7.04	1.48815	0.0458327	3.07985	4
Thr	DS-FIA	QqQ	5.984	1.31627	0.0654077	4.96917	4
Thr	DS-FIA	QqQ	4.9667	1.082	0.0412957	3.81662	4
Thr	DS-FIA	QqQ	3.9734	0.846998	0.0596658	7.04439	4
Thr	DS-FIA	QqQ	2.98005	0.677896	0.0502186	7.40801	4
Thr	DS-FIA	QqQ	1.9966	0.460464	0.0234644	5.09583	4
Thr	DS-FIA	QqQ	0.9983	0.222661	0.0144491	6.48926	4
Thr	DS-FIA	QqQ	0.49915	0.114721	0.00370323	3.22802	4
Thr	DS-FIA	QqQ	0.2496	0.0609187	0.00234555	3.85029	4
Thr	DS-FIA	QqQ	0.1248	0.0339183	0.00189812	5.59615	4
Thr	DS-FIA	QqToF	8	1.89712	0.0427412	2.25295	4
Thr	DS-FIA	QqToF	7.04	1.62386	0.00869309	0.535333	4
Thr	DS-FIA	QqToF	5.984	1.44479	0.0419104	2.90079	4
Thr	DS-FIA	QqToF	4.9667	1.20247	0.0441334	3.67024	4
Thr	DS-FIA	QqToF	3.9734	0.934393	0.0582168	6.23045	4
Thr	DS-FIA	QqToF	2.98005	0.707615	0.0286554	4.04958	4
Thr	DS-FIA	QqToF	1.9966	0.464936	0.0238721	5.1345	4
Thr	DS-FIA	QqToF	0.9983	0.245274	0.0096539	3.93597	4
Thr	DS-FIA	QqToF	0.49915	0.115666	0.00419014	3.62261	4
Thr	DS-FIA	QqToF	0.2496	0.0602923	0.00158825	2.63424	4
Thr	DS-FIA	QqToF	0.1248	0.0285716	0.00302509	10.5878	4
Trp	SCX150	QqQ	25	10.3912	0.112184	1.0796	4
Trp	SCX150	QqQ	12.5	5.56297	0.101047	1.81643	4
Trp	SCX150	QqQ	5	2.24372	0.0568181	2.53232	4
Trp	SCX150	QqQ	2.5	1.18372	0.0487911	4.12183	4
Trp	SCX150	QqQ	1.25	0.591339	0.0140816	2.3813	4
Trp	SCX150	QqQ	0.5	0.238358	0.00577087	2.4211	4
Trp	SCX150	QqQ	0.25	0.119964	0.00272097	2.26816	4
Trp	SCX150	QqQ	0.125	0.0602677	0.00100847	1.67331	4
Trp	SCX150	QqQ	0.05	0.0248801	0.00114522	4.60294	4
Trp	SCX150	QqQ	0.025	0.012428	8.9772e-05	0.722339	4
Trp	SCX150	QqQ	0.0125	0.00677752	0.000173911	2.56599	4
Trp	SCX150	QqToF	25	9.20168	0.115237	1.25235	4
Trp	SCX150	QqToF	12.5	4.83642	0.205337	4.24563	4
Trp	SCX150	QqToF	5	1.912	0.110377	5.77284	4
Trp	SCX150	QqToF	2.5	0.98561	0.0658715	6.68332	4
Trp	SCX150	QqToF	1.25	0.470572	0.0241887	5.14029	4
Trp	SCX150	QqToF	0.5	0.195896	0.0154739	7.89903	4
Trp	SCX150	QqToF	0.25	0.0890901	0.00522162	5.86106	4
Trp	SCX150	QqToF	0.125	0.0442708	0.00376976	8.51522	4
Trp	SCX150	QqToF	0.05	0.0140216	0.000953282	6.79866	4
Trp	SCX150	QqToF	0.025	0.0064305	0.000442622	6.88317	4
Trp	SCX150	QqToF	0.0125	0.00296315	0.000332527	11.2221	4
Trp	SCX50	QqQ	25	9.04575	0.337711	3.73337	4
Trp	SCX50	QqQ	12.5	4.97495	0.219736	4.41685	4
Trp	SCX50	QqQ	5	2.04729	0.0958794	4.68322	4
Trp	SCX50	QqQ	2.5	1.00527	0.0407343	4.05209	4
Trp	SCX50	QqQ	1.25	0.529887	0.0619701	11.695	4
Trp	SCX50	QqQ	0.5	0.207982	0.0107224	5.15546	4
Trp	SCX50	QqQ	0.25	0.100781	0.00529913	5.25806	4
Trp	SCX50	QqQ	0.125	0.0502604	0.0016492	3.2813	4
Trp	SCX50	QqQ	0.05	0.0204679	0.00048492	2.36918	4
Trp	SCX50	QqQ	0.025	0.0103557	0.000655034	6.32535	4
Trp	SCX50	QqToF	25	8.50406	0.427675	5.02907	4
Trp	SCX50	QqToF	12.5	4.38912	0.24918	5.67721	4
Trp	SCX50	QqToF	5	1.87847	0.0665943	3.54514	4
Trp	SCX50	QqToF	2.5	0.897407	0.0613017	6.83098	4
Trp	SCX50	QqToF	1.25	0.445009	0.0412017	9.25861	4
Trp	SCX50	QqToF	0.5	0.166683	0.00902568	5.41489	4
Trp	SCX50	QqToF	0.25	0.0804997	0.0091745	11.3969	4
Trp	SCX50	QqToF	0.125	0.0375766	0.002213	5.88932	4
Trp	SCX50	QqToF	0.05	0.0119336	0.00163245	13.6795	4
Trp	SCX50	QqToF	0.025	0.00468142	0.000529745	11.3159	4
Trp	SCX50	QqToF	0.0125	0.0023644	9.39232e-05	3.97239	4
Trp	DS-FIA	QqQ	8	3.54258	0.154732	4.36777	4
Trp	DS-FIA	QqQ	7.04	3.08523	0.146063	4.73427	4
Trp	DS-FIA	QqQ	5.984	2.64374	0.116543	4.40825	4
Trp	DS-FIA	QqQ	4.9667	2.19972	0.084976	3.86303	4
Trp	DS-FIA	QqQ	3.9734	1.76286	0.113245	6.42394	4
Trp	DS-FIA	QqQ	2.98005	1.3597	0.0928107	6.82583	4
Trp	DS-FIA	QqQ	1.9966	0.925924	0.0468527	5.06011	4
Trp	DS-FIA	QqQ	0.9983	0.459919	0.0169068	3.67604	4
Trp	DS-FIA	QqQ	0.49915	0.232678	0.00826913	3.55389	4
Trp	DS-FIA	QqQ	0.2496	0.117312	0.00379607	3.23587	4
Trp	DS-FIA	QqQ	0.1248	0.0586946	0.00314854	5.36428	4
Trp	DS-FIA	QqToF	8	3.27337	0.107848	3.29471	4
Trp	DS-FIA	QqToF	7.04	2.92691	0.0824068	2.81549	4
Trp	DS-FIA	QqToF	5.984	2.50833	0.0747389	2.97963	4
Trp	DS-FIA	QqToF	4.9667	2.10917	0.148282	7.03035	4
Trp	DS-FIA	QqToF	3.9734	1.65354	0.0737742	4.46159	4
Trp	DS-FIA	QqToF	2.98005	1.26175	0.0476836	3.77915	4
Trp	DS-FIA	QqToF	1.9966	0.808057	0.0424914	5.25847	4
Trp	DS-FIA	QqToF	0.9983	0.38432	0.0106992	2.78394	4
Trp	DS-FIA	QqToF	0.49915	0.18436	0.00310486	1.68413	4
Trp	DS-FIA	QqToF	0.2496	0.0946963	0.00448736	4.73869	4
Trp	DS-FIA	QqToF	0.1248	0.0449011	0.00248253	5.52888	4
Tyr	SCX150	QqQ	25	16.2096	0.0846292	0.522095	4
Tyr	SCX150	QqQ	12.5	8.09276	0.185141	2.28774	4
Tyr	SCX150	QqQ	5	3.37547	0.0769223	2.27886	4
Tyr	SCX150	QqQ	2.5	1.7777	0.0730664	4.11018	4
Tyr	SCX150	QqQ	1.25	0.891871	0.0144105	1.61576	4
Tyr	SCX150	QqQ	0.5	0.36429	0.00658244	1.80692	4
Tyr	SCX150	QqQ	0.25	0.185235	0.00464103	2.50548	4
Tyr	SCX150	QqQ	0.125	0.0946041	0.00231024	2.442	4
Tyr	SCX150	QqQ	0.05	0.0421134	0.00239301	5.68229	4
Tyr	SCX150	QqQ	0.025	0.0222166	0.000651035	2.9304	4
Tyr	SCX150	QqQ	0.0125	0.0133582	0.00110895	8.30165	4
Tyr	SCX150	QqToF	25	14.3675	0.422101	2.93788	4
Tyr	SCX150	QqToF	12.5	7.1914	0.263818	3.66853	4
Tyr	SCX150	QqToF	5	2.98319	0.0388125	1.30104	4
Tyr	SCX150	QqToF	2.5	1.44548	0.0615144	4.25564	4
Tyr	SCX150	QqToF	1.25	0.755231	0.0326678	4.32554	4
Tyr	SCX150	QqToF	0.5	0.295747	0.0157654	5.33071	4
Tyr	SCX150	QqToF	0.25	0.149914	0.00519869	3.46778	4
Tyr	SCX150	QqToF	0.125	0.0727778	0.00699795	9.6155	4
Tyr	SCX150	QqToF	0.05	0.0266353	0.00281784	10.5793	4
Tyr	SCX150	QqToF	0.025	0.0128909	0.00157669	12.231	4
Tyr	SCX150	QqToF	0.0125	0.00635189	0.000794001	12.5002	4
Tyr	SCX50	QqQ	25	15.583	0.562762	3.61139	4
Tyr	SCX50	QqQ	12.5	7.99325	0.330554	4.13541	4
Tyr	SCX50	QqQ	5	3.30898	0.144464	4.36583	4
Tyr	SCX50	QqQ	2.5	1.58582	0.0674551	4.25364	4
Tyr	SCX50	QqQ	1.25	0.846254	0.0921526	10.8895	4
Tyr	SCX50	QqQ	0.5	0.326487	0.0133742	4.09641	4
Tyr	SCX50	QqQ	0.25	0.160794	0.00629927	3.91761	4
Tyr	SCX50	QqQ	0.125	0.0807598	0.00224284	2.77718	4
Tyr	SCX50	QqQ	0.05	0.0333924	0.00115787	3.46745	4
Tyr	SCX50	QqQ	0.025	0.0187436	0.000816289	4.35503	4
Tyr	SCX50	QqToF	25	14.8341	0.609531	4.10898	4
Tyr	SCX50	QqToF	12.5	7.26362	0.0901703	1.2414	4
Tyr	SCX50	QqToF	5	2.9298	0.0796203	2.7176	4
Tyr	SCX50	QqToF	2.5	1.51079	0.0626862	4.14924	4
Tyr	SCX50	QqToF	1.25	0.764684	0.0292709	3.82785	4
Tyr	SCX50	QqToF	0.5	0.293733	0.0128439	4.37266	4
Tyr	SCX50	QqToF	0.25	0.138315	0.011274	8.15099	4
Tyr	SCX50	QqToF	0.125	0.0623022	0.00539049	8.65217	4
Tyr	SCX50	QqToF	0.05	0.0229845	0.00218166	9.49185	4
Tyr	SCX50	QqToF	0.025	0.00972074	0.00103282	10.6249	4
Tyr	DS-FIA	QqQ	8	5.29209	0.249172	4.70838	4
Tyr	DS-FIA	QqQ	7.04	4.83142	0.141869	2.93639	4
Tyr	DS-FIA	QqQ	5.984	4.18144	0.180844	4.32491	4
Tyr	DS-FIA	QqQ	4.9667	3.45265	0.215137	6.23108	4
Tyr	DS-FIA	QqQ	3.9734	2.71492	0.139435	5.13589	4
Tyr	DS-FIA	QqQ	2.98005	2.0986	0.144388	6.88023	4
Tyr	DS-FIA	QqQ	1.9966	1.42672	0.097092	6.80525	4
Tyr	DS-FIA	QqQ	0.9983	0.712099	0.0275785	3.87285	4
Tyr	DS-FIA	QqQ	0.49915	0.354647	0.0122563	3.45592	4
Tyr	DS-FIA	QqQ	0.2496	0.185964	0.00626671	3.36986	4
Tyr	DS-FIA	QqQ	0.1248	0.0935567	0.00528948	5.65377	4
Tyr	DS-FIA	QqToF	8	5.82079	0.329997	5.66929	4
Tyr	DS-FIA	QqToF	7.04	4.99397	0.246184	4.92964	4
Tyr	DS-FIA	QqToF	5.984	4.17306	0.225567	5.40531	4
Tyr	DS-FIA	QqToF	4.9667	3.44841	0.190872	5.53507	4
Tyr	DS-FIA	QqToF	3.9734	2.65361	0.174151	6.56279	4
Tyr	DS-FIA	QqToF	2.98005	1.98771	0.0836889	4.21031	4
Tyr	DS-FIA	QqToF	1.9966	1.28553	0.052001	4.04512	4
Tyr	DS-FIA	QqToF	0.9983	0.621979	0.00848699	1.36451	4
Tyr	DS-FIA	QqToF	0.49915	0.311047	0.00961422	3.09092	4
Tyr	DS-FIA	QqToF	0.2496	0.14712	0.00468258	3.18283	4
Tyr	DS-FIA	QqToF	0.1248	0.0771295	0.00636338	8.25026	4
Val	SCX150	QqQ	25	5.50931	0.10338	1.87646	4
Val	SCX150	QqQ	12.5	2.87122	0.0788672	2.74682	4
Val	SCX150	QqQ	5	1.14736	0.0317978	2.77139	4
Val	SCX150	QqQ	2.5	0.59215	0.0279131	4.71385	4
Val	SCX150	QqQ	1.25	0.292567	0.00864573	2.95513	4
Val	SCX150	QqQ	0.5	0.119522	0.00119635	1.00095	4
Val	SCX150	QqQ	0.25	0.0596645	0.00130334	2.18446	4
Val	SCX150	QqQ	0.125	0.0309567	0.000811543	2.62154	4
Val	SCX150	QqQ	0.05	0.014176	0.00139	9.80531	4
Val	SCX150	QqQ	0.025	0.00765294	0.000484651	6.33288	4
Val	SCX150	QqQ	0.0125	0.00570788	0.00100752	17.6514	4
Val	SCX150	QqToF	25	7.73011	0.158001	2.04397	4
Val	SCX150	QqToF	12.5	3.842	0.20161	5.24754	4
Val	SCX150	QqToF	5	1.5598	0.0530089	3.39844	4
Val	SCX150	QqToF	2.5	0.718158	0.0318736	4.43824	4
Val	SCX150	QqToF	1.25	0.337509	0.0221997	6.57751	4
Val	SCX150	QqToF	0.5	0.117372	0.00803737	6.84779	4
Val	SCX150	QqToF	0.25	0.0516298	0.00318001	6.15925	4
Val	SCX150	QqToF	0.125	0.0224038	0.00066293	2.95901	4
Val	SCX150	QqToF	0.05	0.0102241	0.00136455	13.3465	4
Val	SCX150	QqToF	0.025	0.00466771	0.000703357	15.0686	4
Val	SCX50	QqQ	25	4.8092	0.191638	3.98482	4
Val	SCX50	QqQ	12.5	2.47002	0.0979085	3.96388	4
Val	SCX50	QqQ	5	0.995009	0.0416869	4.1896	4
Val	SCX50	QqQ	2.5	0.474014	0.0133479	2.81593	4
Val	SCX50	QqQ	1.25	0.247677	0.0251648	10.1603	4
Val	SCX50	QqQ	0.5	0.0991482	0.00371172	3.74361	4
Val	SCX50	QqQ	0.25	0.0494157	0.00185218	3.74816	4
Val	SCX50	QqQ	0.125	0.0261004	0.000504981	1.93476	4
Val	SCX50	QqQ	0.05	0.0126407	0.000370348	2.92981	4
Val	SCX50	QqQ	0.025	0.00746174	0.000898016	12.0349	4
Val	SCX50	QqToF	25	7.2213	0.0738974	1.02332	4
Val	SCX50	QqToF	12.5	3.81537	0.137986	3.61659	4
Val	SCX50	QqToF	5	1.4938	0.0646132	4.32543	4
Val	SCX50	QqToF	2.5	0.708316	0.048547	6.85386	4
Val	SCX50	QqToF	1.25	0.321975	0.0356347	11.0675	4
Val	SCX50	QqToF	0.5	0.103841	0.0123511	11.8943	4
Val	SCX50	QqToF	0.25	0.0431421	0.00487707	11.3047	4
Val	SCX50	QqToF	0.125	0.0247667	0.00297495	12.0119	4
Val	SCX50	QqToF	0.05	0.00866914	0.000794261	9.16194	4
Val	DS-FIA	QqQ	8	1.66342	0.0566055	3.40296	4
Val	DS-FIA	QqQ	7.04	1.50041	0.044749	2.98245	4
Val	DS-FIA	QqQ	5.984	1.27601	0.0564131	4.42105	4
Val	DS-FIA	QqQ	4.9667	1.06782	0.0410057	3.84015	4
Val	DS-FIA	QqQ	3.9734	0.84459	0.0688858	8.15613	4
Val	DS-FIA	QqQ	2.98005	0.644351	0.0459287	7.1279	4
Val	DS-FIA	QqQ	1.9966	0.422084	0.0226005	5.3545	4
Val	DS-FIA	QqQ	0.9983	0.212195	0.00944342	4.45034	4
Val	DS-FIA	QqQ	0.49915	0.108461	0.0044735	4.12451	4
Val	DS-FIA	QqQ	0.2496	0.054908	0.00211485	3.85163	4
Val	DS-FIA	QqQ	0.1248	0.0282995	0.00281878	9.96053	4
Val	DS-FIA	QqToF	8	2.37843	0.0989531	4.16044	4
Val	DS-FIA	QqToF	7.04	2.14939	0.135568	6.30728	4
Val	DS-FIA	QqToF	5.984	1.79487	0.110082	6.13316	4
Val	DS-FIA	QqToF	4.9667	1.48764	0.101104	6.79627	4
Val	DS-FIA	QqToF	3.9734	1.19125	0.0804636	6.75457	4
Val	DS-FIA	QqToF	2.98005	0.893167	0.0402541	4.50689	4
Val	DS-FIA	QqToF	1.9966	0.591119	0.0369952	6.2585	4
Val	DS-FIA	QqToF	0.9983	0.292928	0.0115454	3.94137	4
Val	DS-FIA	QqToF	0.49915	0.136037	0.0123694	9.09268	4
Val	DS-FIA	QqToF	0.2496	0.0655905	0.00784962	11.9676	4
Val	DS-FIA	QqToF	0.1248	0.0302275	0.00321259	10.628	4

## Sheet: S4 - Coefficients_Test
Method	Analyte	slope_mean	slope_std	intercept_mean	intercept_std	intercept_se	intercept_t_statistic	intercept_p	reject		Floats are rounded to 5 decimals
DS-FIA-QqToF	Ala	0.098366	0.00113808	-0.00264742	0.00514029	0.00501013	0.528412	0.600286	False
DS-FIA-QqQ	Asn	0.036524	0.000378791	0.00434807	0.00163131	0.0015938	2.72812	0.0092597	True
SCX150-QqToF	Ala	0.0802156	0.000437622	-0.00524744	0.0044154	0.0042752	1.22742	0.229211	False
SCX150-QqQ	Ala	0.0912352	0.000542177	0.0101072	0.00489281	0.00476892	2.11939	0.0406493	False
SCX50-QqQ	Ala	0.0886695	0.000755915	0.00518292	0.00682166	0.00664893	0.779512	0.440506	False
DS-FIA-QqQ	Ala	0.0954123	0.00141111	0.00239772	0.00607712	0.0059374	0.403833	0.688384	False
DS-FIA-QqToF	Arg	0.474778	0.00477036	0.0441418	0.0205441	0.0200718	2.1992	0.0334224	False
SCX50-QqToF	Arg	0.51994	0.00507003	-0.0650225	0.0457538	0.0445953	1.45806	0.153041	False
SCX150-QqToF	Arg	0.497004	0.00317915	0.0262195	0.0273547	0.0267258	0.981059	0.332181	False
DS-FIA-QqQ	Gln-Lys	0.156247	0.00302355	0.0852212	0.0226275	0.0220546	3.8641	0.000421703	True
SCX50-QqQ	Arg	0.409904	0.00337089	0.0445674	0.0304202	0.02965	1.50312	0.141075	False
DS-FIA-QqQ	Arg	0.435417	0.00486997	0.0140288	0.0209731	0.0204909	0.684637	0.497334	False
DS-FIA-QqQ	Gly	0.104589	0.00112372	0.019287	0.00483944	0.00472817	4.07916	0.000197382	True
SCX50-QqToF	Asn	0.247736	0.00299192	0.02554	0.0270002	0.0263166	0.97049	0.337939	False
SCX150-QqToF	Asn	0.264011	0.0016571	-0.00280045	0.0142584	0.0139305	0.20103	0.841646	False
SCX150-QqQ	Asn	0.340233	0.00208444	0.0257871	0.0179353	0.017523	1.47161	0.148579	False
SCX50-QqQ	Asn	0.290786	0.0019827	0.00300014	0.01706	0.0166677	0.179997	0.858021	False
DS-FIA-QqQ	His	1.08892	0.014183	0.125895	0.0449637	0.0436968	2.8811	0.00681664	True
DS-FIA-QqToF	Asp	0.0487784	0.000836334	-1.55832e-06	0.00360177	0.00351896	0.000442835	0.999649	False
SCX50-QqToF	Asp	0.126389	0.000982481	0.0104366	0.00886628	0.00864178	1.20769	0.23463	False
SCX150-QqToF	Asp	0.134649	0.000827343	-0.000128226	0.00746626	0.00727721	0.0176202	0.986034	False
SCX150-QqQ	Asp	0.140826	0.000676973	0.0125092	0.00582495	0.00569102	2.19805	0.0335096	False
SCX50-QqQ	Asp	0.124416	0.000990209	0.00619422	0.00893602	0.00870975	0.711182	0.481314	False
DS-FIA-QqQ	Asp	0.102518	0.00111676	0.00821739	0.00480947	0.00469889	1.74879	0.0876328	False
SCX50-QqToF	Gln	0.397721	0.00138383	0.00312322	0.011907	0.0116332	0.268474	0.789649	False
SCX150-QqToF	Gln	0.406342	0.00179874	0.012711	0.0154771	0.0151212	0.840607	0.405328	False
SCX150-QqQ	Gln	0.411898	0.00263586	0.0358209	0.02268	0.0221586	1.61657	0.113459	False
SCX50-QqQ	Gln	0.371374	0.00372353	0.025821	0.0336025	0.0327517	0.788386	0.435362	False
DS-FIA-QqQ	Ile-Leu	0.0877971	0.00101575	0.0426065	0.00874886	0.00854771	4.98455	1.1193e-05	True
DS-FIA-QqQ	Met	0.61162	0.00707792	0.160237	0.0304819	0.0297811	5.38051	3.07107e-06	True
DS-FIA-QqToF	Glu	0.112517	0.00135819	-0.00518626	0.00584923	0.00571474	0.907522	0.369309	False
SCX50-QqToF	Glu	0.16751	0.00116947	0.0138326	0.0100626	0.00983124	1.407	0.166784	False
SCX150-QqToF	Glu	0.177677	0.00118317	-0.00175612	0.0101805	0.00994643	0.176558	0.860704	False
DS-FIA-QqQ	Phe	0.342922	0.00497133	0.0705501	0.0214096	0.0209174	3.3728	0.00160839	True
SCX50-QqQ	Glu	0.153167	0.00141415	0.00741196	0.012168	0.0118882	0.623473	0.536345	False
DS-FIA-QqQ	Glu	0.124898	0.00123225	0.0124649	0.00530683	0.00518482	2.40411	0.0207015	False
DS-FIA-QqQ	Pro	0.271531	0.00379664	0.0606317	0.0163507	0.0159747	3.79547	0.000467051	True
SCX50-QqToF	Gly	0.13561	0.00120244	-0.013477	0.0121321	0.0117468	1.14729	0.260331	False
DS-FIA-QqToF	Asn	0.0412111	0.000492729	0.00624116	0.002122	0.00207321	3.01039	0.00440115	True
SCX150-QqQ	Gly	0.116969	0.00102529	0.0223999	0.00975307	0.00947828	2.36329	0.0239723	False
SCX50-QqQ	Gly	0.103193	0.00121245	0.0087474	0.0109416	0.0106645	0.820232	0.417199	False
DS-FIA-QqToF	Gln-Lys	0.111041	0.00135402	0.0364202	0.0116625	0.0113944	3.19632	0.00264373	True
DS-FIA-QqToF	Gly	0.102721	0.00130764	-0.0173374	0.0056315	0.00550202	3.1511	0.00299672	True
DS-FIA-QqToF	His	1.26075	0.0128329	0.19154	0.0552664	0.0539957	3.54731	0.000972531	True
DS-FIA-QqToF	Met	0.896543	0.00574545	-0.100682	0.0247434	0.0241746	4.16481	0.000151542	True
SCX150-QqQ	Arg	0.464234	0.00345684	0.115716	0.029744	0.0290602	3.98195	0.000265819	True
SCX50-QqQ	His	1.12711	0.0135783	0.224885	0.116833	0.114147	1.97014	0.0554393	False
SCX150-QqQ	Glu	0.168353	0.00122042	0.0311811	0.010501	0.0102596	3.03922	0.00407067	True
SCX150-QqToF	Ile	0.129379	0.00107609	-0.00606472	0.0116068	0.0111846	0.542238	0.592272	False
SCX150-QqQ	His	1.17846	0.0128811	0.58579	0.110834	0.108286	5.40965	2.79074e-06	True
DS-FIA-QqToF	Ile-Leu	0.157464	0.00110793	-0.0101002	0.00954291	0.0093235	1.08331	0.284851	False
SCX50-QqToF	Ile-Leu	0.0849904	0.000489744	0.012378	0.00842792	0.00823415	1.50325	0.140256	False
SCX50-QqQ	Ile-Leu	0.0922272	0.000650553	0.0208674	0.0117417	0.0114444	1.82338	0.0761198	False
SCX150-QqQ	Ile	0.143229	0.00110519	0.0309896	0.0095095	0.00929086	3.3355	0.00178834	True
SCX150-QqToF	Leu	0.298858	0.00158383	0.00631958	0.0136279	0.0133146	0.474636	0.637505	False
SCX150-QqQ	Leu	0.335731	0.00231926	0.0574969	0.0199558	0.019497	2.94901	0.00519024	True
SCX50-QqToF	Lys	0.336482	0.00241535	0.0234651	0.0207827	0.0203048	1.15564	0.254361	False
SCX150-QqToF	Lys	0.353592	0.00257089	0.0416023	0.022121	0.0216124	1.92492	0.0610296	False
SCX150-QqQ	Lys	0.386486	0.00228619	0.103066	0.0196713	0.019219	5.36269	3.25619e-06	True
SCX50-QqQ	Lys	0.341295	0.00451711	0.0670962	0.038867	0.0379734	1.76693	0.0845069	False
SCX150-QqQ	Phe	0.346879	0.00338964	0.093232	0.0291658	0.0284953	3.27184	0.00214049	True
SCX50-QqToF	Met	0.83901	0.00640692	0.0150384	0.0609459	0.0592288	0.253903	0.8011	False
SCX150-QqToF	Met	0.859549	0.00810751	-0.0464397	0.0697603	0.0681564	0.68137	0.499378	False
SCX150-QqQ	Met	0.81522	0.00378332	0.073777	0.0325532	0.0318048	2.31968	0.0252918	False
SCX50-QqQ	Met	0.759539	0.00612712	0.0131393	0.0552934	0.0538934	0.243801	0.808696	False
SCX150-QqQ	Pro	0.320531	0.00178792	0.0495227	0.015384	0.0150303	3.29485	0.00200622	True
DS-FIA-QqToF	Phe	0.47514	0.00402711	0.00690106	0.0173432	0.0169445	0.407275	0.685874	False
SCX50-QqToF	Phe	0.494219	0.0034783	-0.0505955	0.0299287	0.0292406	1.73032	0.0909163	False
SCX150-QqToF	Phe	0.471515	0.00435083	-0.0208453	0.0374363	0.0365756	0.569923	0.571766	False
SCX150-QqQ	Ser	0.279724	0.00117719	0.0303152	0.010129	0.0098961	3.06335	0.00381223	True
SCX50-QqQ	Phe	0.334661	0.00191149	0.035422	0.01725	0.0168132	2.1068	0.0417924	False
SCX150-QqQ	Trp	0.419584	0.0024076	0.0569151	0.0207159	0.0202397	2.81206	0.00745171	True
DS-FIA-QqToF	Pro	0.402062	0.00388588	-0.0411375	0.016735	0.0163502	2.51602	0.0157781	False
SCX50-QqToF	Pro	0.36848	0.00338885	0.0277944	0.0291591	0.0284886	0.975632	0.334833	False
SCX150-QqToF	Pro	0.388207	0.001917	0.00109819	0.0164946	0.0161154	0.0681451	0.945993	False
SCX150-QqQ	Tyr	0.646872	0.00181052	0.048066	0.0155784	0.0152203	3.15803	0.00293989	True
SCX50-QqQ	Pro	0.291476	0.00174831	0.0207871	0.0157774	0.0153779	1.35175	0.184448	False
SCX150-QqToF	Gly	0.147644	0.00123741	-0.0343891	0.0124849	0.0120885	2.84479	0.00793167	True
DS-FIA-QqToF	Ser	0.232834	0.00198957	-0.00652596	0.00856832	0.00837132	0.779562	0.44002	False
SCX50-QqToF	Ser	0.241282	0.00245473	0.025418	0.0221525	0.0215915	1.17722	0.246429	False
SCX150-QqToF	Ser	0.253803	0.00120211	0.0141393	0.0103434	0.0101056	1.39916	0.169109	False
SCX150-QqToF	His	1.41314	0.0112895	0.463394	0.0971397	0.0949063	4.88265	1.55687e-05	True
SCX50-QqQ	Ser	0.235703	0.00190461	0.0254601	0.0171879	0.0167527	1.51976	0.136848	False
DS-FIA-QqQ	Ser	0.249759	0.00335069	0.0223447	0.0144301	0.0140984	1.58492	0.120487	False
DS-FIA-QqToF	Thr	0.236314	0.00203236	0.00233297	0.0087526	0.00855137	0.272818	0.78633	False
SCX50-QqToF	Thr	0.231335	0.00267863	0.0239222	0.024173	0.0235609	1.01533	0.316368	False
SCX150-QqToF	Thr	0.234177	0.0016319	0.0168159	0.0155235	0.0150861	1.11466	0.272812	False
SCX150-QqQ	Thr	0.216472	0.00138696	0.0222655	0.011934	0.0116596	1.90963	0.0630266	False
SCX50-QqQ	Thr	0.196582	0.00168144	0.0151685	0.015174	0.0147898	1.02561	0.31156	False
DS-FIA-QqQ	Thr	0.212084	0.00265434	0.0177907	0.0114312	0.0111684	1.59295	0.118671	False
DS-FIA-QqToF	Trp	0.416889	0.00430988	-0.00884962	0.018561	0.0181343	0.488006	0.628084	False
SCX50-QqToF	Trp	0.342131	0.00338327	0.024086	0.029111	0.0284417	0.846855	0.401876	False
SCX150-QqToF	Trp	0.371086	0.00215418	0.0217336	0.0185354	0.0181093	1.20014	0.236812	False
SCX50-QqToF	Ala	0.0741721	0.000412859	-0.0122981	0.00416556	0.00403328	3.04915	0.00476131	True
SCX50-QqQ	Trp	0.366715	0.00398786	0.0684028	0.0359879	0.0350767	1.95009	0.058571	False
DS-FIA-QqQ	Trp	0.438978	0.00523884	0.0207683	0.0225617	0.022043	0.942173	0.351492	False
DS-FIA-QqToF	Tyr	0.721023	0.0102509	-0.0929444	0.0441469	0.0431319	2.15489	0.036951	False
SCX50-QqToF	Tyr	0.591374	0.00428175	-0.00827961	0.0386402	0.0376618	0.219841	0.827172	False
SCX150-QqToF	Tyr	0.574653	0.00321361	0.0160311	0.0276512	0.0270155	0.593404	0.556093	False
SCX50-QqToF	His	1.42076	0.0106091	0.337264	0.0912847	0.089186	3.78159	0.000486872	True
SCX50-QqQ	Tyr	0.625358	0.00478246	0.0420541	0.0431587	0.0420659	0.999721	0.32377	False
DS-FIA-QqQ	Tyr	0.674828	0.00866481	0.0456291	0.037316	0.0364581	1.25155	0.21766	False
DS-FIA-QqToF	Val	0.301855	0.0042826	-0.0092194	0.0184435	0.0180195	0.511635	0.611586	False
SCX50-QqToF	Val	0.292543	0.00193292	-0.00661687	0.0183869	0.0178689	0.370302	0.713455	False
SCX150-QqToF	Val	0.310052	0.00181473	-0.0240598	0.0163768	0.0159621	1.50731	0.140001	False
SCX150-QqQ	Val	0.221614	0.00108286	0.0170288	0.00931737	0.00910315	1.87065	0.0683723	False
SCX50-QqQ	Val	0.193135	0.00153268	0.00746896	0.0138315	0.0134813	0.554026	0.582807	False
DS-FIA-QqQ	Val	0.210748	0.00236466	0.00585291	0.0101837	0.00994956	0.588258	0.559509	False

## Sheet: S5 - Spiking_Accuracy
Analyte	Method	Medium	Concentration [µmol L-1]		Floats are rounded to 4 decimals
Ala	DS-FIA-QqQ	CGXII	5.89924
Ala	DS-FIA-QqQ	CGXII	6.11337
Ala	DS-FIA-QqQ	CGXII	5.70374
Ala	DS-FIA-QqQ	CGXII	5.67661
Ala	DS-FIA-QqQ	CGXIIMOPS	6.03944
Ala	DS-FIA-QqQ	CGXIIMOPS	6.10353
Ala	DS-FIA-QqQ	CGXIIMOPS	6.13738
Ala	DS-FIA-QqQ	CGXIIMOPS	5.93516
Ala	DS-FIA-QqQ	Water	5.90994
Ala	DS-FIA-QqQ	Water	6.09518
Ala	DS-FIA-QqQ	Water	5.83431
Ala	DS-FIA-QqQ	Water	5.79547
Ala	DS-FIA-QqToF	CGXII	5.53835
Ala	DS-FIA-QqToF	CGXII	5.87997
Ala	DS-FIA-QqToF	CGXII	6.19682
Ala	DS-FIA-QqToF	CGXII	5.7813
Ala	DS-FIA-QqToF	CGXIIMOPS	5.87115
Ala	DS-FIA-QqToF	CGXIIMOPS	5.89808
Ala	DS-FIA-QqToF	CGXIIMOPS	5.91852
Ala	DS-FIA-QqToF	CGXIIMOPS	6.21216
Ala	DS-FIA-QqToF	Water	5.85159
Ala	DS-FIA-QqToF	Water	6.02103
Ala	DS-FIA-QqToF	Water	5.98633
Ala	DS-FIA-QqToF	Water	5.74499
Ala	SCX150-QqQ	CGXII	6.01486
Ala	SCX150-QqQ	CGXII	5.8278
Ala	SCX150-QqQ	CGXII	5.97193
Ala	SCX150-QqQ	CGXII	5.86877
Ala	SCX150-QqQ	CGXIIMOPS	6.11476
Ala	SCX150-QqQ	CGXIIMOPS	6.00888
Ala	SCX150-QqQ	CGXIIMOPS	5.94539
Ala	SCX150-QqQ	CGXIIMOPS	5.93762
Ala	SCX150-QqQ	Water	5.85502
Ala	SCX150-QqQ	Water	6.06372
Ala	SCX150-QqQ	Water	6.001
Ala	SCX150-QqQ	Water	6.07945
Ala	SCX150-QqToF	CGXII	5.72883
Ala	SCX150-QqToF	CGXII	5.8136
Ala	SCX150-QqToF	CGXII	5.72071
Ala	SCX150-QqToF	CGXII	6.00903
Ala	SCX150-QqToF	CGXIIMOPS	6.23506
Ala	SCX150-QqToF	CGXIIMOPS	5.91309
Ala	SCX150-QqToF	CGXIIMOPS	5.87427
Ala	SCX150-QqToF	CGXIIMOPS	6.27986
Ala	SCX150-QqToF	Water	5.83327
Ala	SCX150-QqToF	Water	5.95948
Ala	SCX150-QqToF	Water	5.97976
Ala	SCX150-QqToF	Water	5.62453
Ala	SCX50-QqQ	CGXII	6.01575
Ala	SCX50-QqQ	CGXII	5.85079
Ala	SCX50-QqQ	CGXII	6.00334
Ala	SCX50-QqQ	CGXII	5.91416
Ala	SCX50-QqQ	CGXIIMOPS	6.05146
Ala	SCX50-QqQ	CGXIIMOPS	6.31692
Ala	SCX50-QqQ	CGXIIMOPS	6.03621
Ala	SCX50-QqQ	CGXIIMOPS	6.15438
Ala	SCX50-QqQ	Water	6.25158
Ala	SCX50-QqQ	Water	5.80525
Ala	SCX50-QqQ	Water	5.95982
Ala	SCX50-QqQ	Water	6.04692
Ala	SCX50-QqToF	CGXII	6.3147
Ala	SCX50-QqToF	CGXII	5.52893
Ala	SCX50-QqToF	CGXII	6.24848
Ala	SCX50-QqToF	CGXII	5.66779
Ala	SCX50-QqToF	CGXIIMOPS	5.96771
Ala	SCX50-QqToF	CGXIIMOPS	5.69495
Ala	SCX50-QqToF	CGXIIMOPS	5.81858
Ala	SCX50-QqToF	CGXIIMOPS	6.13005
Ala	SCX50-QqToF	Water	5.48351
Ala	SCX50-QqToF	Water	6.19291
Ala	SCX50-QqToF	Water	5.832
Ala	SCX50-QqToF	Water	5.86209
Arg	DS-FIA-QqQ	CGXII	6.20242
Arg	DS-FIA-QqQ	CGXII	5.77125
Arg	DS-FIA-QqQ	CGXII	5.80071
Arg	DS-FIA-QqQ	CGXII	5.91689
Arg	DS-FIA-QqQ	CGXIIMOPS	5.90059
Arg	DS-FIA-QqQ	CGXIIMOPS	5.65126
Arg	DS-FIA-QqQ	CGXIIMOPS	5.81071
Arg	DS-FIA-QqQ	CGXIIMOPS	6.07459
Arg	DS-FIA-QqQ	Water	5.89717
Arg	DS-FIA-QqQ	Water	6.40289
Arg	DS-FIA-QqQ	Water	6.26123
Arg	DS-FIA-QqQ	Water	5.89067
Arg	DS-FIA-QqToF	CGXII	6.05663
Arg	DS-FIA-QqToF	CGXII	5.3942
Arg	DS-FIA-QqToF	CGXII	6.05752
Arg	DS-FIA-QqToF	CGXII	5.96635
Arg	DS-FIA-QqToF	CGXIIMOPS	5.86743
Arg	DS-FIA-QqToF	CGXIIMOPS	5.84833
Arg	DS-FIA-QqToF	CGXIIMOPS	6.04147
Arg	DS-FIA-QqToF	CGXIIMOPS	5.71447
Arg	DS-FIA-QqToF	Water	6.04619
Arg	DS-FIA-QqToF	Water	5.98158
Arg	DS-FIA-QqToF	Water	5.54119
Arg	DS-FIA-QqToF	Water	5.79438
Arg	SCX150-QqQ	CGXII	5.84582
Arg	SCX150-QqQ	CGXII	5.87772
Arg	SCX150-QqQ	CGXII	5.89374
Arg	SCX150-QqQ	CGXII	5.94394
Arg	SCX150-QqQ	CGXIIMOPS	6.16525
Arg	SCX150-QqQ	CGXIIMOPS	6.04186
Arg	SCX150-QqQ	CGXIIMOPS	5.77771
Arg	SCX150-QqQ	CGXIIMOPS	5.91364
Arg	SCX150-QqQ	Water	5.73875
Arg	SCX150-QqQ	Water	6.38605
Arg	SCX150-QqQ	Water	5.92567
Arg	SCX150-QqQ	Water	6.11554
Arg	SCX150-QqToF	CGXII	5.85512
Arg	SCX150-QqToF	CGXII	6.04298
Arg	SCX150-QqToF	CGXII	5.84515
Arg	SCX150-QqToF	CGXII	5.61165
Arg	SCX150-QqToF	CGXIIMOPS	5.80897
Arg	SCX150-QqToF	CGXIIMOPS	6.16206
Arg	SCX150-QqToF	CGXIIMOPS	6.15908
Arg	SCX150-QqToF	CGXIIMOPS	5.96979
Arg	SCX150-QqToF	Water	5.86093
Arg	SCX150-QqToF	Water	6.08046
Arg	SCX150-QqToF	Water	5.82605
Arg	SCX150-QqToF	Water	5.7883
Arg	SCX50-QqQ	CGXII	6.12981
Arg	SCX50-QqQ	CGXII	5.82295
Arg	SCX50-QqQ	CGXII	6.31357
Arg	SCX50-QqQ	CGXII	6.00338
Arg	SCX50-QqQ	CGXIIMOPS	5.82969
Arg	SCX50-QqQ	CGXIIMOPS	5.96973
Arg	SCX50-QqQ	CGXIIMOPS	5.70624
Arg	SCX50-QqQ	CGXIIMOPS	6.05828
Arg	SCX50-QqQ	Water	5.82197
Arg	SCX50-QqQ	Water	6.08702
Arg	SCX50-QqQ	Water	6.38702
Arg	SCX50-QqQ	Water	5.84472
Arg	SCX50-QqToF	CGXII	5.88113
Arg	SCX50-QqToF	CGXII	6.39323
Arg	SCX50-QqToF	CGXII	5.88433
Arg	SCX50-QqToF	CGXII	5.546
Arg	SCX50-QqToF	CGXIIMOPS	5.61205
Arg	SCX50-QqToF	CGXIIMOPS	5.73358
Arg	SCX50-QqToF	CGXIIMOPS	5.85612
Arg	SCX50-QqToF	CGXIIMOPS	6.37239
Arg	SCX50-QqToF	Water	5.9024
Arg	SCX50-QqToF	Water	5.70305
Arg	SCX50-QqToF	Water	6.01607
Arg	SCX50-QqToF	Water	6.11237
Asn	DS-FIA-QqQ	CGXII	6.17643
Asn	DS-FIA-QqQ	CGXII	5.64547
Asn	DS-FIA-QqQ	CGXII	6.07761
Asn	DS-FIA-QqQ	CGXII	5.99892
Asn	DS-FIA-QqQ	CGXIIMOPS	6.19909
Asn	DS-FIA-QqQ	CGXIIMOPS	5.89867
Asn	DS-FIA-QqQ	CGXIIMOPS	6.07206
Asn	DS-FIA-QqQ	CGXIIMOPS	5.81288
Asn	DS-FIA-QqQ	Water	6.07358
Asn	DS-FIA-QqQ	Water	6.30904
Asn	DS-FIA-QqQ	Water	5.93438
Asn	DS-FIA-QqQ	Water	5.82543
Asn	DS-FIA-QqToF	CGXII	6.04524
Asn	DS-FIA-QqToF	CGXII	5.95205
Asn	DS-FIA-QqToF	CGXII	6.08348
Asn	DS-FIA-QqToF	CGXII	5.86377
Asn	DS-FIA-QqToF	CGXIIMOPS	5.97904
Asn	DS-FIA-QqToF	CGXIIMOPS	5.76984
Asn	DS-FIA-QqToF	CGXIIMOPS	5.64336
Asn	DS-FIA-QqToF	CGXIIMOPS	5.88359
Asn	DS-FIA-QqToF	Water	6.38166
Asn	DS-FIA-QqToF	Water	6.10171
Asn	DS-FIA-QqToF	Water	6.06589
Asn	DS-FIA-QqToF	Water	5.9635
Asn	SCX150-QqQ	CGXII	5.97298
Asn	SCX150-QqQ	CGXII	5.93528
Asn	SCX150-QqQ	CGXII	5.89465
Asn	SCX150-QqQ	CGXII	6.00125
Asn	SCX150-QqQ	CGXIIMOPS	6.15745
Asn	SCX150-QqQ	CGXIIMOPS	6.00652
Asn	SCX150-QqQ	CGXIIMOPS	5.88945
Asn	SCX150-QqQ	CGXIIMOPS	5.9377
Asn	SCX150-QqQ	Water	5.96072
Asn	SCX150-QqQ	Water	6.097
Asn	SCX150-QqQ	Water	5.98995
Asn	SCX150-QqQ	Water	6.03814
Asn	SCX150-QqToF	CGXII	5.90438
Asn	SCX150-QqToF	CGXII	6.12164
Asn	SCX150-QqToF	CGXII	6.28334
Asn	SCX150-QqToF	CGXII	5.9649
Asn	SCX150-QqToF	CGXIIMOPS	6.10366
Asn	SCX150-QqToF	CGXIIMOPS	5.85644
Asn	SCX150-QqToF	CGXIIMOPS	5.85121
Asn	SCX150-QqToF	CGXIIMOPS	6.54337
Asn	SCX150-QqToF	Water	5.89167
Asn	SCX150-QqToF	Water	6.00201
Asn	SCX150-QqToF	Water	6.11901
Asn	SCX150-QqToF	Water	6.06934
Asn	SCX50-QqQ	CGXII	5.99331
Asn	SCX50-QqQ	CGXII	5.85727
Asn	SCX50-QqQ	CGXII	6.17516
Asn	SCX50-QqQ	CGXII	6.01866
Asn	SCX50-QqQ	CGXIIMOPS	6.06903
Asn	SCX50-QqQ	CGXIIMOPS	6.14159
Asn	SCX50-QqQ	CGXIIMOPS	5.95105
Asn	SCX50-QqQ	CGXIIMOPS	6.27481
Asn	SCX50-QqQ	Water	6.08078
Asn	SCX50-QqQ	Water	5.89409
Asn	SCX50-QqQ	Water	6.1896
Asn	SCX50-QqQ	Water	5.88278
Asn	SCX50-QqToF	CGXII	5.69291
Asn	SCX50-QqToF	CGXII	5.43168
Asn	SCX50-QqToF	CGXII	6.47007
Asn	SCX50-QqToF	CGXII	5.6981
Asn	SCX50-QqToF	CGXIIMOPS	5.59818
Asn	SCX50-QqToF	CGXIIMOPS	6.00495
Asn	SCX50-QqToF	CGXIIMOPS	5.6409
Asn	SCX50-QqToF	CGXIIMOPS	6.1838
Asn	SCX50-QqToF	Water	5.7574
Asn	SCX50-QqToF	Water	6.35633
Asn	SCX50-QqToF	Water	5.85952
Asn	SCX50-QqToF	Water	5.80364
Asp	DS-FIA-QqQ	CGXII	6.14411
Asp	DS-FIA-QqQ	CGXII	5.7935
Asp	DS-FIA-QqQ	CGXII	5.90185
Asp	DS-FIA-QqQ	CGXII	5.82296
Asp	DS-FIA-QqQ	CGXIIMOPS	5.94443
Asp	DS-FIA-QqQ	CGXIIMOPS	5.74485
Asp	DS-FIA-QqQ	CGXIIMOPS	6.12816
Asp	DS-FIA-QqQ	CGXIIMOPS	6.17983
Asp	DS-FIA-QqQ	Water	6.32534
Asp	DS-FIA-QqQ	Water	6.35946
Asp	DS-FIA-QqQ	Water	5.82015
Asp	DS-FIA-QqQ	Water	6.10444
Asp	DS-FIA-QqToF	CGXII	6.33057
Asp	DS-FIA-QqToF	CGXII	6.04516
Asp	DS-FIA-QqToF	CGXII	5.84285
Asp	DS-FIA-QqToF	CGXII	5.6355
Asp	DS-FIA-QqToF	CGXIIMOPS	5.5467
Asp	DS-FIA-QqToF	CGXIIMOPS	5.99293
Asp	DS-FIA-QqToF	CGXIIMOPS	5.73995
Asp	DS-FIA-QqToF	CGXIIMOPS	7.00599
Asp	DS-FIA-QqToF	Water	6.41905
Asp	DS-FIA-QqToF	Water	6.42853
Asp	DS-FIA-QqToF	Water	5.33676
Asp	DS-FIA-QqToF	Water	6.17463
Asp	SCX150-QqQ	CGXII	5.90393
Asp	SCX150-QqQ	CGXII	5.98882
Asp	SCX150-QqQ	CGXII	6.03678
Asp	SCX150-QqQ	CGXII	6.00501
Asp	SCX150-QqQ	CGXIIMOPS	6.04177
Asp	SCX150-QqQ	CGXIIMOPS	6.19661
Asp	SCX150-QqQ	CGXIIMOPS	6.05388
Asp	SCX150-QqQ	CGXIIMOPS	6.01531
Asp	SCX150-QqQ	Water	6.02862
Asp	SCX150-QqQ	Water	6.0149
Asp	SCX150-QqQ	Water	5.96321
Asp	SCX150-QqQ	Water	6.14048
Asp	SCX150-QqToF	CGXII	5.7993
Asp	SCX150-QqToF	CGXII	5.96844
Asp	SCX150-QqToF	CGXII	6.18077
Asp	SCX150-QqToF	CGXII	6.075
Asp	SCX150-QqToF	CGXIIMOPS	6.24995
Asp	SCX150-QqToF	CGXIIMOPS	5.99925
Asp	SCX150-QqToF	CGXIIMOPS	5.71131
Asp	SCX150-QqToF	CGXIIMOPS	6.44683
Asp	SCX150-QqToF	Water	5.7349
Asp	SCX150-QqToF	Water	6.34577
Asp	SCX150-QqToF	Water	6.3103
Asp	SCX150-QqToF	Water	5.8218
Asp	SCX50-QqQ	CGXII	6.15771
Asp	SCX50-QqQ	CGXII	6.13305
Asp	SCX50-QqQ	CGXII	5.993
Asp	SCX50-QqQ	CGXII	6.02527
Asp	SCX50-QqQ	CGXIIMOPS	6.20051
Asp	SCX50-QqQ	CGXIIMOPS	6.04713
Asp	SCX50-QqQ	CGXIIMOPS	6.07776
Asp	SCX50-QqQ	CGXIIMOPS	6.26819
Asp	SCX50-QqQ	Water	6.08889
Asp	SCX50-QqQ	Water	6.16967
Asp	SCX50-QqQ	Water	6.12279
Asp	SCX50-QqQ	Water	5.93244
Asp	SCX50-QqToF	CGXII	6.25178
Asp	SCX50-QqToF	CGXII	6.00793
Asp	SCX50-QqToF	CGXII	6.00387
Asp	SCX50-QqToF	CGXII	5.77672
Asp	SCX50-QqToF	CGXIIMOPS	5.56666
Asp	SCX50-QqToF	CGXIIMOPS	5.73751
Asp	SCX50-QqToF	CGXIIMOPS	6.07988
Asp	SCX50-QqToF	CGXIIMOPS	6.42817
Asp	SCX50-QqToF	Water	5.9057
Asp	SCX50-QqToF	Water	5.76424
Asp	SCX50-QqToF	Water	6.01626
Asp	SCX50-QqToF	Water	5.77015
Gln	SCX150-QqQ	CGXII	6.04634
Gln	SCX150-QqQ	CGXII	6.04465
Gln	SCX150-QqQ	CGXII	6.22708
Gln	SCX150-QqQ	CGXII	6.22208
Gln	SCX150-QqQ	CGXIIMOPS	6.08238
Gln	SCX150-QqQ	CGXIIMOPS	5.91247
Gln	SCX150-QqQ	CGXIIMOPS	6.24665
Gln	SCX150-QqQ	CGXIIMOPS	6.26315
Gln	SCX150-QqQ	Water	5.88197
Gln	SCX150-QqQ	Water	6.11317
Gln	SCX150-QqQ	Water	6.19784
Gln	SCX150-QqQ	Water	6.23963
Gln	SCX150-QqToF	CGXII	6.02353
Gln	SCX150-QqToF	CGXII	5.97223
Gln	SCX150-QqToF	CGXII	6.06194
Gln	SCX150-QqToF	CGXII	5.95912
Gln	SCX150-QqToF	CGXIIMOPS	5.92497
Gln	SCX150-QqToF	CGXIIMOPS	5.96769
Gln	SCX150-QqToF	CGXIIMOPS	5.90178
Gln	SCX150-QqToF	CGXIIMOPS	5.97663
Gln	SCX150-QqToF	Water	5.93334
Gln	SCX150-QqToF	Water	5.95401
Gln	SCX150-QqToF	Water	6.07698
Gln	SCX150-QqToF	Water	5.86822
Gln	SCX50-QqQ	CGXII	6.14138
Gln	SCX50-QqQ	CGXII	5.9759
Gln	SCX50-QqQ	CGXII	6.27773
Gln	SCX50-QqQ	CGXII	5.9116
Gln	SCX50-QqQ	CGXIIMOPS	5.96264
Gln	SCX50-QqQ	CGXIIMOPS	6.22698
Gln	SCX50-QqQ	CGXIIMOPS	5.94181
Gln	SCX50-QqQ	CGXIIMOPS	6.41839
Gln	SCX50-QqQ	Water	6.04265
Gln	SCX50-QqQ	Water	5.86425
Gln	SCX50-QqQ	Water	6.06886
Gln	SCX50-QqQ	Water	6.04669
Gln	SCX50-QqToF	CGXII	5.68293
Gln	SCX50-QqToF	CGXII	6.27905
Gln	SCX50-QqToF	CGXII	6.3911
Gln	SCX50-QqToF	CGXII	6.40261
Gln	SCX50-QqToF	CGXIIMOPS	6.28907
Gln	SCX50-QqToF	CGXIIMOPS	6.31066
Gln	SCX50-QqToF	CGXIIMOPS	5.87731
Gln	SCX50-QqToF	CGXIIMOPS	6.11177
Gln	SCX50-QqToF	Water	6.02844
Gln	SCX50-QqToF	Water	6.33729
Gln	SCX50-QqToF	Water	5.82172
Gln	SCX50-QqToF	Water	5.8498
Gln-Lys	DS-FIA-QqQ	CGXII	13.6389
Gln-Lys	DS-FIA-QqQ	CGXII	12.1705
Gln-Lys	DS-FIA-QqQ	CGXII	12.1108
Gln-Lys	DS-FIA-QqQ	CGXII	12.1793
Gln-Lys	DS-FIA-QqQ	CGXIIMOPS	12.9659
Gln-Lys	DS-FIA-QqQ	CGXIIMOPS	13.2265
Gln-Lys	DS-FIA-QqQ	CGXIIMOPS	12.4293
Gln-Lys	DS-FIA-QqQ	CGXIIMOPS	13.2339
Gln-Lys	DS-FIA-QqQ	Water	12.6753
Gln-Lys	DS-FIA-QqQ	Water	13.0476
Gln-Lys	DS-FIA-QqQ	Water	12.8235
Gln-Lys	DS-FIA-QqQ	Water	12.4754
Gln-Lys	DS-FIA-QqToF	CGXII	11.8214
Gln-Lys	DS-FIA-QqToF	CGXII	11.534
Gln-Lys	DS-FIA-QqToF	CGXII	11.9591
Gln-Lys	DS-FIA-QqToF	CGXII	11.6607
Gln-Lys	DS-FIA-QqToF	CGXIIMOPS	12.3645
Gln-Lys	DS-FIA-QqToF	CGXIIMOPS	12.1012
Gln-Lys	DS-FIA-QqToF	CGXIIMOPS	11.8524
Gln-Lys	DS-FIA-QqToF	CGXIIMOPS	12.2814
Gln-Lys	DS-FIA-QqToF	Water	12.1503
Gln-Lys	DS-FIA-QqToF	Water	11.8529
Gln-Lys	DS-FIA-QqToF	Water	11.7698
Gln-Lys	DS-FIA-QqToF	Water	11.4986
Glu	DS-FIA-QqQ	CGXII	6.06253
Glu	DS-FIA-QqQ	CGXII	5.86963
Glu	DS-FIA-QqQ	CGXII	5.70195
Glu	DS-FIA-QqQ	CGXII	5.91885
Glu	DS-FIA-QqQ	CGXIIMOPS	6.30291
Glu	DS-FIA-QqQ	CGXIIMOPS	5.7137
Glu	DS-FIA-QqQ	CGXIIMOPS	5.9831
Glu	DS-FIA-QqQ	CGXIIMOPS	5.88644
Glu	DS-FIA-QqQ	Water	6.35537
Glu	DS-FIA-QqQ	Water	6.05118
Glu	DS-FIA-QqQ	Water	5.91051
Glu	DS-FIA-QqQ	Water	6.05062
Glu	DS-FIA-QqToF	CGXII	6.09634
Glu	DS-FIA-QqToF	CGXII	6.12664
Glu	DS-FIA-QqToF	CGXII	6.23156
Glu	DS-FIA-QqToF	CGXII	6.08154
Glu	DS-FIA-QqToF	CGXIIMOPS	6.1209
Glu	DS-FIA-QqToF	CGXIIMOPS	6.53301
Glu	DS-FIA-QqToF	CGXIIMOPS	5.93941
Glu	DS-FIA-QqToF	CGXIIMOPS	5.88183
Glu	DS-FIA-QqToF	Water	6.14665
Glu	DS-FIA-QqToF	Water	5.5248
Glu	DS-FIA-QqToF	Water	6.06629
Glu	DS-FIA-QqToF	Water	6.13474
Glu	SCX150-QqQ	CGXII	5.93662
Glu	SCX150-QqQ	CGXII	5.98981
Glu	SCX150-QqQ	CGXII	6.21742
Glu	SCX150-QqQ	CGXII	6.02223
Glu	SCX150-QqQ	CGXIIMOPS	6.08864
Glu	SCX150-QqQ	CGXIIMOPS	6.02451
Glu	SCX150-QqQ	CGXIIMOPS	6.18428
Glu	SCX150-QqQ	CGXIIMOPS	6.03639
Glu	SCX150-QqQ	Water	6.04918
Glu	SCX150-QqQ	Water	6.05199
Glu	SCX150-QqQ	Water	6.22524
Glu	SCX150-QqQ	Water	6.1371
Glu	SCX150-QqToF	CGXII	6.1142
Glu	SCX150-QqToF	CGXII	5.80671
Glu	SCX150-QqToF	CGXII	5.94447
Glu	SCX150-QqToF	CGXII	5.87593
Glu	SCX150-QqToF	CGXIIMOPS	6.23332
Glu	SCX150-QqToF	CGXIIMOPS	6.05474
Glu	SCX150-QqToF	CGXIIMOPS	5.89342
Glu	SCX150-QqToF	CGXIIMOPS	6.03607
Glu	SCX150-QqToF	Water	6.0135
Glu	SCX150-QqToF	Water	6.01691
Glu	SCX150-QqToF	Water	5.91878
Glu	SCX150-QqToF	Water	5.82615
Glu	SCX50-QqQ	CGXII	6.01945
Glu	SCX50-QqQ	CGXII	6.06811
Glu	SCX50-QqQ	CGXII	6.02701
Glu	SCX50-QqQ	CGXII	6.09113
Glu	SCX50-QqQ	CGXIIMOPS	6.04638
Glu	SCX50-QqQ	CGXIIMOPS	6.12611
Glu	SCX50-QqQ	CGXIIMOPS	6.11627
Glu	SCX50-QqQ	CGXIIMOPS	6.31174
Glu	SCX50-QqQ	Water	5.85675
Glu	SCX50-QqQ	Water	5.96697
Glu	SCX50-QqQ	Water	6.14856
Glu	SCX50-QqQ	Water	5.99584
Glu	SCX50-QqToF	CGXII	6.05275
Glu	SCX50-QqToF	CGXII	5.56363
Glu	SCX50-QqToF	CGXII	6.31363
Glu	SCX50-QqToF	CGXII	5.54622
Glu	SCX50-QqToF	CGXIIMOPS	5.7381
Glu	SCX50-QqToF	CGXIIMOPS	6.20636
Glu	SCX50-QqToF	CGXIIMOPS	5.80092
Glu	SCX50-QqToF	CGXIIMOPS	6.38604
Glu	SCX50-QqToF	Water	5.96589
Glu	SCX50-QqToF	Water	5.69555
Glu	SCX50-QqToF	Water	6.12316
Glu	SCX50-QqToF	Water	5.71482
Gly	DS-FIA-QqQ	CGXII	5.86768
Gly	DS-FIA-QqQ	CGXII	5.63926
Gly	DS-FIA-QqQ	CGXII	6.13245
Gly	DS-FIA-QqQ	CGXII	6.01178
Gly	DS-FIA-QqQ	CGXIIMOPS	5.83102
Gly	DS-FIA-QqQ	CGXIIMOPS	6.25689
Gly	DS-FIA-QqQ	CGXIIMOPS	5.88879
Gly	DS-FIA-QqQ	CGXIIMOPS	5.61368
Gly	DS-FIA-QqQ	Water	5.65953
Gly	DS-FIA-QqQ	Water	5.68193
Gly	DS-FIA-QqQ	Water	5.9664
Gly	DS-FIA-QqQ	Water	5.82961
Gly	DS-FIA-QqToF	CGXII	6.26742
Gly	DS-FIA-QqToF	CGXII	5.63482
Gly	DS-FIA-QqToF	CGXII	5.82624
Gly	DS-FIA-QqToF	CGXII	6.16041
Gly	DS-FIA-QqToF	CGXIIMOPS	5.90009
Gly	DS-FIA-QqToF	CGXIIMOPS	6.00517
Gly	DS-FIA-QqToF	CGXIIMOPS	6.04025
Gly	DS-FIA-QqToF	CGXIIMOPS	5.51889
Gly	DS-FIA-QqToF	Water	6.12707
Gly	DS-FIA-QqToF	Water	5.97429
Gly	DS-FIA-QqToF	Water	5.98933
Gly	DS-FIA-QqToF	Water	5.74571
Gly	SCX150-QqQ	CGXII	5.58465
Gly	SCX150-QqQ	CGXII	5.99326
Gly	SCX150-QqQ	CGXII	5.6508
Gly	SCX150-QqQ	CGXII	6.461
Gly	SCX150-QqQ	CGXIIMOPS	5.74437
Gly	SCX150-QqQ	CGXIIMOPS	6.1437
Gly	SCX150-QqQ	CGXIIMOPS	6.06877
Gly	SCX150-QqQ	CGXIIMOPS	6.15825
Gly	SCX150-QqQ	Water	5.81797
Gly	SCX150-QqQ	Water	6.08907
Gly	SCX150-QqQ	Water	6.11921
Gly	SCX150-QqQ	Water	5.6915
Gly	SCX150-QqToF	CGXII	5.73368
Gly	SCX150-QqToF	CGXII	6.23152
Gly	SCX150-QqToF	CGXII	6.13277
Gly	SCX150-QqToF	CGXII	5.69833
Gly	SCX150-QqToF	CGXIIMOPS	6.11353
Gly	SCX150-QqToF	CGXIIMOPS	6.26829
Gly	SCX150-QqToF	CGXIIMOPS	5.74761
Gly	SCX150-QqToF	CGXIIMOPS	5.74478
Gly	SCX150-QqToF	Water	5.75417
Gly	SCX150-QqToF	Water	5.85536
Gly	SCX150-QqToF	Water	5.87403
Gly	SCX150-QqToF	Water	6.29246
Gly	SCX50-QqQ	CGXII	6.14305
Gly	SCX50-QqQ	CGXII	5.77888
Gly	SCX50-QqQ	CGXII	6.11862
Gly	SCX50-QqQ	CGXII	5.87263
Gly	SCX50-QqQ	CGXIIMOPS	5.79711
Gly	SCX50-QqQ	CGXIIMOPS	6.0257
Gly	SCX50-QqQ	CGXIIMOPS	6.10916
Gly	SCX50-QqQ	CGXIIMOPS	5.80035
Gly	SCX50-QqQ	Water	6.06155
Gly	SCX50-QqQ	Water	5.77809
Gly	SCX50-QqQ	Water	5.95977
Gly	SCX50-QqQ	Water	5.82719
Gly	SCX50-QqToF	CGXII	6.05987
Gly	SCX50-QqToF	CGXII	6.07976
Gly	SCX50-QqToF	CGXII	5.82238
Gly	SCX50-QqToF	CGXII	5.73161
Gly	SCX50-QqToF	CGXIIMOPS	5.86687
Gly	SCX50-QqToF	CGXIIMOPS	5.94464
Gly	SCX50-QqToF	CGXIIMOPS	5.43987
Gly	SCX50-QqToF	CGXIIMOPS	5.67723
Gly	SCX50-QqToF	Water	6.28017
Gly	SCX50-QqToF	Water	5.98349
Gly	SCX50-QqToF	Water	5.81057
Gly	SCX50-QqToF	Water	5.47388
His	DS-FIA-QqQ	CGXII	6.23726
His	DS-FIA-QqQ	CGXII	6.48608
His	DS-FIA-QqQ	CGXII	6.02608
His	DS-FIA-QqQ	CGXII	5.92466
His	DS-FIA-QqQ	CGXIIMOPS	6.35747
His	DS-FIA-QqQ	CGXIIMOPS	6.26123
His	DS-FIA-QqQ	CGXIIMOPS	6.11079
His	DS-FIA-QqQ	CGXIIMOPS	6.09886
His	DS-FIA-QqQ	Water	6.58
His	DS-FIA-QqQ	Water	5.95388
His	DS-FIA-QqQ	Water	6.28127
His	DS-FIA-QqQ	Water	6.26701
His	DS-FIA-QqToF	CGXII	6.24274
His	DS-FIA-QqToF	CGXII	6.02876
His	DS-FIA-QqToF	CGXII	6.17696
His	DS-FIA-QqToF	CGXII	6.15001
His	DS-FIA-QqToF	CGXIIMOPS	6.01595
His	DS-FIA-QqToF	CGXIIMOPS	6.01013
His	DS-FIA-QqToF	CGXIIMOPS	6.03334
His	DS-FIA-QqToF	CGXIIMOPS	6.15565
His	DS-FIA-QqToF	Water	6.44818
His	DS-FIA-QqToF	Water	6.03421
His	DS-FIA-QqToF	Water	6.10537
His	DS-FIA-QqToF	Water	6.01563
His	SCX150-QqQ	CGXII	6.10725
His	SCX150-QqQ	CGXII	5.91333
His	SCX150-QqQ	CGXII	6.32632
His	SCX150-QqQ	CGXII	6.44724
His	SCX150-QqQ	CGXIIMOPS	6.04013
His	SCX150-QqQ	CGXIIMOPS	6.16856
His	SCX150-QqQ	CGXIIMOPS	6.30755
His	SCX150-QqQ	CGXIIMOPS	6.40122
His	SCX150-QqQ	Water	5.74254
His	SCX150-QqQ	Water	6.21382
His	SCX150-QqQ	Water	6.51177
His	SCX150-QqQ	Water	6.44979
His	SCX150-QqToF	CGXII	6.08672
His	SCX150-QqToF	CGXII	5.92948
His	SCX150-QqToF	CGXII	6.84051
His	SCX150-QqToF	CGXII	5.9487
His	SCX150-QqToF	CGXIIMOPS	5.75054
His	SCX150-QqToF	CGXIIMOPS	6.68921
His	SCX150-QqToF	CGXIIMOPS	6.27396
His	SCX150-QqToF	CGXIIMOPS	6.04454
His	SCX150-QqToF	Water	6.47545
His	SCX150-QqToF	Water	6.11681
His	SCX150-QqToF	Water	6.0475
His	SCX150-QqToF	Water	6.16897
His	SCX50-QqQ	CGXII	6.15401
His	SCX50-QqQ	CGXII	5.90101
His	SCX50-QqQ	CGXII	6.33228
His	SCX50-QqQ	CGXII	6.23115
His	SCX50-QqQ	CGXIIMOPS	6.16995
His	SCX50-QqQ	CGXIIMOPS	6.17573
His	SCX50-QqQ	CGXIIMOPS	6.21201
His	SCX50-QqQ	CGXIIMOPS	5.90205
His	SCX50-QqQ	Water	5.92559
His	SCX50-QqQ	Water	6.05285
His	SCX50-QqQ	Water	6.38114
His	SCX50-QqQ	Water	5.99591
His	SCX50-QqToF	CGXII	6.17647
His	SCX50-QqToF	CGXII	6.12663
His	SCX50-QqToF	CGXII	6.6018
His	SCX50-QqToF	CGXII	5.82951
His	SCX50-QqToF	CGXIIMOPS	6.11033
His	SCX50-QqToF	CGXIIMOPS	6.02727
His	SCX50-QqToF	CGXIIMOPS	6.03906
His	SCX50-QqToF	CGXIIMOPS	6.63928
His	SCX50-QqToF	Water	6.2396
His	SCX50-QqToF	Water	6.09182
His	SCX50-QqToF	Water	5.94916
His	SCX50-QqToF	Water	6.14111
Ile	SCX150-QqQ	CGXII	6.16206
Ile	SCX150-QqQ	CGXII	6.2481
Ile	SCX150-QqQ	CGXII	5.98655
Ile	SCX150-QqQ	CGXII	5.97422
Ile	SCX150-QqQ	CGXIIMOPS	5.9335
Ile	SCX150-QqQ	CGXIIMOPS	5.94628
Ile	SCX150-QqQ	CGXIIMOPS	6.40678
Ile	SCX150-QqQ	CGXIIMOPS	6.32423
Ile	SCX150-QqQ	Water	6.25382
Ile	SCX150-QqQ	Water	5.91087
Ile	SCX150-QqQ	Water	5.95406
Ile	SCX150-QqQ	Water	6.15559
Ile	SCX150-QqToF	CGXII	5.99773
Ile	SCX150-QqToF	CGXII	6.01016
Ile	SCX150-QqToF	CGXII	5.71207
Ile	SCX150-QqToF	CGXII	6.08443
Ile	SCX150-QqToF	CGXIIMOPS	5.86617
Ile	SCX150-QqToF	CGXIIMOPS	6.08869
Ile	SCX150-QqToF	CGXIIMOPS	6.02522
Ile	SCX150-QqToF	CGXIIMOPS	6.10946
Ile	SCX150-QqToF	Water	5.77683
Ile	SCX150-QqToF	Water	6.11465
Ile	SCX150-QqToF	Water	5.94346
Ile	SCX150-QqToF	Water	5.9306
Ile-Leu	DS-FIA-QqQ	CGXII	12.5629
Ile-Leu	DS-FIA-QqQ	CGXII	11.6769
Ile-Leu	DS-FIA-QqQ	CGXII	11.6136
Ile-Leu	DS-FIA-QqQ	CGXII	11.6709
Ile-Leu	DS-FIA-QqQ	CGXIIMOPS	11.5445
Ile-Leu	DS-FIA-QqQ	CGXIIMOPS	12.2466
Ile-Leu	DS-FIA-QqQ	CGXIIMOPS	11.745
Ile-Leu	DS-FIA-QqQ	CGXIIMOPS	12.1596
Ile-Leu	DS-FIA-QqQ	Water	12.1545
Ile-Leu	DS-FIA-QqQ	Water	11.7731
Ile-Leu	DS-FIA-QqQ	Water	12.0376
Ile-Leu	DS-FIA-QqQ	Water	12.1339
Ile-Leu	DS-FIA-QqToF	CGXII	13.1665
Ile-Leu	DS-FIA-QqToF	CGXII	12.3224
Ile-Leu	DS-FIA-QqToF	CGXII	11.3516
Ile-Leu	DS-FIA-QqToF	CGXII	11.3068
Ile-Leu	DS-FIA-QqToF	CGXIIMOPS	11.5924
Ile-Leu	DS-FIA-QqToF	CGXIIMOPS	12.0457
Ile-Leu	DS-FIA-QqToF	CGXIIMOPS	11.6547
Ile-Leu	DS-FIA-QqToF	CGXIIMOPS	12.5583
Ile-Leu	DS-FIA-QqToF	Water	11.6685
Ile-Leu	DS-FIA-QqToF	Water	12.6939
Ile-Leu	DS-FIA-QqToF	Water	11.768
Ile-Leu	DS-FIA-QqToF	Water	11.4871
Ile-Leu	SCX50-QqQ	CGXII	11.8927
Ile-Leu	SCX50-QqQ	CGXII	12.0692
Ile-Leu	SCX50-QqQ	CGXII	12.359
Ile-Leu	SCX50-QqQ	CGXII	11.883
Ile-Leu	SCX50-QqQ	CGXIIMOPS	12.241
Ile-Leu	SCX50-QqQ	CGXIIMOPS	12.818
Ile-Leu	SCX50-QqQ	CGXIIMOPS	11.7127
Ile-Leu	SCX50-QqQ	CGXIIMOPS	12.674
Ile-Leu	SCX50-QqQ	Water	11.8075
Ile-Leu	SCX50-QqQ	Water	11.8741
Ile-Leu	SCX50-QqQ	Water	12.2414
Ile-Leu	SCX50-QqQ	Water	12.086
Ile-Leu	SCX50-QqToF	CGXII	12.1307
Ile-Leu	SCX50-QqToF	CGXII	11.1688
Ile-Leu	SCX50-QqToF	CGXII	11.7714
Ile-Leu	SCX50-QqToF	CGXII	11.2475
Ile-Leu	SCX50-QqToF	CGXIIMOPS	11.5688
Ile-Leu	SCX50-QqToF	CGXIIMOPS	11.6099
Ile-Leu	SCX50-QqToF	CGXIIMOPS	11.9647
Ile-Leu	SCX50-QqToF	CGXIIMOPS	12.8964
Ile-Leu	SCX50-QqToF	Water	11.6625
Ile-Leu	SCX50-QqToF	Water	11.6564
Ile-Leu	SCX50-QqToF	Water	11.9307
Ile-Leu	SCX50-QqToF	Water	11.3815
Leu	SCX150-QqQ	CGXII	6.12603
Leu	SCX150-QqQ	CGXII	6.00385
Leu	SCX150-QqQ	CGXII	5.95484
Leu	SCX150-QqQ	CGXII	6.22531
Leu	SCX150-QqQ	CGXIIMOPS	6.22293
Leu	SCX150-QqQ	CGXIIMOPS	6.14933
Leu	SCX150-QqQ	CGXIIMOPS	6.09573
Leu	SCX150-QqQ	CGXIIMOPS	5.98343
Leu	SCX150-QqQ	Water	6.20236
Leu	SCX150-QqQ	Water	6.23364
Leu	SCX150-QqQ	Water	6.00515
Leu	SCX150-QqQ	Water	5.84042
Leu	SCX150-QqToF	CGXII	5.99252
Leu	SCX150-QqToF	CGXII	5.90075
Leu	SCX150-QqToF	CGXII	5.92189
Leu	SCX150-QqToF	CGXII	6.04109
Leu	SCX150-QqToF	CGXIIMOPS	5.9364
Leu	SCX150-QqToF	CGXIIMOPS	6.07132
Leu	SCX150-QqToF	CGXIIMOPS	5.87473
Leu	SCX150-QqToF	CGXIIMOPS	6.15399
Leu	SCX150-QqToF	Water	5.79721
Leu	SCX150-QqToF	Water	6.0464
Leu	SCX150-QqToF	Water	6.28198
Leu	SCX150-QqToF	Water	6.33389
Lys	SCX150-QqQ	CGXII	5.83673
Lys	SCX150-QqQ	CGXII	6.18553
Lys	SCX150-QqQ	CGXII	5.77111
Lys	SCX150-QqQ	CGXII	5.82258
Lys	SCX150-QqQ	CGXIIMOPS	6.07304
Lys	SCX150-QqQ	CGXIIMOPS	6.15052
Lys	SCX150-QqQ	CGXIIMOPS	5.77028
Lys	SCX150-QqQ	CGXIIMOPS	6.01662
Lys	SCX150-QqQ	Water	5.67208
Lys	SCX150-QqQ	Water	6.33249
Lys	SCX150-QqQ	Water	6.12297
Lys	SCX150-QqQ	Water	6.25604
Lys	SCX150-QqToF	CGXII	5.76793
Lys	SCX150-QqToF	CGXII	6.05494
Lys	SCX150-QqToF	CGXII	6.00541
Lys	SCX150-QqToF	CGXII	5.96053
Lys	SCX150-QqToF	CGXIIMOPS	5.99799
Lys	SCX150-QqToF	CGXIIMOPS	6.06908
Lys	SCX150-QqToF	CGXIIMOPS	6.25038
Lys	SCX150-QqToF	CGXIIMOPS	6.38286
Lys	SCX150-QqToF	Water	5.85119
Lys	SCX150-QqToF	Water	6.10847
Lys	SCX150-QqToF	Water	6.22963
Lys	SCX150-QqToF	Water	5.9525
Lys	SCX50-QqQ	CGXII	5.96914
Lys	SCX50-QqQ	CGXII	6.04412
Lys	SCX50-QqQ	CGXII	5.98022
Lys	SCX50-QqQ	CGXII	5.82123
Lys	SCX50-QqQ	CGXIIMOPS	6.19125
Lys	SCX50-QqQ	CGXIIMOPS	6.15106
Lys	SCX50-QqQ	CGXIIMOPS	6.02318
Lys	SCX50-QqQ	CGXIIMOPS	5.86596
Lys	SCX50-QqQ	Water	5.94648
Lys	SCX50-QqQ	Water	5.77065
Lys	SCX50-QqQ	Water	5.93503
Lys	SCX50-QqQ	Water	5.79032
Lys	SCX50-QqToF	CGXII	6.05164
Lys	SCX50-QqToF	CGXII	5.84021
Lys	SCX50-QqToF	CGXII	6.40608
Lys	SCX50-QqToF	CGXII	5.357
Lys	SCX50-QqToF	CGXIIMOPS	5.75488
Lys	SCX50-QqToF	CGXIIMOPS	5.70022
Lys	SCX50-QqToF	CGXIIMOPS	6.23535
Lys	SCX50-QqToF	CGXIIMOPS	6.52986
Lys	SCX50-QqToF	Water	5.86446
Lys	SCX50-QqToF	Water	5.74134
Lys	SCX50-QqToF	Water	6.2971
Lys	SCX50-QqToF	Water	5.3322
Met	DS-FIA-QqQ	CGXII	5.96887
Met	DS-FIA-QqQ	CGXII	6.02645
Met	DS-FIA-QqQ	CGXII	5.85133
Met	DS-FIA-QqQ	CGXII	5.90246
Met	DS-FIA-QqQ	CGXIIMOPS	5.9643
Met	DS-FIA-QqQ	CGXIIMOPS	5.88416
Met	DS-FIA-QqQ	CGXIIMOPS	6.15755
Met	DS-FIA-QqQ	CGXIIMOPS	6.01395
Met	DS-FIA-QqQ	Water	6.00739
Met	DS-FIA-QqQ	Water	5.98235
Met	DS-FIA-QqQ	Water	5.91877
Met	DS-FIA-QqQ	Water	5.95845
Met	DS-FIA-QqToF	CGXII	5.93214
Met	DS-FIA-QqToF	CGXII	5.72422
Met	DS-FIA-QqToF	CGXII	5.8266
Met	DS-FIA-QqToF	CGXII	6.23597
Met	DS-FIA-QqToF	CGXIIMOPS	5.87779
Met	DS-FIA-QqToF	CGXIIMOPS	6.20975
Met	DS-FIA-QqToF	CGXIIMOPS	5.55118
Met	DS-FIA-QqToF	CGXIIMOPS	5.78617
Met	DS-FIA-QqToF	Water	6.10418
Met	DS-FIA-QqToF	Water	5.98236
Met	DS-FIA-QqToF	Water	5.96329
Met	DS-FIA-QqToF	Water	5.62849
Met	SCX150-QqQ	CGXII	5.95083
Met	SCX150-QqQ	CGXII	6.04021
Met	SCX150-QqQ	CGXII	6.14195
Met	SCX150-QqQ	CGXII	6.06219
Met	SCX150-QqQ	CGXIIMOPS	6.11494
Met	SCX150-QqQ	CGXIIMOPS	6.03272
Met	SCX150-QqQ	CGXIIMOPS	5.86967
Met	SCX150-QqQ	CGXIIMOPS	6.05668
Met	SCX150-QqQ	Water	5.89473
Met	SCX150-QqQ	Water	6.10601
Met	SCX150-QqQ	Water	6.22642
Met	SCX150-QqQ	Water	6.07942
Met	SCX150-QqToF	CGXII	5.91904
Met	SCX150-QqToF	CGXII	6.09084
Met	SCX150-QqToF	CGXII	5.81644
Met	SCX150-QqToF	CGXII	5.90683
Met	SCX150-QqToF	CGXIIMOPS	5.87965
Met	SCX150-QqToF	CGXIIMOPS	6.00078
Met	SCX150-QqToF	CGXIIMOPS	6.00142
Met	SCX150-QqToF	CGXIIMOPS	6.09773
Met	SCX150-QqToF	Water	5.93106
Met	SCX150-QqToF	Water	5.96406
Met	SCX150-QqToF	Water	6.07449
Met	SCX150-QqToF	Water	6.0842
Met	SCX50-QqQ	CGXII	5.8187
Met	SCX50-QqQ	CGXII	6.16871
Met	SCX50-QqQ	CGXII	5.94355
Met	SCX50-QqQ	CGXII	6.11912
Met	SCX50-QqQ	CGXIIMOPS	6.01249
Met	SCX50-QqQ	CGXIIMOPS	6.00623
Met	SCX50-QqQ	CGXIIMOPS	5.98476
Met	SCX50-QqQ	CGXIIMOPS	6.2133
Met	SCX50-QqQ	Water	6.08773
Met	SCX50-QqQ	Water	5.94756
Met	SCX50-QqQ	Water	6.24806
Met	SCX50-QqQ	Water	5.7518
Met	SCX50-QqToF	CGXII	6.10189
Met	SCX50-QqToF	CGXII	5.9999
Met	SCX50-QqToF	CGXII	6.32447
Met	SCX50-QqToF	CGXII	5.98358
Met	SCX50-QqToF	CGXIIMOPS	5.72769
Met	SCX50-QqToF	CGXIIMOPS	5.95217
Met	SCX50-QqToF	CGXIIMOPS	6.04328
Met	SCX50-QqToF	CGXIIMOPS	6.44713
Met	SCX50-QqToF	Water	6.09894
Met	SCX50-QqToF	Water	5.71399
Met	SCX50-QqToF	Water	5.7843
Met	SCX50-QqToF	Water	6.00748
Phe	DS-FIA-QqQ	CGXII	6.65386
Phe	DS-FIA-QqQ	CGXII	6.01377
Phe	DS-FIA-QqQ	CGXII	5.95047
Phe	DS-FIA-QqQ	CGXII	6.00556
Phe	DS-FIA-QqQ	CGXIIMOPS	5.78099
Phe	DS-FIA-QqQ	CGXIIMOPS	5.96365
Phe	DS-FIA-QqQ	CGXIIMOPS	5.86076
Phe	DS-FIA-QqQ	CGXIIMOPS	6.00731
Phe	DS-FIA-QqQ	Water	5.97445
Phe	DS-FIA-QqQ	Water	6.27706
Phe	DS-FIA-QqQ	Water	5.93291
Phe	DS-FIA-QqQ	Water	6.12671
Phe	DS-FIA-QqToF	CGXII	6.3031
Phe	DS-FIA-QqToF	CGXII	6.14511
Phe	DS-FIA-QqToF	CGXII	5.56211
Phe	DS-FIA-QqToF	CGXII	6.21996
Phe	DS-FIA-QqToF	CGXIIMOPS	6.08008
Phe	DS-FIA-QqToF	CGXIIMOPS	6.30635
Phe	DS-FIA-QqToF	CGXIIMOPS	5.61445
Phe	DS-FIA-QqToF	CGXIIMOPS	6.40551
Phe	DS-FIA-QqToF	Water	6.38891
Phe	DS-FIA-QqToF	Water	6.25952
Phe	DS-FIA-QqToF	Water	6.03637
Phe	DS-FIA-QqToF	Water	5.78696
Phe	SCX150-QqQ	CGXII	5.9927
Phe	SCX150-QqQ	CGXII	6.08788
Phe	SCX150-QqQ	CGXII	6.18018
Phe	SCX150-QqQ	CGXII	6.21138
Phe	SCX150-QqQ	CGXIIMOPS	5.96759
Phe	SCX150-QqQ	CGXIIMOPS	6.09774
Phe	SCX150-QqQ	CGXIIMOPS	5.93925
Phe	SCX150-QqQ	CGXIIMOPS	6.14987
Phe	SCX150-QqQ	Water	6.09789
Phe	SCX150-QqQ	Water	6.08358
Phe	SCX150-QqQ	Water	6.31232
Phe	SCX150-QqQ	Water	6.08482
Phe	SCX150-QqToF	CGXII	6.09974
Phe	SCX150-QqToF	CGXII	5.74416
Phe	SCX150-QqToF	CGXII	6.03304
Phe	SCX150-QqToF	CGXII	5.76278
Phe	SCX150-QqToF	CGXIIMOPS	5.84631
Phe	SCX150-QqToF	CGXIIMOPS	6.03091
Phe	SCX150-QqToF	CGXIIMOPS	6.14269
Phe	SCX150-QqToF	CGXIIMOPS	5.97217
Phe	SCX150-QqToF	Water	6.15453
Phe	SCX150-QqToF	Water	5.75775
Phe	SCX150-QqToF	Water	5.96515
Phe	SCX150-QqToF	Water	5.84083
Phe	SCX50-QqQ	CGXII	5.81646
Phe	SCX50-QqQ	CGXII	6.04818
Phe	SCX50-QqQ	CGXII	6.1407
Phe	SCX50-QqQ	CGXII	6.46878
Phe	SCX50-QqQ	CGXIIMOPS	6.14166
Phe	SCX50-QqQ	CGXIIMOPS	6.38126
Phe	SCX50-QqQ	CGXIIMOPS	6.01834
Phe	SCX50-QqQ	CGXIIMOPS	6.59806
Phe	SCX50-QqQ	Water	6.30297
Phe	SCX50-QqQ	Water	6.10962
Phe	SCX50-QqQ	Water	6.0133
Phe	SCX50-QqQ	Water	6.15309
Phe	SCX50-QqToF	CGXII	6.22019
Phe	SCX50-QqToF	CGXII	5.83128
Phe	SCX50-QqToF	CGXII	6.36585
Phe	SCX50-QqToF	CGXII	5.77674
Phe	SCX50-QqToF	CGXIIMOPS	6.04733
Phe	SCX50-QqToF	CGXIIMOPS	6.03628
Phe	SCX50-QqToF	CGXIIMOPS	6.27722
Phe	SCX50-QqToF	CGXIIMOPS	6.02892
Phe	SCX50-QqToF	Water	6.04805
Phe	SCX50-QqToF	Water	6.1421
Phe	SCX50-QqToF	Water	5.98238
Phe	SCX50-QqToF	Water	5.92597
Pro	DS-FIA-QqQ	CGXII	5.92727
Pro	DS-FIA-QqQ	CGXII	5.70599
Pro	DS-FIA-QqQ	CGXII	5.79593
Pro	DS-FIA-QqQ	CGXII	5.82413
Pro	DS-FIA-QqQ	CGXIIMOPS	6.01959
Pro	DS-FIA-QqQ	CGXIIMOPS	5.88812
Pro	DS-FIA-QqQ	CGXIIMOPS	5.74952
Pro	DS-FIA-QqQ	CGXIIMOPS	5.69335
Pro	DS-FIA-QqQ	Water	5.87329
Pro	DS-FIA-QqQ	Water	6.12064
Pro	DS-FIA-QqQ	Water	6.00798
Pro	DS-FIA-QqQ	Water	5.94481
Pro	DS-FIA-QqToF	CGXII	5.86329
Pro	DS-FIA-QqToF	CGXII	5.62213
Pro	DS-FIA-QqToF	CGXII	6.34991
Pro	DS-FIA-QqToF	CGXII	5.57142
Pro	DS-FIA-QqToF	CGXIIMOPS	5.74713
Pro	DS-FIA-QqToF	CGXIIMOPS	5.89226
Pro	DS-FIA-QqToF	CGXIIMOPS	6.18496
Pro	DS-FIA-QqToF	CGXIIMOPS	5.91118
Pro	DS-FIA-QqToF	Water	6.00058
Pro	DS-FIA-QqToF	Water	5.82998
Pro	DS-FIA-QqToF	Water	5.76263
Pro	DS-FIA-QqToF	Water	6.12013
Pro	SCX150-QqQ	CGXII	6.1127
Pro	SCX150-QqQ	CGXII	5.83319
Pro	SCX150-QqQ	CGXII	6.07947
Pro	SCX150-QqQ	CGXII	6.14191
Pro	SCX150-QqQ	CGXIIMOPS	5.95812
Pro	SCX150-QqQ	CGXIIMOPS	6.10311
Pro	SCX150-QqQ	CGXIIMOPS	6.13077
Pro	SCX150-QqQ	CGXIIMOPS	6.0577
Pro	SCX150-QqQ	Water	5.97031
Pro	SCX150-QqQ	Water	6.08276
Pro	SCX150-QqQ	Water	5.99535
Pro	SCX150-QqQ	Water	6.17837
Pro	SCX150-QqToF	CGXII	5.8439
Pro	SCX150-QqToF	CGXII	6.02007
Pro	SCX150-QqToF	CGXII	6.04577
Pro	SCX150-QqToF	CGXII	6.02498
Pro	SCX150-QqToF	CGXIIMOPS	6.03298
Pro	SCX150-QqToF	CGXIIMOPS	5.96514
Pro	SCX150-QqToF	CGXIIMOPS	5.88689
Pro	SCX150-QqToF	CGXIIMOPS	6.08904
Pro	SCX150-QqToF	Water	5.94178
Pro	SCX150-QqToF	Water	5.96614
Pro	SCX150-QqToF	Water	5.99827
Pro	SCX150-QqToF	Water	6.00252
Pro	SCX50-QqQ	CGXII	5.95486
Pro	SCX50-QqQ	CGXII	5.8261
Pro	SCX50-QqQ	CGXII	5.99339
Pro	SCX50-QqQ	CGXII	6.23206
Pro	SCX50-QqQ	CGXIIMOPS	6.0697
Pro	SCX50-QqQ	CGXIIMOPS	6.11446
Pro	SCX50-QqQ	CGXIIMOPS	6.02314
Pro	SCX50-QqQ	CGXIIMOPS	6.28098
Pro	SCX50-QqQ	Water	5.79922
Pro	SCX50-QqQ	Water	6.09335
Pro	SCX50-QqQ	Water	6.16522
Pro	SCX50-QqQ	Water	5.96527
Pro	SCX50-QqToF	CGXII	6.0043
Pro	SCX50-QqToF	CGXII	6.04588
Pro	SCX50-QqToF	CGXII	6.03587
Pro	SCX50-QqToF	CGXII	5.81898
Pro	SCX50-QqToF	CGXIIMOPS	5.77606
Pro	SCX50-QqToF	CGXIIMOPS	5.85808
Pro	SCX50-QqToF	CGXIIMOPS	5.99397
Pro	SCX50-QqToF	CGXIIMOPS	6.31834
Pro	SCX50-QqToF	Water	5.88061
Pro	SCX50-QqToF	Water	5.81026
Pro	SCX50-QqToF	Water	6.05366
Pro	SCX50-QqToF	Water	5.93334
Ser	DS-FIA-QqQ	CGXII	5.94611
Ser	DS-FIA-QqQ	CGXII	5.86857
Ser	DS-FIA-QqQ	CGXII	5.83581
Ser	DS-FIA-QqQ	CGXII	5.79912
Ser	DS-FIA-QqQ	CGXIIMOPS	5.70254
Ser	DS-FIA-QqQ	CGXIIMOPS	5.68435
Ser	DS-FIA-QqQ	CGXIIMOPS	5.99522
Ser	DS-FIA-QqQ	CGXIIMOPS	6.06534
Ser	DS-FIA-QqQ	Water	6.35784
Ser	DS-FIA-QqQ	Water	6.24076
Ser	DS-FIA-QqQ	Water	6.18273
Ser	DS-FIA-QqQ	Water	5.60215
Ser	DS-FIA-QqToF	CGXII	6.2347
Ser	DS-FIA-QqToF	CGXII	5.47793
Ser	DS-FIA-QqToF	CGXII	6.24865
Ser	DS-FIA-QqToF	CGXII	5.83612
Ser	DS-FIA-QqToF	CGXIIMOPS	6.08095
Ser	DS-FIA-QqToF	CGXIIMOPS	6.2034
Ser	DS-FIA-QqToF	CGXIIMOPS	5.96093
Ser	DS-FIA-QqToF	CGXIIMOPS	5.55905
Ser	DS-FIA-QqToF	Water	6.02315
Ser	DS-FIA-QqToF	Water	6.17825
[truncated: 338 more rows]

## Sheet: S6 - Spiking_Precision
Analyte	Method	Medium	Relative standard deviation [%]		Floats are rounded to 2 decimals
[truncated: 324 more rows]

[truncated: 4 more sheets: S7 - Matrix_ANOVA, S8 - Matrix_HolmBonferroni, S9 - Method_ANOVA, S10 - Method_HolmBonferroni]
