# Supplementary material for: Need for speed: evaluation of dilute and shoot-mass spectrometry for accelerated metabolic phenotyping in bioprocess development
Source: Anal Bioanal Chem. 2021 Mar 31;413(12):3253–68. doi: 10.1007/s00216-021-03261-3 (PMC8079306; doi:10.1007/s00216-021-03261-3)
Supplement: Supplementary file 4 — (XLSX 99 kb) [file 216_2021_3261_MOESM4_ESM.xlsx]

## Sheet: Information
ESM4	Case study - Key performance indicator
Analytical and Bioanalytical Chemistry
Need for speed: Evaluation of Dilute and Shoot-Mass Spectrometry for accelerated metabolic phenotyping in bioprocess development
Alexander Reiter1,2, Laura Herbst1,2 , Wolfgang Wiechert1,3, Marco Oldiges1,2
1 Forschungszentrum Jülich GmbH, Institute of Bio- and Geosciences, IBG-1: Biotechnology, Jülich 52425, Germany
2 RWTH Aachen University, Institute of Biotechnology, Aachen 52062, Germany
3 RWTH Aachen University, Computational Systems Biotechnology, Aachen 52062, Germany
Corresponding author: Prof. Dr. Marco Oldiges, mail: m.oldiges@fz-juelich.de, phone: +49 2461 61-3951, fax: +49 2461 61-3870

## Sheet: S1 - Scan_KPI
KPI	Model	Analyte	Mean	Standard deviation	Relative standard deviation		NaN values were excluded
Volumetric productivity [muM h-1]	M01	Asp	32.9593	30.2989	91.9284
Volumetric productivity [muM h-1]	M01	Gln-Lys	89.8584	5.22565	5.81543
Volumetric productivity [muM h-1]	M01	Gly	93.2059	11.9719	12.8446
Volumetric productivity [muM h-1]	M01	His	97.9131	4.89635	5.00071
Volumetric productivity [muM h-1]	M02	Asp	87.6858	94.2398	107.474
Volumetric productivity [muM h-1]	M02	Gln-Lys	176.308	20.0375	11.365
Volumetric productivity [muM h-1]	M02	Gly	151.299	16.7996	11.1036
Volumetric productivity [muM h-1]	M02	His	143.134	2.38039	1.66305
Volumetric productivity [muM h-1]	M03	Asp	51.3049	72.5561	141.421
Volumetric productivity [muM h-1]	M03	Gln-Lys	191.278	19.429	10.1575
Volumetric productivity [muM h-1]	M03	Gly	176.238	27.5159	15.6129
Volumetric productivity [muM h-1]	M03	His	151.296	5.25883	3.47585
Volumetric productivity [muM h-1]	M03	Ser	42.3572	59.9022	141.421
Volumetric productivity [muM h-1]	M04	Asp	104.012	147.096	141.421
Volumetric productivity [muM h-1]	M04	Gln-Lys	211.736	6.11564	2.88834
Volumetric productivity [muM h-1]	M04	Gly	162.461	10.1985	6.27749
Volumetric productivity [muM h-1]	M04	His	142.07	0.244815	0.17232
Volumetric productivity [muM h-1]	M05	Gln-Lys	198.657	5.31936	2.67766
Volumetric productivity [muM h-1]	M05	Gly	168.299	28.4205	16.8869
Volumetric productivity [muM h-1]	M23	His	246.384	5.64335	2.29047
Volumetric productivity [muM h-1]	M06	Gln-Lys	178.394	13.7753	7.72185
Volumetric productivity [muM h-1]	M06	Gly	156.606	5.80553	3.70709
Volumetric productivity [muM h-1]	M06	His	137.725	3.65254	2.65205
Volumetric productivity [muM h-1]	M06	Ser	50.7264	47.5785	93.7944
Volumetric productivity [muM h-1]	M07	Asp	28.7346	40.6368	141.421
Volumetric productivity [muM h-1]	M07	Gln-Lys	190.922	13.3335	6.98373
Volumetric productivity [muM h-1]	M07	Gly	190.887	18.9604	9.93274
Volumetric productivity [muM h-1]	M79	His	219.175	17.9634	8.19592
Volumetric productivity [muM h-1]	M08	Asp	117.575	166.275	141.421
Volumetric productivity [muM h-1]	M08	Gln-Lys	104.684	5.98817	5.72021
Volumetric productivity [muM h-1]	M08	Gly	146.42	33.1012	22.607
Volumetric productivity [muM h-1]	M08	His	111.035	7.41026	6.67379
Volumetric productivity [muM h-1]	M08	Ser	63.1683	17.4235	27.5826
Volumetric productivity [muM h-1]	M09	Asp	57.4574	49.7698	86.6204
Volumetric productivity [muM h-1]	M09	Gln-Lys	95.7013	5.04097	5.2674
Volumetric productivity [muM h-1]	M09	Gly	144.854	13.885	9.58556
Volumetric productivity [muM h-1]	M09	His	124.985	4.54163	3.63373
Volumetric productivity [muM h-1]	M10	Asp	106.918	62.8555	58.7882
Volumetric productivity [muM h-1]	M10	Gln-Lys	89.8143	10.7878	12.0112
Volumetric productivity [muM h-1]	M10	Gly	116.229	21.1225	18.1732
Volumetric productivity [muM h-1]	M10	His	116.024	5.12315	4.41558
Volumetric productivity [muM h-1]	M10	Ser	24.7295	34.9728	141.421
Volumetric productivity [muM h-1]	M11	Asp	134.612	152.455	113.255
Volumetric productivity [muM h-1]	M11	Gln-Lys	115.811	7.44591	6.42935
Volumetric productivity [muM h-1]	M11	Gly	148.671	12.582	8.46292
Volumetric productivity [muM h-1]	M11	His	116.872	5.1918	4.44228
Volumetric productivity [muM h-1]	M12	Asp	33.3302	47.1361	141.421
Volumetric productivity [muM h-1]	M12	Gln-Lys	117.521	10.693	9.09873
Volumetric productivity [muM h-1]	M12	Gly	122.292	14.0834	11.5162
Volumetric productivity [muM h-1]	M12	His	132.064	10.2348	7.74991
Volumetric productivity [muM h-1]	M12	Ser	66.0425	9.30398	14.0879
Volumetric productivity [muM h-1]	M13	Asp	68.2821	62.8402	92.0302
Volumetric productivity [muM h-1]	M13	Gln-Lys	108.982	5.57584	5.1163
Volumetric productivity [muM h-1]	M13	Gly	169.177	20.2041	11.9426
Volumetric productivity [muM h-1]	M13	His	152.372	8.65912	5.68289
Volumetric productivity [muM h-1]	M13	Ser	36.2101	51.2089	141.421
Volumetric productivity [muM h-1]	M14	Asp	82.7725	33.3782	40.3252
Volumetric productivity [muM h-1]	M14	Gln-Lys	141.203	0.683911	0.484346
Volumetric productivity [muM h-1]	M14	Gly	114.2	3.58779	3.14166
Volumetric productivity [muM h-1]	M14	His	124.963	4.92441	3.94068
Volumetric productivity [muM h-1]	M15	Asp	47.1361	66.6606	141.421
Volumetric productivity [muM h-1]	M15	Gln-Lys	134.139	5.25195	3.91531
Volumetric productivity [muM h-1]	M15	Gly	116.81	9.92837	8.4996
Volumetric productivity [muM h-1]	M15	His	115.543	5.68061	4.91647
Volumetric productivity [muM h-1]	M15	Ser	27.6202	23.9346	86.6561
Volumetric productivity [muM h-1]	M16	Asp	46.5718	40.7269	87.4495
Volumetric productivity [muM h-1]	M16	Gln-Lys	146.286	2.63322	1.80004
Volumetric productivity [muM h-1]	M16	Gly	124.67	9.76796	7.83502
Volumetric productivity [muM h-1]	M16	His	106.539	4.65461	4.36891
Volumetric productivity [muM h-1]	M17	Asp	23.5589	33.3173	141.421
Volumetric productivity [muM h-1]	M17	Gln-Lys	135.105	4.29957	3.18238
Volumetric productivity [muM h-1]	M17	Gly	130.904	5.91467	4.51834
Volumetric productivity [muM h-1]	M17	His	123.255	4.65445	3.77626
Volumetric productivity [muM h-1]	M18	Gln-Lys	201.857	69.2809	34.3218
Volumetric productivity [muM h-1]	M18	Gly	149.458	38.9285	26.0464
Volumetric productivity [muM h-1]	M18	His	152.089	53.4362	35.1348
Volumetric productivity [muM h-1]	M18	Ser	45.8011	43.0372	93.9656
Volumetric productivity [muM h-1]	M19	Asp	87.3848	24.2381	27.7372
Volumetric productivity [muM h-1]	M19	Ser	40.9326	35.6423	87.0754
Volumetric productivity [muM h-1]	M20	Asp	166.93	73.7082	44.1551
Volumetric productivity [muM h-1]	M20	Gln-Lys	232.934	6.6048	2.83548
Volumetric productivity [muM h-1]	M20	Gly	156.771	7.33077	4.67609
Volumetric productivity [muM h-1]	M07	His	202.157	12.1799	6.02496
Volumetric productivity [muM h-1]	M20	Ser	51.4779	7.12314	13.8373
Volumetric productivity [muM h-1]	M21	Asp	99.0487	111.381	112.451
Volumetric productivity [muM h-1]	M21	Gln-Lys	126.799	4.21582	3.32481
Volumetric productivity [muM h-1]	M21	Gly	153.295	33.3534	21.7577
Volumetric productivity [muM h-1]	M21	His	146.494	1.88286	1.28528
Volumetric productivity [muM h-1]	M21	Ser	54.201	49.2686	90.8997
Volumetric productivity [muM h-1]	M22	Asp	221.692	161.512	72.8544
Volumetric productivity [muM h-1]	M22	Gln-Lys	185.679	1.89042	1.01811
Volumetric productivity [muM h-1]	M22	Gly	161.764	11.5578	7.14489
Volumetric productivity [muM h-1]	M05	His	186.746	3.32397	1.77994
Volumetric productivity [muM h-1]	M23	Asp	125.315	70.0008	55.8597
Volumetric productivity [muM h-1]	M23	Gln-Lys	219.899	6.97046	3.16985
Volumetric productivity [muM h-1]	M23	Gly	224.357	24.0465	10.7179
Volumetric productivity [muM h-1]	M20	His	175.034	2.02797	1.15862
Volumetric productivity [muM h-1]	M23	Ser	29.3381	41.4903	141.421
Volumetric productivity [muM h-1]	M24	Asp	43.8398	61.9989	141.421
Volumetric productivity [muM h-1]	M24	Gln-Lys	169.266	3.25217	1.92134
Volumetric productivity [muM h-1]	M24	Gly	154.08	14.1426	9.1787
Volumetric productivity [muM h-1]	M24	His	171.48	1.86234	1.08604
Volumetric productivity [muM h-1]	M24	Ser	24.9108	35.2292	141.421
Volumetric productivity [muM h-1]	M25	Asp	71.4328	70.1556	98.212
Volumetric productivity [muM h-1]	M25	Gln-Lys	84.5519	6.71123	7.93741
Volumetric productivity [muM h-1]	M25	Gly	84.1334	6.43452	7.648
Volumetric productivity [muM h-1]	M25	His	57.938	3.67311	6.33972
Volumetric productivity [muM h-1]	M25	Ser	24.9455	35.2783	141.421
Volumetric productivity [muM h-1]	M26	Asp	31.3279	44.3043	141.421
Volumetric productivity [muM h-1]	M26	Gln-Lys	169.159	2.74784	1.62442
Volumetric productivity [muM h-1]	M26	Gly	147.775	11.12	7.52497
Volumetric productivity [muM h-1]	M26	His	151.6	1.88195	1.24139
Volumetric productivity [muM h-1]	M26	Ser	22.8919	32.374	141.421
Volumetric productivity [muM h-1]	M27	Gln-Lys	92.913	6.5515	7.05121
Volumetric productivity [muM h-1]	M27	Gly	111.398	29.4053	26.3966
Volumetric productivity [muM h-1]	M27	His	86.7545	2.88607	3.3267
Volumetric productivity [muM h-1]	M28	Asp	37.8408	53.515	141.421
Volumetric productivity [muM h-1]	M28	Gln-Lys	152.924	11.2878	7.38128
Volumetric productivity [muM h-1]	M28	Gly	124.176	11.1886	9.01027
Volumetric productivity [muM h-1]	M28	His	122.063	8.50446	6.96725
Volumetric productivity [muM h-1]	M29	Asp	62.3621	88.1934	141.421
Volumetric productivity [muM h-1]	M29	Gln-Lys	104.296	2.26819	2.17476
Volumetric productivity [muM h-1]	M29	Gly	126.623	6.80553	5.37464
Volumetric productivity [muM h-1]	M29	His	131.023	2.84624	2.17231
Volumetric productivity [muM h-1]	M29	Ser	26.5552	37.5547	141.421
Volumetric productivity [muM h-1]	M30	Asp	11.9348	16.8783	141.421
Volumetric productivity [muM h-1]	M30	Ser	20.9747	0.967243	4.61147
Volumetric productivity [muM h-1]	M31	Asp	48.621	42.2431	86.8824
Volumetric productivity [muM h-1]	M31	Gln-Lys	132.185	5.21914	3.94837
Volumetric productivity [muM h-1]	M31	Gly	185.709	20.2626	10.911
Volumetric productivity [muM h-1]	M31	His	174.942	3.44828	1.97109
Volumetric productivity [muM h-1]	M31	Ser	57.1889	7.81734	13.6693
Volumetric productivity [muM h-1]	M32	Asp	64.0268	90.5476	141.421
Volumetric productivity [muM h-1]	M32	Gln-Lys	100.63	11.7377	11.6642
Volumetric productivity [muM h-1]	M32	Gly	121.538	13.2855	10.9312
Volumetric productivity [muM h-1]	M32	His	103.303	1.67512	1.62156
Volumetric productivity [muM h-1]	M32	Ser	27.0213	38.2139	141.421
Volumetric productivity [muM h-1]	M33	Asp	157.344	42.6885	27.1306
Volumetric productivity [muM h-1]	M33	Gln-Lys	76.7117	3.10749	4.05087
Volumetric productivity [muM h-1]	M33	Gly	122.947	15.8315	12.8767
Volumetric productivity [muM h-1]	M33	His	100.645	1.65145	1.64087
Volumetric productivity [muM h-1]	M33	Ser	36.5513	32.2768	88.3056
Volumetric productivity [muM h-1]	M34	Asp	118.619	21.8654	18.4333
Volumetric productivity [muM h-1]	M34	Gln-Lys	79.8021	2.78976	3.49585
Volumetric productivity [muM h-1]	M34	Gly	125.3	3.11678	2.48745
Volumetric productivity [muM h-1]	M34	His	104.944	2.59652	2.47419
Volumetric productivity [muM h-1]	M34	Ser	27.6619	39.1198	141.421
Volumetric productivity [muM h-1]	M35	Asp	40.0923	34.7289	86.6222
Volumetric productivity [muM h-1]	M35	Gln-Lys	88.9622	2.27843	2.56112
Volumetric productivity [muM h-1]	M35	Gly	99.3852	14.8343	14.9261
Volumetric productivity [muM h-1]	M35	His	103.405	2.85802	2.76391
Volumetric productivity [muM h-1]	M35	Ser	48.2138	42.6738	88.5094
Volumetric productivity [muM h-1]	M36	Asp	194.205	119.691	61.6311
Volumetric productivity [muM h-1]	M36	Gln-Lys	105.49	3.81213	3.61372
Volumetric productivity [muM h-1]	M36	Gly	117.777	17.9157	15.2115
Volumetric productivity [muM h-1]	M36	His	121.57	5.65672	4.65307
Volumetric productivity [muM h-1]	M37	Asp	36.8631	52.1322	141.421
Volumetric productivity [muM h-1]	M37	Gln-Lys	152.233	6.83836	4.49204
Volumetric productivity [muM h-1]	M37	Gly	142.142	7.0085	4.93065
Volumetric productivity [muM h-1]	M37	His	150.783	8.53227	5.65864
Volumetric productivity [muM h-1]	M37	Ser	29.6106	41.8757	141.421
Volumetric productivity [muM h-1]	M38	Asp	37.5477	32.5179	86.6042
Volumetric productivity [muM h-1]	M38	Gln-Lys	101.668	10.438	10.2667
Volumetric productivity [muM h-1]	M38	Gly	110.631	7.90539	7.14575
Volumetric productivity [muM h-1]	M38	His	89.6491	0.730692	0.815057
Volumetric productivity [muM h-1]	M38	Ser	29.5971	41.8566	141.421
Volumetric productivity [muM h-1]	M39	Gln-Lys	105.993	3.10593	2.93032
Volumetric productivity [muM h-1]	M39	Gly	97.109	11.569	11.9134
Volumetric productivity [muM h-1]	M39	His	91.3296	1.03014	1.12794
Volumetric productivity [muM h-1]	M40	Asp	106.156	150.127	141.421
Volumetric productivity [muM h-1]	M40	Gln-Lys	119.071	20.5708	17.2761
Volumetric productivity [muM h-1]	M40	Gly	114.836	12.4956	10.8812
Volumetric productivity [muM h-1]	M40	His	110.78	2.25071	2.0317
Volumetric productivity [muM h-1]	M41	Gln-Lys	102.901	7.82101	7.60053
Volumetric productivity [muM h-1]	M41	Gly	94.183	5.65797	6.00742
Volumetric productivity [muM h-1]	M41	His	93.2173	2.50186	2.6839
Volumetric productivity [muM h-1]	M41	Ser	26.4277	37.3744	141.421
Volumetric productivity [muM h-1]	M42	Asp	55.7071	50.1712	90.0625
Volumetric productivity [muM h-1]	M42	Gly	29.9302	42.3277	141.421
Volumetric productivity [muM h-1]	M42	Ser	28.2083	39.8925	141.421
Volumetric productivity [muM h-1]	M43	Asp	103.273	48.1104	46.5858
Volumetric productivity [muM h-1]	M43	Gln-Lys	100.33	3.56152	3.54982
Volumetric productivity [muM h-1]	M43	Gly	120.688	19.9917	16.5647
Volumetric productivity [muM h-1]	M43	His	112.989	2.56422	2.26945
Volumetric productivity [muM h-1]	M43	Ser	28.6934	40.5786	141.421
Volumetric productivity [muM h-1]	M44	Asp	40.7099	35.3627	86.8653
Volumetric productivity [muM h-1]	M44	Gln-Lys	90.0396	7.47768	8.30488
Volumetric productivity [muM h-1]	M44	Gly	105.396	6.6703	6.3288
Volumetric productivity [muM h-1]	M44	His	122.712	4.81258	3.92186
Volumetric productivity [muM h-1]	M44	Ser	25.8028	36.4906	141.421
Volumetric productivity [muM h-1]	M45	Asp	95.0748	61.3142	64.4905
Volumetric productivity [muM h-1]	M45	Gln-Lys	105.363	1.06217	1.0081
Volumetric productivity [muM h-1]	M45	Gly	127.362	4.71687	3.70353
Volumetric productivity [muM h-1]	M45	His	125.32	0.62285	0.497009
Volumetric productivity [muM h-1]	M45	Ser	33.9095	30.1434	88.8937
Volumetric productivity [muM h-1]	M46	Asp	23.4563	33.1722	141.421
Volumetric productivity [muM h-1]	M46	Ser	14.6452	12.7584	87.1165
Volumetric productivity [muM h-1]	M47	Asp	73.7698	84.1339	114.049
Volumetric productivity [muM h-1]	M47	Gln-Lys	112.635	1.30941	1.16253
Volumetric productivity [muM h-1]	M47	Gly	154.401	16.7402	10.842
Volumetric productivity [muM h-1]	M47	His	145.92	5.59702	3.83568
Volumetric productivity [muM h-1]	M47	Ser	25.0332	35.4024	141.421
Volumetric productivity [muM h-1]	M48	Asp	23.6587	33.4585	141.421
Volumetric productivity [muM h-1]	M48	Gly	37.4773	2.12811	5.6784
Volumetric productivity [muM h-1]	M48	His	24.2823	0.703775	2.89831
Volumetric productivity [muM h-1]	M49	Asp	59.7039	54.6768	91.5798
Volumetric productivity [muM h-1]	M49	Gln-Lys	108.209	4.61647	4.26625
Volumetric productivity [muM h-1]	M49	Gly	102.629	6.83705	6.66189
Volumetric productivity [muM h-1]	M49	His	101.808	1.9379	1.90348
Volumetric productivity [muM h-1]	M50	Asp	43.7772	38.3081	87.5069
Volumetric productivity [muM h-1]	M50	Gln-Lys	128.235	20.6752	16.1228
Volumetric productivity [muM h-1]	M50	Gly	116.942	5.9022	5.04713
Volumetric productivity [muM h-1]	M50	His	120.738	4.59025	3.80183
Volumetric productivity [muM h-1]	M51	Gln-Lys	148.179	10.7745	7.27129
Volumetric productivity [muM h-1]	M51	Gly	130.595	6.99185	5.35383
Volumetric productivity [muM h-1]	M51	His	129.33	5.14066	3.97484
Volumetric productivity [muM h-1]	M52	Asp	63.6516	68.7033	107.936
Volumetric productivity [muM h-1]	M52	Gln-Lys	147.139	7.09195	4.81991
Volumetric productivity [muM h-1]	M52	Gly	149.374	24.8017	16.6038
Volumetric productivity [muM h-1]	M52	His	126.193	2.0334	1.61135
Volumetric productivity [muM h-1]	M52	Ser	26.3052	37.2012	141.421
Volumetric productivity [muM h-1]	M53	Ala	27.6552	1.83142	6.62232
Volumetric productivity [muM h-1]	M53	Asp	33.7282	32.6088	96.6809
Volumetric productivity [muM h-1]	M53	Gln-Lys	44.3676	2.56546	5.78228
Volumetric productivity [muM h-1]	M53	Gly	96.2809	3.01993	3.13658
Volumetric productivity [muM h-1]	M53	His	106.393	3.38716	3.18364
Volumetric productivity [muM h-1]	M53	Ser	13.4302	18.9932	141.421
Volumetric productivity [muM h-1]	M53	Val	44.0429	1.48308	3.36736
Volumetric productivity [muM h-1]	M54	Asp	45.6978	64.6264	141.421
Volumetric productivity [muM h-1]	M54	Gln-Lys	122.287	6.50771	5.32168
Volumetric productivity [muM h-1]	M54	Gly	118.634	12.7849	10.7767
Volumetric productivity [muM h-1]	M54	His	112.256	4.60106	4.09873
Volumetric productivity [muM h-1]	M54	Ser	32.8539	28.4539	86.6075
Volumetric productivity [muM h-1]	M55	Asp	134.261	86.5998	64.5012
Volumetric productivity [muM h-1]	M55	Gly	104.297	10.0099	9.59753
Volumetric productivity [muM h-1]	M55	His	92.2685	12.2378	13.2632
Volumetric productivity [muM h-1]	M56	Asp	18.5347	17.0779	92.1405
Volumetric productivity [muM h-1]	M56	Ser	13.2298	11.4775	86.7545
Volumetric productivity [muM h-1]	M57	Asp	65.2767	69.1798	105.979
Volumetric productivity [muM h-1]	M57	Gln-Lys	80.7002	13.1053	16.2395
Volumetric productivity [muM h-1]	M57	Gly	107.987	8.09447	7.49577
Volumetric productivity [muM h-1]	M57	His	107.379	5.62909	5.24226
Volumetric productivity [muM h-1]	M57	Ser	68.9162	14.2349	20.6553
Volumetric productivity [muM h-1]	M58	Asp	66.9754	64.1105	95.7225
Volumetric productivity [muM h-1]	M58	Gln-Lys	90.106	5.14327	5.70803
Volumetric productivity [muM h-1]	M58	Gly	119.658	2.83955	2.37305
Volumetric productivity [muM h-1]	M58	His	117.972	6.37585	5.40454
Volumetric productivity [muM h-1]	M58	Ser	40.5668	57.3701	141.421
Volumetric productivity [muM h-1]	M59	Asp	77.0719	72.3546	93.8794
Volumetric productivity [muM h-1]	M59	Gln-Lys	81.3532	4.54341	5.58479
Volumetric productivity [muM h-1]	M59	Gly	107.717	7.35127	6.82458
Volumetric productivity [muM h-1]	M59	His	107.324	5.80919	5.41276
Volumetric productivity [muM h-1]	M60	Asp	56.6825	55.3624	97.671
Volumetric productivity [muM h-1]	M60	Gln-Lys	89.9262	6.04617	6.72347
Volumetric productivity [muM h-1]	M60	Gly	153.93	12.5697	8.16585
Volumetric productivity [muM h-1]	M60	His	130.686	7.62871	5.83743
Volumetric productivity [muM h-1]	M60	Ser	23.9804	33.9134	141.421
Volumetric productivity [muM h-1]	M61	Asp	26.7821	37.8756	141.421
Volumetric productivity [muM h-1]	M61	Gln-Lys	125.839	5.30049	4.21212
Volumetric productivity [muM h-1]	M61	Gly	113.324	16.2356	14.3268
Volumetric productivity [muM h-1]	M61	His	102.179	1.77513	1.73727
Volumetric productivity [muM h-1]	M61	Ser	20.2982	28.706	141.421
Volumetric productivity [muM h-1]	M62	Asp	65.7217	76.6726	116.663
Volumetric productivity [muM h-1]	M62	Gln-Lys	122.121	8.32158	6.81422
Volumetric productivity [muM h-1]	M62	Gly	120.714	7.98102	6.61151
Volumetric productivity [muM h-1]	M62	His	101.39	5.82162	5.74179
Volumetric productivity [muM h-1]	M63	Asp	32.9145	46.5482	141.421
Volumetric productivity [muM h-1]	M63	Gln-Lys	110.285	5.67891	5.14931
Volumetric productivity [muM h-1]	M63	Gly	103.085	2.53539	2.45951
Volumetric productivity [muM h-1]	M63	His	97.0557	4.24244	4.37114
Volumetric productivity [muM h-1]	M64	Asp	77.5126	75.6841	97.6411
Volumetric productivity [muM h-1]	M64	Gln-Lys	76.4386	8.2392	10.7788
Volumetric productivity [muM h-1]	M64	Gly	85.4507	5.52276	6.46309
Volumetric productivity [muM h-1]	M64	His	79.1278	3.33734	4.21766
Volumetric productivity [muM h-1]	M64	Ser	18.7432	26.5069	141.421
Volumetric productivity [muM h-1]	M65	Asp	49.789	46.5704	93.5354
Volumetric productivity [muM h-1]	M65	Gln-Lys	107.22	18.7983	17.5325
Volumetric productivity [muM h-1]	M65	Gly	107.907	17.6064	16.3163
Volumetric productivity [muM h-1]	M65	His	94.7853	10.921	11.5218
Volumetric productivity [muM h-1]	M65	Ser	45.8328	3.13297	6.83566
Volumetric productivity [muM h-1]	M66	Gln-Lys	140.356	62.5998	44.6008
Volumetric productivity [muM h-1]	M66	Gly	114.236	36.2143	31.7014
Volumetric productivity [muM h-1]	M66	His	107.604	48.4635	45.0385
Volumetric productivity [muM h-1]	M66	Ser	34.2627	48.4548	141.421
Volumetric productivity [muM h-1]	M67	Asp	38.6904	54.7164	141.421
Volumetric productivity [muM h-1]	M67	Gln-Lys	108.253	5.20428	4.80752
Volumetric productivity [muM h-1]	M67	Gly	117.21	14.1588	12.0798
Volumetric productivity [muM h-1]	M67	His	113.384	5.09389	4.4926
Volumetric productivity [muM h-1]	M67	Ser	22.0109	31.1281	141.421
Volumetric productivity [muM h-1]	M68	Asp	57.4825	51.189	89.0514
Volumetric productivity [muM h-1]	M68	Gln-Lys	149.462	2.60331	1.74179
Volumetric productivity [muM h-1]	M68	Gly	149.177	9.27281	6.21599
Volumetric productivity [muM h-1]	M68	His	139.482	5.03469	3.60956
Volumetric productivity [muM h-1]	M68	Ser	35.1668	49.7334	141.421
Volumetric productivity [muM h-1]	M69	Asp	97.7141	100.02	102.36
Volumetric productivity [muM h-1]	M69	Gln-Lys	107.315	2.69112	2.50768
Volumetric productivity [muM h-1]	M69	Gly	134.541	21.3557	15.873
Volumetric productivity [muM h-1]	M69	His	122.555	2.06588	1.68567
Volumetric productivity [muM h-1]	M69	Ser	32.8437	46.448	141.421
Volumetric productivity [muM h-1]	M70	Asp	52.1006	52.4647	100.699
Volumetric productivity [muM h-1]	M70	Gly	55.9116	8.82118	15.777
Volumetric productivity [muM h-1]	M70	His	37.4014	0.916602	2.45072
Volumetric productivity [muM h-1]	M70	Ser	34.7569	49.1537	141.421
Volumetric productivity [muM h-1]	M71	Asp	66.9252	61.6914	92.1796
Volumetric productivity [muM h-1]	M71	Gln-Lys	128.031	8.07583	6.30771
Volumetric productivity [muM h-1]	M71	Gly	133.788	3.95891	2.95909
Volumetric productivity [muM h-1]	M71	His	154.733	4.37909	2.8301
Volumetric productivity [muM h-1]	M71	Ser	44.8584	40.0279	89.2316
Volumetric productivity [muM h-1]	M72	Asp	102.345	92.7853	90.6597
Volumetric productivity [muM h-1]	M72	Gln-Lys	125.934	4.31136	3.42349
Volumetric productivity [muM h-1]	M72	Gly	115.285	11.2124	9.7258
Volumetric productivity [muM h-1]	M72	His	125.515	5.11347	4.07399
Volumetric productivity [muM h-1]	M72	Ser	32.9005	46.5284	141.421
Volumetric productivity [muM h-1]	M73	Asp	105.125	38.5386	36.6598
Volumetric productivity [muM h-1]	M73	Gln-Lys	204.097	13.4309	6.58062
Volumetric productivity [muM h-1]	M73	Gly	148.07	5.81561	3.9276
Volumetric productivity [muM h-1]	M73	His	139.111	6.34492	4.56105
Volumetric productivity [muM h-1]	M74	Gln-Lys	147.845	6.87688	4.65141
Volumetric productivity [muM h-1]	M74	Gly	123.726	7.47824	6.0442
Volumetric productivity [muM h-1]	M74	His	119.394	7.49555	6.27801
Volumetric productivity [muM h-1]	M74	Ser	21.1656	29.9326	141.421
Volumetric productivity [muM h-1]	M75	Asp	48.2681	68.2614	141.421
Volumetric productivity [muM h-1]	M75	Gln-Lys	184.873	0.61511	0.332721
Volumetric productivity [muM h-1]	M75	Gly	161.731	2.81108	1.73812
Volumetric productivity [muM h-1]	M75	His	164.507	5.60507	3.40718
Volumetric productivity [muM h-1]	M75	Ser	29.8374	42.1964	141.421
Volumetric productivity [muM h-1]	M76	Gln-Lys	162.189	12.9998	8.01522
Volumetric productivity [muM h-1]	M76	Gly	136.183	5.5603	4.08295
Volumetric productivity [muM h-1]	M76	His	145.526	5.96654	4.09999
Volumetric productivity [muM h-1]	M76	Ser	22.9977	32.5236	141.421
Volumetric productivity [muM h-1]	M77	Gln-Lys	185.635	12.0591	6.49614
Volumetric productivity [muM h-1]	M77	Gly	154.043	8.80588	5.71652
Volumetric productivity [muM h-1]	M77	His	159.339	5.53593	3.47432
Volumetric productivity [muM h-1]	M77	Ser	21.0043	29.7046	141.421
Volumetric productivity [muM h-1]	M78	Asp	65.9686	72.3944	109.741
Volumetric productivity [muM h-1]	M78	Gln-Lys	203.742	7.16356	3.516
Volumetric productivity [muM h-1]	M78	Gly	179.131	36.4327	20.3386
Volumetric productivity [muM h-1]	M78	His	169.895	5.23371	3.08055
Volumetric productivity [muM h-1]	M78	Ser	32.8504	28.8816	87.9185
Volumetric productivity [muM h-1]	M79	Asp	89.2577	95.1021	106.548
Volumetric productivity [muM h-1]	M79	Gln-Lys	243.741	25.8494	10.6053
Volumetric productivity [muM h-1]	M79	Gly	209.167	17.095	8.1729
Volumetric productivity [muM h-1]	M22	His	169.178	0.924206	0.546291
Volumetric productivity [muM h-1]	M79	Ser	40.0421	56.6281	141.421
Volumetric productivity [muM h-1]	M80	Asp	28.5339	40.3531	141.421
Volumetric productivity [muM h-1]	M80	Gln-Lys	96.9587	4.24533	4.3785
Volumetric productivity [muM h-1]	M80	Gly	138.046	5.50145	3.98522
Volumetric productivity [muM h-1]	M80	His	166.444	5.27903	3.17166
Volumetric productivity [muM h-1]	M80	Ser	36.0341	31.2838	86.8171
Volumetric productivity [muM h-1]	M81	Asp	59.1585	83.6627	141.421
Volumetric productivity [muM h-1]	M81	Gln-Lys	62.3377	2.86246	4.59186
Volumetric productivity [muM h-1]	M81	Gly	68.8035	14.8487	21.5814
Volumetric productivity [muM h-1]	M81	His	70.7621	3.54636	5.01167
Volumetric productivity [muM h-1]	M82	Asp	39.6299	56.0451	141.421
Volumetric productivity [muM h-1]	M82	Gln-Lys	110.736	3.36912	3.04248
Volumetric productivity [muM h-1]	M82	Gly	122.572	4.81689	3.92986
Volumetric productivity [muM h-1]	M82	His	128.168	5.52122	4.3078
Volumetric productivity [muM h-1]	M83	Asp	75.7954	90.7199	119.691
Volumetric productivity [muM h-1]	M83	Gln-Lys	109.923	10.8968	9.91312
Volumetric productivity [muM h-1]	M83	Gly	126.344	3.45379	2.73365
Volumetric productivity [muM h-1]	M83	His	141.1	7.53597	5.34088
Volumetric productivity [muM h-1]	M83	Ser	29.2442	25.5358	87.3194
Volumetric productivity [muM h-1]	M84	Asp	12.6074	17.8295	141.421
Volumetric productivity [muM h-1]	M85	Asp	47.5746	45.4385	95.51
Volumetric productivity [muM h-1]	M85	Gln-Lys	137.992	15.701	11.3782
Volumetric productivity [muM h-1]	M85	Gly	114.323	26.6111	23.2772
Volumetric productivity [muM h-1]	M85	His	95.096	3.70036	3.89118
Volumetric productivity [muM h-1]	M85	Ser	36.8271	31.899	86.6181
Volumetric productivity [muM h-1]	M86	Asp	71.94	101.739	141.421
Volumetric productivity [muM h-1]	M86	Gln-Lys	142.839	3.68967	2.58311
Volumetric productivity [muM h-1]	M86	Gly	142.401	8.10587	5.69228
Volumetric productivity [muM h-1]	M86	His	112.306	2.97099	2.64543
Volumetric productivity [muM h-1]	M86	Ser	33.7448	47.7223	141.421
Volumetric productivity [muM h-1]	M87	Asp	27.3016	24.2708	88.8987
Volumetric productivity [muM h-1]	M87	Gln-Lys	61.4044	2.57619	4.19546
Volumetric productivity [muM h-1]	M87	Gly	169.432	8.4884	5.00992
Volumetric productivity [muM h-1]	M87	His	165.142	4.03804	2.44519
Volumetric productivity [muM h-1]	M87	Ser	42.4808	4.77932	11.2505
Volumetric productivity [muM h-1]	M88	Asp	80.2074	113.43	141.421
Volumetric productivity [muM h-1]	M88	Gln-Lys	111.638	14.2527	12.7669
Volumetric productivity [muM h-1]	M88	Gly	133.525	5.16052	3.86484
Volumetric productivity [muM h-1]	M88	His	108.935	2.78385	2.55552
Volumetric productivity [muM h-1]	M89	Gln-Lys	115.521	17.8411	15.4441
Volumetric productivity [muM h-1]	M89	Gly	127.415	10.3361	8.11218
Volumetric productivity [muM h-1]	M89	His	105.627	5.45806	5.16731
Volumetric productivity [muM h-1]	M90	Gln-Lys	88.6468	44.9923	50.7545
Volumetric productivity [muM h-1]	M90	Gly	116.264	30.1312	25.9163
Volumetric productivity [muM h-1]	M90	His	105.19	46.4709	44.1781
Volumetric productivity [muM h-1]	M90	Ser	21.8864	30.952	141.421
Volumetric productivity [muM h-1]	M91	Asp	36.17	31.3853	86.7717
Volumetric productivity [muM h-1]	M91	Gln-Lys	113.714	19.4341	17.0904
Volumetric productivity [muM h-1]	M91	Gly	123.756	1.06532	0.860826
Volumetric productivity [muM h-1]	M91	His	120.473	8.41306	6.98336
Volumetric productivity [muM h-1]	M91	Ser	26.3184	37.2198	141.421
Volumetric productivity [muM h-1]	M92	Gln-Lys	115.696	8.15904	7.05211
Volumetric productivity [muM h-1]	M92	Gly	138.913	17.2999	12.4538
Volumetric productivity [muM h-1]	M92	His	131.164	8.25616	6.29454
Volumetric productivity [muM h-1]	M92	Ser	26.4789	37.4468	141.421
Volumetric productivity [muM h-1]	M93	Asp	102.808	145.393	141.421
Volumetric productivity [muM h-1]	M93	Gln-Lys	167.66	5.56278	3.3179
Volumetric productivity [muM h-1]	M93	Gly	128.973	24.0583	18.6537
Volumetric productivity [muM h-1]	M93	His	124.826	4.636	3.71396
Volumetric productivity [muM h-1]	M93	Ser	34.5963	48.9265	141.421
Volumetric productivity [muM h-1]	M94	Asp	45.2345	41.8394	92.4943
Volumetric productivity [muM h-1]	M94	Gln-Lys	127.753	2.10948	1.65122
Volumetric productivity [muM h-1]	M94	Gly	123.752	22.4213	18.118
Volumetric productivity [muM h-1]	M94	His	135.019	4.20752	3.11623
Volumetric productivity [muM h-1]	M95	Asp	45.1535	63.8567	141.421
Volumetric productivity [muM h-1]	M95	Gln-Lys	121.176	13.0381	10.7597
Volumetric productivity [muM h-1]	M95	Gly	124.182	19.1016	15.382
Volumetric productivity [muM h-1]	M95	His	123.101	9.37878	7.61879
Volumetric productivity [muM h-1]	M96	Asp	154.16	133.641	86.6898
Volumetric productivity [muM h-1]	M96	Gln-Lys	126.067	22.0028	17.4533
Volumetric productivity [muM h-1]	M96	Gly	147.155	22.7668	15.4713
Volumetric productivity [muM h-1]	M96	His	127.856	6.25833	4.89483
Volumetric productivity [muM h-1]	M96	Ser	41.0438	58.0448	141.421
Titer [muM]	M01	Asp	1055.14	969.97	91.9284
Titer [muM]	M01	Gln-Lys	2876.67	167.29	5.81543
Titer [muM]	M01	Gly	2983.83	383.262	12.8446
Titer [muM]	M01	His	3134.53	156.748	5.00071
Titer [muM]	M02	Asp	1579.49	1697.55	107.474
Titer [muM]	M02	Gln-Lys	3175.85	360.936	11.365
Titer [muM]	M02	Gly	2725.36	302.613	11.1036
Titer [muM]	M02	His	2578.29	42.8781	1.66305
Titer [muM]	M03	Asp	903.636	1277.93	141.421
Titer [muM]	M03	Gln-Lys	3368.99	342.204	10.1575
Titer [muM]	M03	Gly	3104.09	484.638	15.6129
Titer [muM]	M03	His	2664.79	92.6241	3.47585
Titer [muM]	M03	Ser	746.04	1055.06	141.421
Titer [muM]	M04	Asp	1811.17	2561.38	141.421
Titer [muM]	M04	Gln-Lys	3686.97	106.492	2.88834
Titer [muM]	M04	Gly	2828.95	177.587	6.27749
Titer [muM]	M04	His	2473.87	4.26297	0.17232
Titer [muM]	M05	Gln-Lys	3618.15	96.8819	2.67766
Titer [muM]	M05	Gly	3065.24	517.624	16.8869
Titer [muM]	M05	His	3401.22	60.5397	1.77994
Titer [muM]	M06	Gln-Lys	3320.46	256.401	7.72185
Titer [muM]	M06	Gly	2914.92	108.059	3.70709
Titer [muM]	M06	His	2563.49	67.985	2.65205
Titer [muM]	M06	Ser	944.172	885.581	93.7944
Titer [muM]	M07	Asp	575.067	813.267	141.421
Titer [muM]	M07	Gln-Lys	3820.93	266.843	6.98373
Titer [muM]	M07	Gly	3820.24	379.455	9.93274
Titer [muM]	M07	His	4045.78	243.757	6.02496
Titer [muM]	M08	Asp	2376.51	3360.89	141.421
Titer [muM]	M08	Gln-Lys	2115.96	121.038	5.72021
Titer [muM]	M08	Gly	2959.56	669.067	22.607
Titer [muM]	M08	His	2244.33	149.782	6.67379
Titer [muM]	M08	Ser	1276.81	352.177	27.5826
Titer [muM]	M09	Asp	1184.36	1025.89	86.6204
Titer [muM]	M09	Gln-Lys	1972.67	103.908	5.2674
Titer [muM]	M09	Gly	2985.84	286.209	9.58556
Titer [muM]	M09	His	2576.29	93.6156	3.63373
Titer [muM]	M10	Asp	2310.81	1358.48	58.7882
Titer [muM]	M10	Gln-Lys	1941.14	233.154	12.0112
Titer [muM]	M10	Gly	2512.03	456.515	18.1732
Titer [muM]	M10	His	2507.61	110.725	4.41558
Titer [muM]	M10	Ser	534.474	755.86	141.421
Titer [muM]	M11	Asp	2667.03	3020.56	113.255
Titer [muM]	M11	Gln-Lys	2294.54	147.524	6.42935
Titer [muM]	M11	Gly	2945.6	249.283	8.46292
Titer [muM]	M11	His	2315.57	102.864	4.44228
Titer [muM]	M12	Asp	713.693	1009.31	141.421
Titer [muM]	M12	Gln-Lys	2516.46	228.966	9.09873
Titer [muM]	M12	Gly	2618.62	301.565	11.5162
Titer [muM]	M12	His	2827.85	219.156	7.74991
Titer [muM]	M12	Ser	1414.15	199.224	14.0879
Titer [muM]	M13	Asp	1352.88	1245.06	92.0302
Titer [muM]	M13	Gln-Lys	2159.26	110.475	5.1163
Titer [muM]	M13	Gly	3351.91	400.305	11.9426
Titer [muM]	M13	His	3018.95	171.564	5.68289
Titer [muM]	M13	Ser	717.433	1014.6	141.421
Titer [muM]	M14	Asp	1971.07	794.836	40.3252
Titer [muM]	M14	Gln-Lys	3362.48	16.286	0.484346
Titer [muM]	M14	Gly	2719.46	85.4362	3.14166
Titer [muM]	M14	His	2975.76	117.265	3.94068
Titer [muM]	M15	Asp	1122.46	1587.39	141.421
Titer [muM]	M15	Gln-Lys	3194.25	125.065	3.91531
Titer [muM]	M15	Gly	2781.6	236.425	8.4996
Titer [muM]	M15	His	2751.42	135.273	4.91647
Titer [muM]	M15	Ser	657.722	569.957	86.6561
Titer [muM]	M16	Asp	1053.13	920.959	87.4495
Titer [muM]	M16	Gln-Lys	3307.98	59.5451	1.80004
Titer [muM]	M16	Gly	2819.18	220.883	7.83502
Titer [muM]	M16	His	2409.18	105.255	4.36891
Titer [muM]	M17	Asp	551.585	780.06	141.421
Titer [muM]	M17	Gln-Lys	3163.23	100.666	3.18238
Titer [muM]	M17	Gly	3064.86	138.48	4.51834
Titer [muM]	M17	His	2885.79	108.975	3.77626
Titer [muM]	M18	Gln-Lys	4604.97	1580.51	34.3218
Titer [muM]	M18	Gly	3409.6	888.079	26.0464
Titer [muM]	M18	His	3469.61	1219.04	35.1348
Titer [muM]	M18	Ser	1044.86	981.811	93.9656
Titer [muM]	M19	Asp	1871.15	519.006	27.7372
Titer [muM]	M19	Ser	876.481	763.2	87.0754
Titer [muM]	M20	Asp	4008.46	1769.94	44.1551
Titer [muM]	M20	Gln-Lys	5593.39	158.6	2.83548
Titer [muM]	M20	Gly	3764.52	176.032	4.67609
Titer [muM]	M20	His	4203.05	48.6973	1.15862
Titer [muM]	M20	Ser	1236.13	171.046	13.8373
Titer [muM]	M21	Asp	1982.27	2229.08	112.451
Titer [muM]	M21	Gln-Lys	2537.63	84.3714	3.32481
Titer [muM]	M21	Gly	3067.9	667.504	21.7577
Titer [muM]	M21	His	2931.8	37.6817	1.28528
Titer [muM]	M21	Ser	1084.73	986.015	90.8997
Titer [muM]	M22	Asp	5190.42	3781.45	72.8544
Titer [muM]	M22	Gln-Lys	4347.25	44.2599	1.01811
Titer [muM]	M22	Gly	3787.34	270.601	7.14489
Titer [muM]	M22	His	3960.93	21.6382	0.546291
Titer [muM]	M23	Asp	2332.5	1302.93	55.8597
Titer [muM]	M23	Gln-Lys	4092.99	129.742	3.16985
Titer [muM]	M23	Gly	4175.98	447.579	10.7179
Titer [muM]	M23	His	4585.96	105.04	2.29047
Titer [muM]	M23	Ser	546.072	772.262	141.421
Titer [muM]	M24	Asp	982.572	1389.57	141.421
Titer [muM]	M24	Gln-Lys	3793.71	72.8902	1.92134
Titer [muM]	M24	Gly	3453.36	316.974	9.1787
Titer [muM]	M24	His	3843.34	41.7402	1.08604
Titer [muM]	M24	Ser	558.32	789.584	141.421
Titer [muM]	M25	Asp	1586.74	1558.37	98.212
Titer [muM]	M25	Gln-Lys	1878.16	149.077	7.93741
Titer [muM]	M25	Gly	1868.86	142.93	7.648
Titer [muM]	M25	His	1286.98	81.5909	6.33972
Titer [muM]	M25	Ser	554.117	783.64	141.421
Titer [muM]	M26	Asp	683.356	966.412	141.421
Titer [muM]	M26	Gln-Lys	3689.86	59.9388	1.62442
Titer [muM]	M26	Gly	3223.43	242.562	7.52497
Titer [muM]	M26	His	3306.86	41.051	1.24139
Titer [muM]	M26	Ser	499.342	706.177	141.421
Titer [muM]	M27	Gln-Lys	1989.55	140.288	7.05121
Titer [muM]	M27	Gly	2385.37	629.658	26.3966
Titer [muM]	M27	His	1857.68	61.7995	3.3267
Titer [muM]	M28	Asp	931.378	1317.17	141.421
Titer [muM]	M28	Gln-Lys	3763.93	277.827	7.38128
Titer [muM]	M28	Gly	3056.35	275.386	9.01027
Titer [muM]	M28	His	3004.35	209.321	6.96725
Titer [muM]	M29	Asp	1435.14	2029.6	141.421
Titer [muM]	M29	Gln-Lys	2400.17	52.1979	2.17476
Titer [muM]	M29	Gly	2913.98	156.616	5.37464
Titer [muM]	M29	His	3015.24	65.5006	2.17231
Titer [muM]	M29	Ser	611.115	864.248	141.421
Titer [muM]	M30	Asp	568.251	803.628	141.421
Titer [muM]	M30	Ser	998.672	46.0534	4.61147
Titer [muM]	M31	Asp	1148.08	997.477	86.8824
Titer [muM]	M31	Gln-Lys	3121.25	123.238	3.94837
Titer [muM]	M31	Gly	4385.1	478.456	10.911
Titer [muM]	M31	His	4130.87	81.4234	1.97109
Titer [muM]	M31	Ser	1350.39	184.589	13.6693
Titer [muM]	M32	Asp	1230.13	1739.67	141.421
Titer [muM]	M32	Gln-Lys	1933.39	225.515	11.6642
Titer [muM]	M32	Gly	2335.09	255.252	10.9312
Titer [muM]	M32	His	1984.74	32.1837	1.62156
Titer [muM]	M32	Ser	519.154	734.194	141.421
Titer [muM]	M33	Asp	3148.94	854.327	27.1306
Titer [muM]	M33	Gln-Lys	1535.23	62.1904	4.05087
Titer [muM]	M33	Gly	2460.55	316.836	12.8767
Titer [muM]	M33	His	2014.21	33.0506	1.64087
Titer [muM]	M33	Ser	731.502	645.958	88.3056
Titer [muM]	M34	Asp	2421.35	446.334	18.4333
Titer [muM]	M34	Gln-Lys	1628.98	56.9467	3.49585
Titer [muM]	M34	Gly	2557.73	63.6221	2.48745
Titer [muM]	M34	His	2142.21	53.0022	2.47419
Titer [muM]	M34	Ser	564.656	798.544	141.421
Titer [muM]	M35	Asp	706.137	611.672	86.6222
Titer [muM]	M35	Gln-Lys	1566.87	40.1294	2.56112
Titer [muM]	M35	Gly	1750.45	261.274	14.9261
Titer [muM]	M35	His	1821.25	50.3377	2.76391
Titer [muM]	M35	Ser	849.179	751.604	88.5094
Titer [muM]	M36	Asp	3575.86	2203.84	61.6311
Titer [muM]	M36	Gln-Lys	1942.37	70.1918	3.61372
Titer [muM]	M36	Gly	2168.61	329.878	15.2115
Titer [muM]	M36	His	2238.44	104.156	4.65307
Titer [muM]	M37	Asp	671.389	949.488	141.421
Titer [muM]	M37	Gln-Lys	2772.62	124.547	4.49204
Titer [muM]	M37	Gly	2588.83	127.646	4.93065
Titer [muM]	M37	His	2746.22	155.399	5.65864
Titer [muM]	M37	Ser	539.299	762.684	141.421
Titer [muM]	M38	Asp	849.069	735.33	86.6042
Titer [muM]	M38	Gln-Lys	2299.03	236.034	10.2667
Titer [muM]	M38	Gly	2501.7	178.765	7.14575
Titer [muM]	M38	His	2027.24	16.5232	0.815057
Titer [muM]	M38	Ser	669.281	946.507	141.421
Titer [muM]	M39	Gln-Lys	2693.6	78.9312	2.93032
Titer [muM]	M39	Gly	2467.84	294.005	11.9134
Titer [muM]	M39	His	2320.96	26.179	1.12794
Titer [muM]	M40	Asp	2400.51	3394.83	141.421
Titer [muM]	M40	Gln-Lys	2692.56	465.168	17.2761
Titer [muM]	M40	Gly	2596.79	282.563	10.8812
Titer [muM]	M40	His	2505.07	50.8954	2.0317
Titer [muM]	M41	Gln-Lys	2306.32	175.293	7.60053
Titer [muM]	M41	Gly	2110.93	126.812	6.00742
Titer [muM]	M41	His	2089.28	56.0743	2.6839
Titer [muM]	M41	Ser	592.325	837.674	141.421
Titer [muM]	M42	Asp	1114.87	1004.08	90.0625
Titer [muM]	M42	Gly	598.994	847.106	141.421
Titer [muM]	M42	Ser	564.534	798.371	141.421
Titer [muM]	M43	Asp	2190.7	1020.56	46.5858
Titer [muM]	M43	Gln-Lys	2128.27	75.5497	3.54982
Titer [muM]	M43	Gly	2560.13	424.079	16.5647
Titer [muM]	M43	His	2396.81	54.3942	2.26945
Titer [muM]	M43	Ser	608.668	860.786	141.421
Titer [muM]	M44	Asp	993.841	863.303	86.8653
Titer [muM]	M44	Gln-Lys	2198.12	182.551	8.30488
Titer [muM]	M44	Gly	2573.01	162.84	6.3288
Titer [muM]	M44	His	2995.73	117.488	3.92186
Titer [muM]	M44	Ser	629.917	890.837	141.421
Titer [muM]	M45	Asp	2016.8	1300.65	64.4905
Titer [muM]	M45	Gln-Lys	2235.05	22.5316	1.0081
Titer [muM]	M45	Gly	2701.69	100.058	3.70353
Titer [muM]	M45	His	2658.38	13.2124	0.497009
Titer [muM]	M45	Ser	719.315	639.426	88.8937
Titer [muM]	M46	Asp	1102.74	1559.52	141.421
Titer [muM]	M46	Ser	688.513	599.809	87.1165
Titer [muM]	M47	Asp	1387.81	1582.79	114.049
Titer [muM]	M47	Gln-Lys	2118.97	24.6336	1.16253
Titer [muM]	M47	Gly	2904.72	314.929	10.842
Titer [muM]	M47	His	2745.16	105.296	3.83568
Titer [muM]	M47	Ser	470.945	666.017	141.421
Titer [muM]	M48	Asp	998.7	1412.38	141.421
Titer [muM]	M48	Gly	1582.02	89.8335	5.6784
Titer [muM]	M48	His	1025.02	29.7083	2.89831
Titer [muM]	M49	Asp	1421.73	1302.02	91.5798
Titer [muM]	M49	Gln-Lys	2576.79	109.932	4.26625
Titer [muM]	M49	Gly	2443.92	162.811	6.66189
Titer [muM]	M49	His	2424.37	46.1474	1.90348
Titer [muM]	M50	Asp	1033.71	904.571	87.5069
Titer [muM]	M50	Gln-Lys	3028.03	488.204	16.1228
Titer [muM]	M50	Gly	2761.35	139.369	5.04713
Titer [muM]	M50	His	2850.99	108.39	3.80183
Titer [muM]	M51	Gln-Lys	3261.86	237.18	7.27129
Titer [muM]	M51	Gly	2874.8	153.912	5.35383
Titer [muM]	M51	His	2846.95	113.162	3.97484
Titer [muM]	M52	Asp	1452.09	1567.33	107.936
Titer [muM]	M52	Gln-Lys	3356.68	161.789	4.81991
Titer [muM]	M52	Gly	3407.67	565.802	16.6038
Titer [muM]	M52	His	2878.84	46.3881	1.61135
Titer [muM]	M52	Ser	600.102	848.673	141.421
Titer [muM]	M53	Ala	1189.53	78.7748	6.62232
Titer [muM]	M53	Asp	1450.75	1402.6	96.6809
Titer [muM]	M53	Gln-Lys	1908.39	110.348	5.78228
Titer [muM]	M53	Gly	4141.34	129.897	3.13658
Titer [muM]	M53	His	4576.27	145.692	3.18364
Titer [muM]	M53	Ser	577.676	816.957	141.421
Titer [muM]	M53	Val	1894.42	63.7919	3.36736
Titer [muM]	M54	Asp	1069.92	1513.1	141.421
Titer [muM]	M54	Gln-Lys	2863.11	152.365	5.32168
Titer [muM]	M54	Gly	2777.58	299.333	10.7767
Titer [muM]	M54	His	2628.25	107.725	4.09873
Titer [muM]	M54	Ser	769.21	666.193	86.6075
Titer [muM]	M55	Asp	2928.6	1888.98	64.5012
Titer [muM]	M55	Gly	2275	218.344	9.59753
Titer [muM]	M55	His	2012.63	266.939	13.2632
Titer [muM]	M56	Asp	871.366	802.881	92.1405
Titer [muM]	M56	Ser	621.971	539.588	86.7545
Titer [muM]	M57	Asp	1423.87	1509	105.979
Titer [muM]	M57	Gln-Lys	1760.3	285.863	16.2395
Titer [muM]	M57	Gly	2355.5	176.563	7.49577
Titer [muM]	M57	His	2342.24	122.786	5.24226
Titer [muM]	M57	Ser	1503.25	310.502	20.6553
Titer [muM]	M58	Asp	1246.62	1193.29	95.7225
Titer [muM]	M58	Gln-Lys	1677.15	95.732	5.70803
Titer [muM]	M58	Gly	2227.2	52.8526	2.37305
Titer [muM]	M58	His	2195.82	118.674	5.40454
Titer [muM]	M58	Ser	755.072	1067.83	141.421
Titer [muM]	M59	Asp	1619.49	1520.37	93.8794
Titer [muM]	M59	Gln-Lys	1709.46	95.4696	5.58479
Titer [muM]	M59	Gly	2263.44	154.471	6.82458
Titer [muM]	M59	His	2255.18	122.067	5.41276
Titer [muM]	M60	Asp	1145.71	1119.03	97.671
Titer [muM]	M60	Gln-Lys	1817.66	122.21	6.72347
Titer [muM]	M60	Gly	3111.35	254.068	8.16585
Titer [muM]	M60	His	2641.53	154.197	5.83743
Titer [muM]	M60	Ser	484.711	685.485	141.421
Titer [muM]	M61	Asp	616.337	871.632	141.421
Titer [muM]	M61	Gln-Lys	2895.94	121.98	4.21212
Titer [muM]	M61	Gly	2607.92	373.631	14.3268
Titer [muM]	M61	His	2351.46	40.8513	1.73727
Titer [muM]	M61	Ser	467.124	660.613	141.421
Titer [muM]	M62	Asp	1538.75	1795.14	116.663
Titer [muM]	M62	Gln-Lys	2859.22	194.834	6.81422
Titer [muM]	M62	Gly	2826.28	186.86	6.61151
Titer [muM]	M62	His	2373.86	136.302	5.74179
Titer [muM]	M63	Asp	810.128	1145.69	141.421
Titer [muM]	M63	Gln-Lys	2714.45	139.775	5.14931
Titer [muM]	M63	Gly	2537.24	62.4036	2.45951
Titer [muM]	M63	His	2388.84	104.419	4.37114
Titer [muM]	M64	Asp	1830.31	1787.13	97.6411
Titer [muM]	M64	Gln-Lys	1804.95	194.553	10.7788
Titer [muM]	M64	Gly	2017.75	130.409	6.46309
Titer [muM]	M64	His	1868.45	78.8047	4.21766
Titer [muM]	M64	Ser	442.584	625.909	141.421
Titer [muM]	M65	Asp	1125.88	1053.1	93.5354
Titer [muM]	M65	Gln-Lys	2424.58	425.088	17.5325
Titer [muM]	M65	Gly	2440.11	398.135	16.3163
Titer [muM]	M65	His	2143.39	246.957	11.5218
Titer [muM]	M65	Ser	1036.42	70.8461	6.83566
Titer [muM]	M66	Gln-Lys	3089.66	1378.01	44.6008
Titer [muM]	M66	Gly	2514.67	797.187	31.7014
Titer [muM]	M66	His	2368.7	1066.83	45.0385
Titer [muM]	M66	Ser	754.228	1066.64	141.421
Titer [muM]	M67	Asp	789.778	1116.91	141.421
Titer [muM]	M67	Gln-Lys	2209.75	106.234	4.80752
Titer [muM]	M67	Gly	2392.59	289.02	12.0798
Titer [muM]	M67	His	2314.48	103.98	4.4926
Titer [muM]	M67	Ser	449.304	635.412	141.421
Titer [muM]	M68	Asp	1161.88	1034.67	89.0514
Titer [muM]	M68	Gln-Lys	3021.04	52.62	1.74179
Titer [muM]	M68	Gly	3015.27	187.429	6.21599
Titer [muM]	M68	His	2819.32	101.765	3.60956
Titer [muM]	M68	Ser	710.818	1005.25	141.421
Titer [muM]	M69	Asp	2092.33	2141.71	102.36
Titer [muM]	M69	Gln-Lys	2297.92	57.6244	2.50768
Titer [muM]	M69	Gly	2880.89	457.284	15.873
Titer [muM]	M69	His	2624.25	44.2361	1.68567
Titer [muM]	M69	Ser	703.274	994.58	141.421
Titer [muM]	M70	Asp	1282.34	1291.3	100.699
Titer [muM]	M70	Gly	1376.14	217.114	15.777
Titer [muM]	M70	His	920.553	22.5601	2.45072
Titer [muM]	M70	Ser	855.465	1209.81	141.421
Titer [muM]	M71	Asp	1499.98	1382.68	92.1796
Titer [muM]	M71	Gln-Lys	2869.53	181.002	6.30771
Titer [muM]	M71	Gly	2998.56	88.7301	2.95909
Titer [muM]	M71	His	3467.99	98.1477	2.8301
Titer [muM]	M71	Ser	1005.4	897.136	89.2316
Titer [muM]	M72	Asp	2150.54	1949.68	90.6597
Titer [muM]	M72	Gln-Lys	2646.23	90.5936	3.42349
Titer [muM]	M72	Gly	2422.47	235.604	9.7258
Titer [muM]	M72	His	2637.42	107.448	4.07399
Titer [muM]	M72	Ser	691.331	977.69	141.421
Titer [muM]	M73	Asp	2314.12	848.352	36.6598
Titer [muM]	M73	Gln-Lys	4492.81	295.655	6.58062
Titer [muM]	M73	Gly	3259.47	128.019	3.9276
Titer [muM]	M73	His	3062.25	139.671	4.56105
Titer [muM]	M74	Gln-Lys	3668.49	170.636	4.65141
Titer [muM]	M74	Gly	3070.02	185.558	6.0442
Titer [muM]	M74	His	2962.52	185.988	6.27801
Titer [muM]	M74	Ser	525.182	742.72	141.421
Titer [muM]	M75	Asp	1101.14	1557.25	141.421
Titer [muM]	M75	Gln-Lys	4217.51	14.0325	0.332721
Titer [muM]	M75	Gly	3689.59	64.1293	1.73812
Titer [muM]	M75	His	3752.92	127.869	3.40718
Titer [muM]	M75	Ser	680.681	962.629	141.421
Titer [muM]	M76	Gln-Lys	4283.92	343.365	8.01522
Titer [muM]	M76	Gly	3597.02	146.864	4.08295
Titer [muM]	M76	His	3843.78	157.595	4.09999
Titer [muM]	M76	Ser	607.439	859.048	141.421
Titer [muM]	M77	Gln-Lys	4569.04	296.811	6.49614
Titer [muM]	M77	Gly	3791.46	216.74	5.71652
Titer [muM]	M77	His	3921.81	136.256	3.47432
Titer [muM]	M77	Ser	516.98	731.12	141.421
Titer [muM]	M78	Asp	1544.53	1694.97	109.741
Titer [muM]	M78	Gln-Lys	4770.22	167.721	3.516
Titer [muM]	M78	Gly	4194	853.002	20.3386
Titer [muM]	M78	His	3977.76	122.537	3.08055
Titer [muM]	M78	Ser	769.129	676.206	87.9185
Titer [muM]	M79	Asp	1839.85	1960.32	106.548
Titer [muM]	M79	Gln-Lys	5024.17	532.827	10.6053
Titer [muM]	M79	Gly	4311.5	352.375	8.1729
Titer [muM]	M79	His	4517.8	370.275	8.19592
Titer [muM]	M79	Ser	825.379	1167.26	141.421
Titer [muM]	M80	Asp	759.367	1073.91	141.421
Titer [muM]	M80	Gln-Lys	2580.34	112.98	4.3785
Titer [muM]	M80	Gly	3673.8	146.409	3.98522
Titer [muM]	M80	His	4429.53	140.49	3.17166
Titer [muM]	M80	Ser	958.968	832.548	86.8171
Titer [muM]	M81	Asp	1408.73	1992.24	141.421
Titer [muM]	M81	Gln-Lys	1484.43	68.163	4.59186
Titer [muM]	M81	Gly	1638.4	353.59	21.5814
Titer [muM]	M81	His	1685.04	84.4487	5.01167
Titer [muM]	M82	Asp	856.511	1211.29	141.421
Titer [muM]	M82	Gln-Lys	2393.31	72.8161	3.04248
Titer [muM]	M82	Gly	2649.11	104.106	3.92986
Titer [muM]	M82	His	2770.06	119.329	4.3078
Titer [muM]	M83	Asp	1729.1	2069.57	119.691
Titer [muM]	M83	Gln-Lys	2507.65	248.586	9.91312
Titer [muM]	M83	Gly	2882.25	78.7906	2.73365
Titer [muM]	M83	His	3218.88	171.916	5.34088
Titer [muM]	M83	Ser	667.141	582.544	87.3194
Titer [muM]	M84	Asp	592.707	838.215	141.421
Titer [muM]	M85	Asp	1009.2	963.89	95.51
Titer [muM]	M85	Gln-Lys	2927.23	333.066	11.3782
Titer [muM]	M85	Gly	2425.14	564.503	23.2772
Titer [muM]	M85	His	2017.28	78.496	3.89118
Titer [muM]	M85	Ser	781.215	676.674	86.6181
Titer [muM]	M86	Asp	1382.19	1954.71	141.421
Titer [muM]	M86	Gln-Lys	2744.37	70.8899	2.58311
Titer [muM]	M86	Gly	2735.96	155.739	5.69228
Titer [muM]	M86	His	2157.75	57.0818	2.64543
Titer [muM]	M86	Ser	648.34	916.891	141.421
Titer [muM]	M87	Asp	863.087	767.273	88.8987
Titer [muM]	M87	Gln-Lys	1941.18	81.4414	4.19546
Titer [muM]	M87	Gly	5356.25	268.344	5.00992
Titer [muM]	M87	His	5220.65	127.655	2.44519
Titer [muM]	M87	Ser	1342.95	151.089	11.2505
Titer [muM]	M88	Asp	1621.24	2292.78	141.421
Titer [muM]	M88	Gln-Lys	2256.54	288.09	12.7669
Titer [muM]	M88	Gly	2698.95	104.31	3.86484
Titer [muM]	M88	His	2201.91	56.2702	2.55552
Titer [muM]	M89	Gln-Lys	2358.14	364.192	15.4441
Titer [muM]	M89	Gly	2600.92	210.992	8.11218
Titer [muM]	M89	His	2156.16	111.416	5.16731
Titer [muM]	M90	Gln-Lys	2252.79	1143.39	50.7545
Titer [muM]	M90	Gly	2954.61	765.726	25.9163
Titer [muM]	M90	His	2673.2	1180.97	44.1781
Titer [muM]	M90	Ser	556.2	786.585	141.421
Titer [muM]	M91	Asp	731.096	634.385	86.7717
Titer [muM]	M91	Gln-Lys	2298.47	392.817	17.0904
Titer [muM]	M91	Gly	2501.45	21.5332	0.860826
Titer [muM]	M91	His	2435.09	170.051	6.98336
Titer [muM]	M91	Ser	531.967	752.315	141.421
Titer [muM]	M92	Gln-Lys	2153.46	151.865	7.05211
Titer [muM]	M92	Gly	2585.59	322.003	12.4538
Titer [muM]	M92	His	2441.36	153.672	6.29454
Titer [muM]	M92	Ser	492.853	696.999	141.421
Titer [muM]	M93	Asp	2078.04	2938.79	141.421
Titer [muM]	M93	Gln-Lys	3388.87	112.439	3.3179
Titer [muM]	M93	Gly	2606.91	486.285	18.6537
Titer [muM]	M93	His	2523.09	93.7064	3.71396
Titer [muM]	M93	Ser	699.287	988.941	141.421
Titer [muM]	M94	Asp	950.503	879.161	92.4943
Titer [muM]	M94	Gln-Lys	2684.44	44.326	1.65122
Titer [muM]	M94	Gly	2600.37	471.135	18.118
Titer [muM]	M94	His	2837.13	88.4116	3.11623
Titer [muM]	M95	Asp	849.462	1201.32	141.421
Titer [muM]	M95	Gln-Lys	2279.65	245.284	10.7597
Titer [muM]	M95	Gly	2336.21	359.355	15.382
Titer [muM]	M95	His	2315.86	176.441	7.61879
Titer [muM]	M96	Asp	2838.51	2460.7	86.6898
Titer [muM]	M96	Gln-Lys	2321.24	405.132	17.4533
Titer [muM]	M96	Gly	2709.54	419.199	15.4713
Titer [muM]	M96	His	2354.18	115.233	4.89483
Titer [muM]	M96	Ser	755.731	1068.77	141.421

## Sheet: S2 - Replicates_KPI
KPI	Model	Analyte	Mean	Standard deviation	Relative standard deviation		NaN values were excluded
Volumetric productivity [muM h-1]	M05	Ala	71.6162	22.9024	31.9794
Volumetric productivity [muM h-1]	M05	Asp	131.167	135.811	103.54
Volumetric productivity [muM h-1]	M05	Gly	269.963	34.0981	12.6306
Volumetric productivity [muM h-1]	M05	His	284.998	19.4946	6.84027
Volumetric productivity [muM h-1]	M05	Pro	4.72751	5.65435	119.605
Volumetric productivity [muM h-1]	M05	Ser	264.705	230.853	87.2115
Volumetric productivity [muM h-1]	M05	Thr	50.2892	17.2139	34.2299
Volumetric productivity [muM h-1]	M05	Val	17.7385	17.3755	97.9538
Volumetric productivity [muM h-1]	M07	Ala	78.1236	30.9622	39.6323
Volumetric productivity [muM h-1]	M07	Asp	223.611	134.372	60.0916
Volumetric productivity [muM h-1]	M07	Gly	248.36	34.0575	13.713
Volumetric productivity [muM h-1]	M07	His	257.478	14.8127	5.75299
Volumetric productivity [muM h-1]	M07	Pro	3.67934	5.98931	162.782
Volumetric productivity [muM h-1]	M07	Ser	325.95	228.115	69.9848
Volumetric productivity [muM h-1]	M07	Thr	36.9669	15.2516	41.2576
Volumetric productivity [muM h-1]	M07	Val	19.219	19.1055	99.4096
Volumetric productivity [muM h-1]	M20	Ala	69.7331	21.4349	30.7385
Volumetric productivity [muM h-1]	M20	Asp	213.599	121.694	56.973
Volumetric productivity [muM h-1]	M20	Gly	330.935	23.1904	7.00754
Volumetric productivity [muM h-1]	M20	His	340.242	13.715	4.03095
Volumetric productivity [muM h-1]	M20	Ile-Leu	0.064808	0.144915	223.607
Volumetric productivity [muM h-1]	M20	Pro	7.75871	9.52664	122.786
Volumetric productivity [muM h-1]	M20	Ser	257.273	223.033	86.6914
Volumetric productivity [muM h-1]	M20	Thr	46.7289	13.8315	29.5994
Volumetric productivity [muM h-1]	M20	Tyr	5.32438	8.24863	154.922
Volumetric productivity [muM h-1]	M20	Val	21.5521	14.2595	66.1628
Volumetric productivity [muM h-1]	M22	Ala	60.9245	32.6807	53.6413
Volumetric productivity [muM h-1]	M22	Asp	210.575	177.003	84.057
Volumetric productivity [muM h-1]	M22	Gly	275.742	29.4102	10.6658
Volumetric productivity [muM h-1]	M22	His	287.505	17.2314	5.99344
Volumetric productivity [muM h-1]	M22	Pro	5.67965	6.61191	116.414
Volumetric productivity [muM h-1]	M22	Ser	287.9	241.593	83.9157
Volumetric productivity [muM h-1]	M22	Thr	47.7412	15.046	31.5157
Volumetric productivity [muM h-1]	M22	Tyr	6.07172	9.42379	155.208
Volumetric productivity [muM h-1]	M22	Val	18.4488	19.7566	107.089
Volumetric productivity [muM h-1]	M23	Ala	78.2037	26.8709	34.3601
Volumetric productivity [muM h-1]	M23	Asp	183.892	139.351	75.779
Volumetric productivity [muM h-1]	M23	Gly	285.788	45.3127	15.8553
Volumetric productivity [muM h-1]	M23	His	285.63	30.7714	10.7732
Volumetric productivity [muM h-1]	M23	Pro	5.94289	6.98304	117.502
Volumetric productivity [muM h-1]	M23	Ser	340.389	238.334	70.0179
Volumetric productivity [muM h-1]	M23	Thr	43.6808	18.1867	41.6354
Volumetric productivity [muM h-1]	M23	Tyr	8.17049	10.2537	125.497
Volumetric productivity [muM h-1]	M23	Val	20.6348	15.5094	75.1613
Volumetric productivity [muM h-1]	M24	Ala	58.9984	34.8102	59.002
Volumetric productivity [muM h-1]	M24	Asp	177.688	127.998	72.0353
Volumetric productivity [muM h-1]	M24	Gln-Lys	116.206	180.575	155.392
Volumetric productivity [muM h-1]	M24	Gly	288.201	34.465	11.9587
Volumetric productivity [muM h-1]	M24	His	291.076	18.2021	6.25339
Volumetric productivity [muM h-1]	M24	Pro	0.443678	0.992094	223.607
Volumetric productivity [muM h-1]	M24	Ser	262.919	247.699	94.2113
Volumetric productivity [muM h-1]	M24	Thr	54.9079	16.7142	30.4404
Volumetric productivity [muM h-1]	M24	Tyr	8.20969	10.3571	126.157
Volumetric productivity [muM h-1]	M24	Val	10.6103	16.508	155.585
Volumetric productivity [muM h-1]	M78	Ala	70.8215	33.6671	47.5379
Volumetric productivity [muM h-1]	M78	Asp	136.68	116.94	85.5576
Volumetric productivity [muM h-1]	M78	Gly	255.865	43.2184	16.8911
Volumetric productivity [muM h-1]	M78	His	257.141	23.6327	9.19057
Volumetric productivity [muM h-1]	M78	Pro	6.84862	8.00189	116.839
Volumetric productivity [muM h-1]	M78	Ser	248.925	236.505	95.0109
Volumetric productivity [muM h-1]	M78	Thr	49.0544	17.4564	35.5858
Volumetric productivity [muM h-1]	M78	Tyr	3.64837	8.15801	223.607
Volumetric productivity [muM h-1]	M78	Val	17.8547	17.2826	96.796
Volumetric productivity [muM h-1]	M79	Ala	66.3913	30.364	45.7349
Volumetric productivity [muM h-1]	M79	Asp	206.506	107.891	52.2457
Volumetric productivity [muM h-1]	M79	Gly	237.813	47.4811	19.9657
Volumetric productivity [muM h-1]	M79	His	242.647	42.8248	17.649
Volumetric productivity [muM h-1]	M79	Pro	5.42525	7.45432	137.4
Volumetric productivity [muM h-1]	M79	Ser	252.497	241.334	95.5787
Volumetric productivity [muM h-1]	M79	Thr	45.5228	14.1372	31.0552
Volumetric productivity [muM h-1]	M79	Tyr	3.42326	7.65464	223.607
Volumetric productivity [muM h-1]	M79	Val	10.5948	16.4166	154.95
Titer [muM]	M05	Ala	769.697	249.099	32.3633
Titer [muM]	M05	Asp	1400.63	1437.11	102.604
Titer [muM]	M05	Gly	2899.12	386.767	13.3408
Titer [muM]	M05	His	3063.13	272.092	8.88283
Titer [muM]	M05	Pro	50.6884	61.4558	121.242
Titer [muM]	M05	Ser	2811.12	2443.77	86.9323
Titer [muM]	M05	Thr	537.971	180.229	33.5015
Titer [muM]	M05	Val	189.506	186.291	98.3032
Titer [muM]	M07	Ala	791.153	313.552	39.6323
Titer [muM]	M07	Asp	2264.5	1360.77	60.0916
Titer [muM]	M07	Gly	2515.13	344.899	13.713
Titer [muM]	M07	His	2607.46	150.007	5.75299
Titer [muM]	M07	Pro	37.2605	60.6534	162.782
Titer [muM]	M07	Ser	3300.87	2310.11	69.9848
Titer [muM]	M07	Thr	374.362	154.453	41.2576
Titer [muM]	M07	Val	194.629	193.48	99.4096
Titer [muM]	M20	Ala	754.396	231.89	30.7385
Titer [muM]	M20	Asp	2310.79	1316.53	56.973
Titer [muM]	M20	Gly	3580.16	250.881	7.00754
Titer [muM]	M20	His	3680.85	148.373	4.03095
Titer [muM]	M20	Ile-Leu	0.701115	1.56774	223.607
Titer [muM]	M20	Pro	83.9363	103.062	122.786
Titer [muM]	M20	Ser	2783.26	2412.85	86.6914
Titer [muM]	M20	Thr	505.529	149.633	29.5994
Titer [muM]	M20	Tyr	57.601	89.2364	154.922
Titer [muM]	M20	Val	233.158	154.264	66.1628
Titer [muM]	M22	Ala	631.932	337.712	53.4412
Titer [muM]	M22	Asp	2189.41	1849.64	84.4812
Titer [muM]	M22	Gly	2866.68	325.779	11.3643
Titer [muM]	M22	His	2988.39	203.148	6.79792
Titer [muM]	M22	Pro	58.9368	68.6021	116.4
Titer [muM]	M22	Ser	2962.49	2486	83.9157
Titer [muM]	M22	Thr	496.951	159.476	32.0909
Titer [muM]	M22	Tyr	63.1146	98.0354	155.329
Titer [muM]	M22	Val	191.629	205.129	107.044
Titer [muM]	M23	Ala	798.628	274.039	34.3137
Titer [muM]	M23	Asp	1871.98	1420.62	75.8889
Titer [muM]	M23	Gly	2918.38	452.604	15.5087
Titer [muM]	M23	His	2920.03	330.789	11.3283
Titer [muM]	M23	Pro	60.7764	71.6711	117.926
Titer [muM]	M23	Ser	3473.51	2428.13	69.9044
Titer [muM]	M23	Thr	445.765	184.334	41.3522
Titer [muM]	M23	Tyr	83.4042	104.819	125.676
Titer [muM]	M23	Val	210.455	158.19	75.1658
Titer [muM]	M24	Ala	595.681	354.082	59.4416
Titer [muM]	M24	Asp	1796.65	1283.84	71.4574
Titer [muM]	M24	Gln-Lys	1151.54	1789.4	155.392
Titer [muM]	M24	Gly	2912.01	338.492	11.624
Titer [muM]	M24	His	2942.69	197.58	6.71428
Titer [muM]	M24	Pro	4.57395	10.2277	223.607
Titer [muM]	M24	Ser	2630.69	2476.87	94.1528
Titer [muM]	M24	Thr	553.384	164.124	29.6583
Titer [muM]	M24	Tyr	82.3562	103.718	125.938
Titer [muM]	M24	Val	107.423	167.551	155.973
Titer [muM]	M78	Ala	719.073	343.356	47.7499
Titer [muM]	M78	Asp	1387.65	1184.75	85.3778
Titer [muM]	M78	Gly	2598.42	441.903	17.0066
Titer [muM]	M78	His	2612.03	252.388	9.66253
Titer [muM]	M78	Pro	69.9832	82.0119	117.188
Titer [muM]	M78	Ser	2521.95	2395.02	94.9671
Titer [muM]	M78	Thr	497.42	174.626	35.1063
Titer [muM]	M78	Tyr	36.6804	82.0198	223.607
Titer [muM]	M78	Val	181.59	175.591	96.696
Titer [muM]	M79	Ala	670.978	305.782	45.5725
Titer [muM]	M79	Asp	2088.6	1091.87	52.2777
Titer [muM]	M79	Gly	2408.13	488.532	20.2868
Titer [muM]	M79	His	2457.31	442.588	18.0111
Titer [muM]	M79	Pro	54.8532	75.1453	136.994
Titer [muM]	M79	Ser	2552.3	2437.46	95.5004
Titer [muM]	M79	Thr	460.644	142.657	30.969
Titer [muM]	M79	Tyr	34.4808	77.1014	223.607
Titer [muM]	M79	Val	106.716	165.356	154.95

## Sheet: S3 - Replicates_ANOVA
KPI	Analyte	F-value	p-value	Reject		NaN values were excluded
Volumetric productivity [muM h-1]	Ala	0.685154	0.684242	False
Titer [muM]	Ala	0.748891	0.631334	False
Volumetric productivity [muM h-1]	Asp	0.792202	0.595905	False
Titer [muM]	Asp	0.805673	0.584978	False
Volumetric productivity [muM h-1]	Gln-Lys	1.52012	0.20438	False
Titer [muM]	Gln-Lys	1.52012	0.20438	False
Volumetric productivity [muM h-1]	Gly	7.2936	6.92304e-07	True
Titer [muM]	Gly	10.5218	1.52899e-09	True
Volumetric productivity [muM h-1]	His	18.1241	1.03667e-14	True
Titer [muM]	His	24.3974	3.79009e-18	True
Volumetric productivity [muM h-1]	Ile-Leu	0.757576	0.627127	False
Titer [muM]	Ile-Leu	0.757576	0.627127	False
Volumetric productivity [muM h-1]	Pro	0.63632	0.724063	False
Titer [muM]	Pro	0.663158	0.702099	False
Volumetric productivity [muM h-1]	Ser	0.214244	0.98093	False
Titer [muM]	Ser	0.1957	0.985352	False
Volumetric productivity [muM h-1]	Thr	1.27678	0.271105	False
Titer [muM]	Thr	1.4333	0.202197	False
Volumetric productivity [muM h-1]	Tyr	0.746546	0.634587	False
Titer [muM]	Tyr	0.737372	0.64188	False
Volumetric productivity [muM h-1]	Val	0.428365	0.880644	False
Titer [muM]	Val	0.485817	0.841115	False

## Sheet: S4 - Replicates_HolmBonferroni
KPI	Analyte	group1	group2	t-statistic	p-value	reject		NaN values were excluded
Volumetric productivity [muM h-1]	Ala	M05	M24	1.049	0.3056	False
Volumetric productivity [muM h-1]	Ala	M05	M22	0.9281	0.3634	False
Volumetric productivity [muM h-1]	Ala	M05	M23	-0.6463	0.5247	False
Volumetric productivity [muM h-1]	Ala	M05	M07	-0.5853	0.5643	False
Volumetric productivity [muM h-1]	Ala	M05	M79	0.4759	0.6388	False
Volumetric productivity [muM h-1]	Ala	M05	M20	0.208	0.8372	False
Volumetric productivity [muM h-1]	Ala	M05	M78	0.0676	0.9467	False
Volumetric productivity [muM h-1]	Ala	M07	M24	1.4221	0.169	False
Volumetric productivity [muM h-1]	Ala	M07	M22	1.3234	0.1993	False
Volumetric productivity [muM h-1]	Ala	M07	M79	0.9372	0.3588	False
Volumetric productivity [muM h-1]	Ala	M07	M20	0.7718	0.4484	False
Volumetric productivity [muM h-1]	Ala	M07	M78	0.553	0.5858	False
Volumetric productivity [muM h-1]	Ala	M07	M23	-0.0068	0.9947	False
Volumetric productivity [muM h-1]	Ala	M20	M24	0.9096	0.3729	False
Volumetric productivity [muM h-1]	Ala	M20	M23	-0.8537	0.4025	False
Volumetric productivity [muM h-1]	Ala	M20	M22	0.7807	0.4433	False
Volumetric productivity [muM h-1]	Ala	M20	M79	0.3115	0.7584	False
Volumetric productivity [muM h-1]	Ala	M20	M78	-0.0945	0.9256	False
Volumetric productivity [muM h-1]	Ala	M22	M23	-1.4147	0.1711	False
Volumetric productivity [muM h-1]	Ala	M22	M78	-0.7307	0.4727	False
Volumetric productivity [muM h-1]	Ala	M22	M79	-0.4245	0.6753	False
Volumetric productivity [muM h-1]	Ala	M22	M24	0.1397	0.8901	False
Volumetric productivity [muM h-1]	Ala	M23	M24	1.5129	0.1445	False
Volumetric productivity [muM h-1]	Ala	M23	M79	1.0092	0.3238	False
Volumetric productivity [muM h-1]	Ala	M23	M78	0.5937	0.5588	False
Volumetric productivity [muM h-1]	Ala	M24	M78	-0.8457	0.4068	False
Volumetric productivity [muM h-1]	Ala	M24	M79	-0.5544	0.5849	False
Volumetric productivity [muM h-1]	Ala	M78	M79	0.3385	0.7382	False
Titer [muM]	Ala	M05	M24	1.3924	0.1777	False
Titer [muM]	Ala	M05	M22	1.1372	0.2677	False
Titer [muM]	Ala	M05	M79	0.8671	0.3953	False
Titer [muM]	Ala	M05	M78	0.4134	0.6833	False
Titer [muM]	Ala	M05	M23	-0.2706	0.7892	False
Titer [muM]	Ala	M05	M07	-0.1856	0.8545	False
Titer [muM]	Ala	M05	M20	0.1557	0.8777	False
Titer [muM]	Ala	M07	M24	1.4317	0.1663	False
Titer [muM]	Ala	M07	M22	1.1969	0.2441	False
Titer [muM]	Ala	M07	M79	0.9505	0.3522	False
Titer [muM]	Ala	M07	M78	0.537	0.5967	False
Titer [muM]	Ala	M07	M20	0.3265	0.7471	False
Titer [muM]	Ala	M07	M23	-0.0622	0.951	False
Titer [muM]	Ala	M20	M24	1.299	0.2074	False
Titer [muM]	Ala	M20	M22	1.0356	0.3117	False
Titer [muM]	Ala	M20	M79	0.753	0.4594	False
Titer [muM]	Ala	M20	M23	-0.4268	0.6737	False
Titer [muM]	Ala	M20	M78	0.2953	0.7705	False
Titer [muM]	Ala	M22	M23	-1.3278	0.1979	False
Titer [muM]	Ala	M22	M78	-0.6268	0.5372	False
Titer [muM]	Ala	M22	M79	-0.2969	0.7693	False
Titer [muM]	Ala	M22	M24	0.2566	0.7998	False
Titer [muM]	Ala	M23	M24	1.5702	0.1306	False
Titer [muM]	Ala	M23	M79	1.0769	0.2932	False
Titer [muM]	Ala	M23	M78	0.6273	0.5369	False
Titer [muM]	Ala	M24	M78	-0.8666	0.3955	False
Titer [muM]	Ala	M24	M79	-0.5575	0.5828	False
Titer [muM]	Ala	M78	M79	0.3624	0.7205	False
Volumetric productivity [muM h-1]	Asp	M05	M07	-1.6398	0.1159	False
Volumetric productivity [muM h-1]	Asp	M05	M20	-1.5355	0.1396	False
Volumetric productivity [muM h-1]	Asp	M05	M79	-1.4796	0.1538	False
Volumetric productivity [muM h-1]	Asp	M05	M22	-1.16	0.2604	False
Volumetric productivity [muM h-1]	Asp	M05	M23	-0.8776	0.3911	False
Volumetric productivity [muM h-1]	Asp	M05	M24	-0.8457	0.4072	False
Volumetric productivity [muM h-1]	Asp	M05	M78	-0.102	0.9197	False
Volumetric productivity [muM h-1]	Asp	M07	M78	1.648	0.1142	False
Volumetric productivity [muM h-1]	Asp	M07	M24	0.8572	0.4006	False
Volumetric productivity [muM h-1]	Asp	M07	M23	0.6789	0.505	False
Volumetric productivity [muM h-1]	Asp	M07	M79	0.3439	0.7342	False
Volumetric productivity [muM h-1]	Asp	M07	M22	0.1964	0.8463	False
Volumetric productivity [muM h-1]	Asp	M07	M20	0.1913	0.85	False
Volumetric productivity [muM h-1]	Asp	M20	M78	1.5426	0.1379	False
Volumetric productivity [muM h-1]	Asp	M20	M24	0.7044	0.4886	False
Volumetric productivity [muM h-1]	Asp	M20	M23	0.534	0.5992	False
Volumetric productivity [muM h-1]	Asp	M20	M79	0.1511	0.8813	False
Volumetric productivity [muM h-1]	Asp	M20	M22	0.0474	0.9627	False
Volumetric productivity [muM h-1]	Asp	M22	M78	1.1392	0.2688	False
Volumetric productivity [muM h-1]	Asp	M22	M24	0.5052	0.6189	False
Volumetric productivity [muM h-1]	Asp	M22	M23	0.3746	0.7124	False
Volumetric productivity [muM h-1]	Asp	M22	M79	0.0664	0.9477	False
Volumetric productivity [muM h-1]	Asp	M23	M78	0.8439	0.4092	False
Volumetric productivity [muM h-1]	Asp	M23	M79	-0.4292	0.6723	False
Volumetric productivity [muM h-1]	Asp	M23	M24	0.1087	0.9145	False
Volumetric productivity [muM h-1]	Asp	M24	M78	0.7996	0.4329	False
Volumetric productivity [muM h-1]	Asp	M24	M79	-0.5963	0.557	False
Volumetric productivity [muM h-1]	Asp	M78	M79	-1.4897	0.1512	False
Titer [muM]	Asp	M05	M20	-1.5854	0.1278	False
Titer [muM]	Asp	M05	M07	-1.4807	0.1535	False
Titer [muM]	Asp	M05	M79	-1.2997	0.2078	False
Titer [muM]	Asp	M05	M22	-1.0971	0.2863	False
Titer [muM]	Asp	M05	M23	-0.7547	0.4597	False
Titer [muM]	Asp	M05	M24	-0.6981	0.4928	False
Titer [muM]	Asp	M05	M78	0.0231	0.9818	False
Titer [muM]	Asp	M07	M78	1.6411	0.1157	False
Titer [muM]	Asp	M07	M24	0.8663	0.3957	False
Titer [muM]	Asp	M07	M23	0.6605	0.5165	False
Titer [muM]	Asp	M07	M79	0.3493	0.7302	False
Titer [muM]	Asp	M07	M22	0.1097	0.9138	False
Titer [muM]	Asp	M07	M20	-0.0847	0.9333	False
Titer [muM]	Asp	M20	M78	1.7615	0.0927	False
Titer [muM]	Asp	M20	M24	0.9685	0.3433	False
Titer [muM]	Asp	M20	M23	0.7512	0.4613	False
Titer [muM]	Asp	M20	M79	0.45	0.6571	False
Titer [muM]	Asp	M20	M22	0.1795	0.8593	False
Titer [muM]	Asp	M22	M78	1.1946	0.2469	False
Titer [muM]	Asp	M22	M24	0.5865	0.5641	False
Titer [muM]	Asp	M22	M23	0.4304	0.672	False
Titer [muM]	Asp	M22	M79	0.1589	0.8753	False
Titer [muM]	Asp	M23	M78	0.8515	0.4051	False
Titer [muM]	Asp	M23	M79	-0.4046	0.6901	False
Titer [muM]	Asp	M23	M24	0.1306	0.8974	False
Titer [muM]	Asp	M24	M78	0.7917	0.4374	False
Titer [muM]	Asp	M24	M79	-0.6001	0.5546	False
Titer [muM]	Asp	M78	M79	-1.4768	0.1546	False
Volumetric productivity [muM h-1]	Gln-Lys	M05	M24	-1.2611	0.2428	False
Volumetric productivity [muM h-1]	Gln-Lys	M07	M24	-1.2611	0.2428	False
Volumetric productivity [muM h-1]	Gln-Lys	M20	M24	-1.2611	0.2428	False
Volumetric productivity [muM h-1]	Gln-Lys	M22	M24	-1.2611	0.2428	False
Volumetric productivity [muM h-1]	Gln-Lys	M23	M24	-1.2611	0.2428	False
Volumetric productivity [muM h-1]	Gln-Lys	M24	M78	1.2611	0.2428	False
Volumetric productivity [muM h-1]	Gln-Lys	M24	M79	1.2611	0.2428	False
Titer [muM]	Gln-Lys	M05	M24	-1.2611	0.2428	False
Titer [muM]	Gln-Lys	M07	M24	-1.2611	0.2428	False
Titer [muM]	Gln-Lys	M20	M24	-1.2611	0.2428	False
Titer [muM]	Gln-Lys	M22	M24	-1.2611	0.2428	False
Titer [muM]	Gln-Lys	M23	M24	-1.2611	0.2428	False
Titer [muM]	Gln-Lys	M24	M78	1.2611	0.2428	False
Titer [muM]	Gln-Lys	M24	M79	1.2611	0.2428	False
Volumetric productivity [muM h-1]	Gly	M05	M20	-5.1219	0.0	True
Volumetric productivity [muM h-1]	Gly	M05	M79	1.9052	0.0699	False
Volumetric productivity [muM h-1]	Gly	M05	M07	1.5528	0.1347	False
Volumetric productivity [muM h-1]	Gly	M05	M24	-1.3031	0.206	False
Volumetric productivity [muM h-1]	Gly	M05	M23	-0.9667	0.3442	False
Volumetric productivity [muM h-1]	Gly	M05	M78	0.8872	0.3846	False
Volumetric productivity [muM h-1]	Gly	M05	M22	-0.4446	0.661	False
Volumetric productivity [muM h-1]	Gly	M07	M20	-6.9423	0.0	True
Volumetric productivity [muM h-1]	Gly	M07	M24	-2.8483	0.0093	False
Volumetric productivity [muM h-1]	Gly	M07	M23	-2.2873	0.0322	False
Volumetric productivity [muM h-1]	Gly	M07	M22	-2.1079	0.0467	False
Volumetric productivity [muM h-1]	Gly	M07	M79	0.6253	0.5382	False
Volumetric productivity [muM h-1]	Gly	M07	M78	-0.4724	0.6413	False
Volumetric productivity [muM h-1]	Gly	M20	M22	5.1048	0.0	True
Volumetric productivity [muM h-1]	Gly	M20	M78	5.302	0.0	True
Volumetric productivity [muM h-1]	Gly	M20	M79	6.1047	0.0	True
Volumetric productivity [muM h-1]	Gly	M20	M24	3.5636	0.0017	True
Volumetric productivity [muM h-1]	Gly	M20	M23	3.0724	0.0056	False
Volumetric productivity [muM h-1]	Gly	M22	M79	2.3525	0.028	False
Volumetric productivity [muM h-1]	Gly	M22	M78	1.3172	0.2013	False
Volumetric productivity [muM h-1]	Gly	M22	M24	-0.9525	0.3512	False
Volumetric productivity [muM h-1]	Gly	M22	M23	-0.6442	0.5261	False
Volumetric productivity [muM h-1]	Gly	M23	M79	2.5321	0.019	False
Volumetric productivity [muM h-1]	Gly	M23	M78	1.6554	0.112	False
Volumetric productivity [muM h-1]	Gly	M23	M24	-0.1468	0.8846	False
Volumetric productivity [muM h-1]	Gly	M24	M79	2.975	0.007	False
Volumetric productivity [muM h-1]	Gly	M24	M78	2.0264	0.055	False
Volumetric productivity [muM h-1]	Gly	M78	M79	0.974	0.3407	False
Titer [muM]	Gly	M05	M20	-5.1175	0.0	True
Titer [muM]	Gly	M05	M79	2.7297	0.0122	False
Titer [muM]	Gly	M05	M07	2.5669	0.0176	False
Titer [muM]	Gly	M05	M78	1.7738	0.0899	False
Titer [muM]	Gly	M05	M22	0.2222	0.8262	False
Titer [muM]	Gly	M05	M23	-0.1121	0.9118	False
Titer [muM]	Gly	M05	M24	-0.0869	0.9315	False
Titer [muM]	Gly	M07	M20	-8.6505	0.0	True
Titer [muM]	Gly	M07	M24	-2.845	0.0094	False
Titer [muM]	Gly	M07	M22	-2.5668	0.0176	False
Titer [muM]	Gly	M07	M23	-2.4549	0.0225	False
Titer [muM]	Gly	M07	M79	0.6199	0.5417	False
Titer [muM]	Gly	M07	M78	-0.5147	0.6119	False
Titer [muM]	Gly	M20	M22	6.0109	0.0	True
Titer [muM]	Gly	M20	M24	5.4934	0.0	True
Titer [muM]	Gly	M20	M78	6.6926	0.0	True
Titer [muM]	Gly	M20	M79	7.3929	0.0	True
Titer [muM]	Gly	M20	M23	4.43	0.0002	True
Titer [muM]	Gly	M22	M79	2.7052	0.0129	False
Titer [muM]	Gly	M22	M78	1.6927	0.1046	False
Titer [muM]	Gly	M22	M24	-0.3343	0.7413	False
Titer [muM]	Gly	M22	M23	-0.3212	0.7511	False
Titer [muM]	Gly	M23	M79	2.6542	0.0145	False
Titer [muM]	Gly	M23	M78	1.7523	0.0937	False
Titer [muM]	Gly	M23	M24	0.0391	0.9692	False
Titer [muM]	Gly	M24	M79	2.9369	0.0076	False
Titer [muM]	Gly	M24	M78	1.9516	0.0638	False
Titer [muM]	Gly	M78	M79	1.0007	0.3279	False
Volumetric productivity [muM h-1]	His	M05	M20	-8.0288	0.0	True
Volumetric productivity [muM h-1]	His	M05	M07	3.8937	0.0008	True
Volumetric productivity [muM h-1]	His	M05	M78	3.1499	0.0046	False
Volumetric productivity [muM h-1]	His	M05	M79	3.1179	0.005	False
Volumetric productivity [muM h-1]	His	M05	M24	-0.7895	0.4383	False
Volumetric productivity [muM h-1]	His	M05	M22	-0.3338	0.7417	False
Volumetric productivity [muM h-1]	His	M05	M23	-0.0601	0.9526	False
Volumetric productivity [muM h-1]	His	M07	M20	-14.2024	0.0	True
Volumetric productivity [muM h-1]	His	M07	M22	-4.5776	0.0001	True
Volumetric productivity [muM h-1]	His	M07	M24	-4.9595	0.0001	True
Volumetric productivity [muM h-1]	His	M07	M23	-2.8556	0.0092	False
Volumetric productivity [muM h-1]	His	M07	M79	1.1337	0.2691	False
Volumetric productivity [muM h-1]	His	M07	M78	0.0418	0.967	False
Volumetric productivity [muM h-1]	His	M20	M22	8.2953	0.0	True
Volumetric productivity [muM h-1]	His	M20	M23	5.6155	0.0	True
Volumetric productivity [muM h-1]	His	M20	M24	7.473	0.0	True
Volumetric productivity [muM h-1]	His	M20	M78	10.5354	0.0	True
Volumetric productivity [muM h-1]	His	M20	M79	7.5183	0.0	True
Volumetric productivity [muM h-1]	His	M22	M78	3.5963	0.0016	True
Volumetric productivity [muM h-1]	His	M22	M79	3.3662	0.0028	True
Volumetric productivity [muM h-1]	His	M22	M24	-0.4936	0.6265	False
Volumetric productivity [muM h-1]	His	M22	M23	0.1842	0.8556	False
Volumetric productivity [muM h-1]	His	M23	M79	2.8235	0.0099	False
Volumetric productivity [muM h-1]	His	M23	M78	2.5435	0.0185	False
Volumetric productivity [muM h-1]	His	M23	M24	-0.5277	0.603	False
Volumetric productivity [muM h-1]	His	M24	M78	3.9409	0.0007	True
Volumetric productivity [muM h-1]	His	M24	M79	3.6053	0.0016	True
Volumetric productivity [muM h-1]	His	M78	M79	1.0265	0.3158	False
Titer [muM]	His	M05	M07	5.0803	0.0	True
Titer [muM]	His	M05	M20	-6.9046	0.0	True
Titer [muM]	His	M05	M78	4.2106	0.0004	True
Titer [muM]	His	M05	M79	4.0394	0.0005	True
Titer [muM]	His	M05	M24	1.2407	0.2278	False
Titer [muM]	His	M05	M23	1.1573	0.2596	False
Titer [muM]	His	M05	M22	0.7624	0.4539	False
Titer [muM]	His	M07	M20	-17.6233	0.0	True
Titer [muM]	His	M07	M22	-5.2254	0.0	True
Titer [muM]	His	M07	M24	-4.6811	0.0001	True
Titer [muM]	His	M07	M23	-2.9811	0.0069	False
Titer [muM]	His	M07	M79	1.1131	0.2777	False
Titer [muM]	His	M07	M78	-0.0539	0.9575	False
Titer [muM]	His	M20	M22	9.5354	0.0	True
Titer [muM]	His	M20	M23	7.2697	0.0	True
Titer [muM]	His	M20	M24	10.3489	0.0	True
Titer [muM]	His	M20	M78	12.6465	0.0	True
Titer [muM]	His	M20	M79	9.08	0.0	True
Titer [muM]	His	M22	M78	4.0241	0.0006	True
Titer [muM]	His	M22	M79	3.7778	0.001	True
Titer [muM]	His	M22	M23	0.61	0.5481	False
Titer [muM]	His	M22	M24	0.5587	0.582	False
Titer [muM]	His	M23	M79	2.901	0.0083	False
Titer [muM]	His	M23	M78	2.5643	0.0177	False
Titer [muM]	His	M23	M24	-0.2037	0.8405	False
Titer [muM]	His	M24	M78	3.5736	0.0017	True
Titer [muM]	His	M24	M79	3.4691	0.0022	True
Titer [muM]	His	M78	M79	1.052	0.3042	False
Volumetric productivity [muM h-1]	Ile-Leu	M05	M20	-0.8819	0.4071	False
Volumetric productivity [muM h-1]	Ile-Leu	M07	M20	-0.8819	0.4071	False
Volumetric productivity [muM h-1]	Ile-Leu	M20	M22	0.8819	0.4071	False
Volumetric productivity [muM h-1]	Ile-Leu	M20	M23	0.8819	0.4071	False
Volumetric productivity [muM h-1]	Ile-Leu	M20	M24	0.8819	0.4071	False
Volumetric productivity [muM h-1]	Ile-Leu	M20	M78	0.8819	0.4071	False
Volumetric productivity [muM h-1]	Ile-Leu	M20	M79	0.8819	0.4071	False
Titer [muM]	Ile-Leu	M05	M20	-0.8819	0.4071	False
Titer [muM]	Ile-Leu	M07	M20	-0.8819	0.4071	False
Titer [muM]	Ile-Leu	M20	M22	0.8819	0.4071	False
Titer [muM]	Ile-Leu	M20	M23	0.8819	0.4071	False
Titer [muM]	Ile-Leu	M20	M24	0.8819	0.4071	False
Titer [muM]	Ile-Leu	M20	M78	0.8819	0.4071	False
Titer [muM]	Ile-Leu	M20	M79	0.8819	0.4071	False
Volumetric productivity [muM h-1]	Pro	M05	M24	1.6515	0.1269	False
Volumetric productivity [muM h-1]	Pro	M05	M20	-0.7839	0.4453	False
Volumetric productivity [muM h-1]	Pro	M05	M78	-0.6403	0.5305	False
Volumetric productivity [muM h-1]	Pro	M05	M23	-0.4097	0.6868	False
Volumetric productivity [muM h-1]	Pro	M05	M07	0.3485	0.733	False
Volumetric productivity [muM h-1]	Pro	M05	M22	-0.3232	0.7507	False
Volumetric productivity [muM h-1]	Pro	M05	M79	-0.2059	0.84	False
Volumetric productivity [muM h-1]	Pro	M07	M24	1.1804	0.2652	False
Volumetric productivity [muM h-1]	Pro	M07	M20	-0.9872	0.3403	False
Volumetric productivity [muM h-1]	Pro	M07	M78	-0.8964	0.3833	False
Volumetric productivity [muM h-1]	Pro	M07	M23	-0.7158	0.4838	False
Volumetric productivity [muM h-1]	Pro	M07	M22	-0.6372	0.5336	False
Volumetric productivity [muM h-1]	Pro	M07	M79	-0.4831	0.6377	False
Volumetric productivity [muM h-1]	Pro	M20	M24	1.6815	0.1185	False
Volumetric productivity [muM h-1]	Pro	M20	M22	0.5576	0.5844	False
Volumetric productivity [muM h-1]	Pro	M20	M79	0.5323	0.6029	False
Volumetric productivity [muM h-1]	Pro	M20	M23	0.5052	0.6192	False
Volumetric productivity [muM h-1]	Pro	M20	M78	0.2324	0.8188	False
Volumetric productivity [muM h-1]	Pro	M22	M24	1.729	0.1075	False
Volumetric productivity [muM h-1]	Pro	M22	M78	-0.3627	0.7208	False
Volumetric productivity [muM h-1]	Pro	M22	M23	-0.0902	0.9291	False
Volumetric productivity [muM h-1]	Pro	M22	M79	0.0742	0.9419	False
Volumetric productivity [muM h-1]	Pro	M23	M24	1.7213	0.1057	False
Volumetric productivity [muM h-1]	Pro	M23	M78	-0.2899	0.7748	False
Volumetric productivity [muM h-1]	Pro	M23	M79	0.1522	0.8809	False
Volumetric productivity [muM h-1]	Pro	M24	M78	-1.7506	0.1019	False
Volumetric productivity [muM h-1]	Pro	M24	M79	-1.4648	0.1737	False
Volumetric productivity [muM h-1]	Pro	M78	M79	0.3774	0.7109	False
Titer [muM]	Pro	M05	M24	1.6371	0.1299	False
Titer [muM]	Pro	M05	M20	-0.7939	0.4396	False
Titer [muM]	Pro	M05	M78	-0.5593	0.5832	False
Titer [muM]	Pro	M05	M07	0.4247	0.678	False
Titer [muM]	Pro	M05	M23	-0.3256	0.7485	False
Titer [muM]	Pro	M05	M22	-0.2652	0.7942	False
Titer [muM]	Pro	M05	M79	-0.1181	0.9078	False
Titer [muM]	Pro	M07	M24	1.1771	0.2664	False
Titer [muM]	Pro	M07	M20	-1.0592	0.3074	False
Titer [muM]	Pro	M07	M78	-0.9058	0.3785	False
Titer [muM]	Pro	M07	M23	-0.7273	0.477	False
Titer [muM]	Pro	M07	M22	-0.6711	0.5123	False
Titer [muM]	Pro	M07	M79	-0.482	0.6385	False
Titer [muM]	Pro	M20	M24	1.6867	0.1175	False
Titer [muM]	Pro	M20	M22	0.6287	0.5379	False
Titer [muM]	Pro	M20	M79	0.6263	0.5412	False
Titer [muM]	Pro	M20	M23	0.6087	0.55	False
Titer [muM]	Pro	M20	M78	0.3376	0.7396	False
Titer [muM]	Pro	M22	M24	1.7303	0.1072	False
Titer [muM]	Pro	M22	M78	-0.3328	0.7429	False
Titer [muM]	Pro	M22	M79	0.1162	0.909	False
Titer [muM]	Pro	M22	M23	-0.0611	0.9519	False
Titer [muM]	Pro	M23	M24	1.714	0.1071	False
Titer [muM]	Pro	M23	M78	-0.2873	0.7767	False
Titer [muM]	Pro	M23	M79	0.1708	0.8664	False
Titer [muM]	Pro	M24	M78	-1.7442	0.103	False
Titer [muM]	Pro	M24	M79	-1.4662	0.1733	False
Titer [muM]	Pro	M78	M79	0.3936	0.6991	False
Volumetric productivity [muM h-1]	Ser	M05	M23	-0.7213	0.48	False
Volumetric productivity [muM h-1]	Ser	M05	M07	-0.5967	0.5581	False
Volumetric productivity [muM h-1]	Ser	M05	M22	-0.2075	0.8382	False
Volumetric productivity [muM h-1]	Ser	M05	M78	0.1471	0.8848	False
Volumetric productivity [muM h-1]	Ser	M05	M79	0.1127	0.9116	False
Volumetric productivity [muM h-1]	Ser	M05	M20	0.0732	0.9424	False
Volumetric productivity [muM h-1]	Ser	M05	M24	0.0152	0.988	False
Volumetric productivity [muM h-1]	Ser	M07	M78	0.7223	0.4799	False
Volumetric productivity [muM h-1]	Ser	M07	M79	0.6819	0.5045	False
Volumetric productivity [muM h-1]	Ser	M07	M20	0.6807	0.5047	False
Volumetric productivity [muM h-1]	Ser	M07	M24	0.5416	0.596	False
Volumetric productivity [muM h-1]	Ser	M07	M22	0.3426	0.7363	False
Volumetric productivity [muM h-1]	Ser	M07	M23	-0.1384	0.8915	False
Volumetric productivity [muM h-1]	Ser	M20	M23	-0.8052	0.4312	False
Volumetric productivity [muM h-1]	Ser	M20	M22	-0.2791	0.7837	False
Volumetric productivity [muM h-1]	Ser	M20	M78	0.0792	0.9378	False
Volumetric productivity [muM h-1]	Ser	M20	M24	-0.0491	0.9615	False
Volumetric productivity [muM h-1]	Ser	M20	M79	0.0448	0.9648	False
Volumetric productivity [muM h-1]	Ser	M22	M23	-0.4615	0.6506	False
Volumetric productivity [muM h-1]	Ser	M22	M78	0.3358	0.7417	False
Volumetric productivity [muM h-1]	Ser	M22	M79	0.3018	0.767	False
Volumetric productivity [muM h-1]	Ser	M22	M24	0.1975	0.8465	False
Volumetric productivity [muM h-1]	Ser	M23	M78	0.8383	0.4135	False
Volumetric productivity [muM h-1]	Ser	M23	M79	0.7979	0.4359	False
Volumetric productivity [muM h-1]	Ser	M23	M24	0.6493	0.526	False
Volumetric productivity [muM h-1]	Ser	M24	M78	0.115	0.91	False
Volumetric productivity [muM h-1]	Ser	M24	M79	0.0847	0.9337	False
Volumetric productivity [muM h-1]	Ser	M78	M79	-0.0317	0.9751	False
Titer [muM]	Ser	M05	M23	-0.608	0.5508	False
Titer [muM]	Ser	M05	M07	-0.4605	0.6506	False
Titer [muM]	Ser	M05	M78	0.26	0.798	False
Titer [muM]	Ser	M05	M79	0.2308	0.8202	False
Titer [muM]	Ser	M05	M24	0.149	0.8835	False
Titer [muM]	Ser	M05	M22	-0.1296	0.8985	False
Titer [muM]	Ser	M05	M20	0.0257	0.9798	False
Titer [muM]	Ser	M07	M78	0.7213	0.4806	False
Titer [muM]	Ser	M07	M79	0.6872	0.5012	False
Titer [muM]	Ser	M07	M24	0.5718	0.5759	False
Titer [muM]	Ser	M07	M20	0.49	0.63	False
Titer [muM]	Ser	M07	M22	0.2986	0.7691	False
Titer [muM]	Ser	M07	M23	-0.1629	0.8724	False
Titer [muM]	Ser	M20	M23	-0.6377	0.5317	False
Titer [muM]	Ser	M20	M78	0.2365	0.8158	False
Titer [muM]	Ser	M20	M79	0.2073	0.8382	False
Titer [muM]	Ser	M20	M22	-0.1545	0.8791	False
Titer [muM]	Ser	M20	M24	0.127	0.9007	False
Titer [muM]	Ser	M22	M23	-0.4391	0.6665	False
Titer [muM]	Ser	M22	M78	0.3719	0.7152	False
Titer [muM]	Ser	M22	M79	0.3431	0.7363	False
Titer [muM]	Ser	M22	M24	0.2583	0.8002	False
Titer [muM]	Ser	M23	M78	0.8584	0.4026	False
Titer [muM]	Ser	M23	M79	0.8242	0.4212	False
Titer [muM]	Ser	M23	M24	0.6987	0.4954	False
Titer [muM]	Ser	M24	M78	0.0888	0.9305	False
Titer [muM]	Ser	M24	M79	0.0634	0.9504	False
Titer [muM]	Ser	M78	M79	-0.0266	0.9791	False
Volumetric productivity [muM h-1]	Thr	M05	M07	2.0066	0.0572	False
Volumetric productivity [muM h-1]	Thr	M05	M23	0.9142	0.3705	False
Volumetric productivity [muM h-1]	Thr	M05	M79	0.7412	0.4664	False
Volumetric productivity [muM h-1]	Thr	M05	M24	-0.6668	0.5118	False
Volumetric productivity [muM h-1]	Thr	M05	M20	0.5585	0.5821	False
Volumetric productivity [muM h-1]	Thr	M05	M22	0.3861	0.7032	False
Volumetric productivity [muM h-1]	Thr	M05	M78	0.1745	0.8631	False
Volumetric productivity [muM h-1]	Thr	M07	M24	-2.7467	0.0118	False
Volumetric productivity [muM h-1]	Thr	M07	M78	-1.8064	0.0846	False
Volumetric productivity [muM h-1]	Thr	M07	M22	-1.7421	0.0955	False
Volumetric productivity [muM h-1]	Thr	M07	M20	-1.6424	0.1147	False
Volumetric productivity [muM h-1]	Thr	M07	M79	-1.4252	0.1681	False
Volumetric productivity [muM h-1]	Thr	M07	M23	-0.9799	0.3378	False
Volumetric productivity [muM h-1]	Thr	M20	M24	-1.306	0.2051	False
Volumetric productivity [muM h-1]	Thr	M20	M23	0.4621	0.6485	False
Volumetric productivity [muM h-1]	Thr	M20	M78	-0.3617	0.721	False
Volumetric productivity [muM h-1]	Thr	M20	M79	0.2112	0.8346	False
Volumetric productivity [muM h-1]	Thr	M20	M22	-0.1716	0.8653	False
Volumetric productivity [muM h-1]	Thr	M22	M24	-1.1039	0.2815	False
Volumetric productivity [muM h-1]	Thr	M22	M23	0.5959	0.5573	False
Volumetric productivity [muM h-1]	Thr	M22	M79	0.3722	0.7133	False
Volumetric productivity [muM h-1]	Thr	M22	M78	-0.1974	0.8453	False
Volumetric productivity [muM h-1]	Thr	M23	M24	-1.5745	0.1296	False
Volumetric productivity [muM h-1]	Thr	M23	M78	-0.7384	0.4681	False
Volumetric productivity [muM h-1]	Thr	M23	M79	-0.277	0.7844	False
Volumetric productivity [muM h-1]	Thr	M24	M79	1.4851	0.1517	False
Volumetric productivity [muM h-1]	Thr	M24	M78	0.839	0.4105	False
Volumetric productivity [muM h-1]	Thr	M78	M79	0.5446	0.5915	False
Titer [muM]	Thr	M05	M07	2.3878	0.026	False
Titer [muM]	Thr	M05	M23	1.239	0.2284	False
Titer [muM]	Thr	M05	M79	1.1654	0.2563	False
Titer [muM]	Thr	M05	M22	0.5905	0.5609	False
Titer [muM]	Thr	M05	M78	0.5598	0.5813	False
Titer [muM]	Thr	M05	M20	0.4798	0.6361	False
Titer [muM]	Thr	M05	M24	-0.219	0.8286	False
Titer [muM]	Thr	M07	M24	-2.7517	0.0116	False
Titer [muM]	Thr	M07	M20	-2.1129	0.0462	False
Titer [muM]	Thr	M07	M22	-1.9128	0.0689	False
Titer [muM]	Thr	M07	M78	-1.8285	0.0811	False
Titer [muM]	Thr	M07	M79	-1.4216	0.1692	False
Titer [muM]	Thr	M07	M23	-1.0285	0.3149	False
Titer [muM]	Thr	M20	M23	0.872	0.3926	False
Titer [muM]	Thr	M20	M79	0.7521	0.46	False
Titer [muM]	Thr	M20	M24	-0.7464	0.4633	False
Titer [muM]	Thr	M20	M22	0.1359	0.8931	False
Titer [muM]	Thr	M20	M78	0.1222	0.9039	False
Titer [muM]	Thr	M22	M24	-0.8542	0.4022	False
Titer [muM]	Thr	M22	M23	0.7275	0.4746	False
Titer [muM]	Thr	M22	M79	0.5878	0.5627	False
Titer [muM]	Thr	M22	M78	-0.0069	0.9946	False
Titer [muM]	Thr	M23	M24	-1.5105	0.1452	False
Titer [muM]	Thr	M23	M78	-0.7047	0.4884	False
Titer [muM]	Thr	M23	M79	-0.2211	0.827	False
Titer [muM]	Thr	M24	M79	1.4773	0.1538	False
Titer [muM]	Thr	M24	M78	0.809	0.4272	False
Titer [muM]	Thr	M78	M79	0.565	0.5778	False
Volumetric productivity [muM h-1]	Tyr	M05	M23	-1.557	0.1539	False
Volumetric productivity [muM h-1]	Tyr	M05	M24	-1.5489	0.1558	False
Volumetric productivity [muM h-1]	Tyr	M05	M20	-1.2649	0.2415	False
Volumetric productivity [muM h-1]	Tyr	M05	M22	-1.2626	0.2423	False
Volumetric productivity [muM h-1]	Tyr	M05	M78	-0.8819	0.4071	False
Volumetric productivity [muM h-1]	Tyr	M05	M79	-0.8819	0.4071	False
Volumetric productivity [muM h-1]	Tyr	M07	M23	-1.557	0.1539	False
Volumetric productivity [muM h-1]	Tyr	M07	M24	-1.5489	0.1558	False
Volumetric productivity [muM h-1]	Tyr	M07	M20	-1.2649	0.2415	False
Volumetric productivity [muM h-1]	Tyr	M07	M22	-1.2626	0.2423	False
Volumetric productivity [muM h-1]	Tyr	M07	M78	-0.8819	0.4071	False
Volumetric productivity [muM h-1]	Tyr	M07	M79	-0.8819	0.4071	False
Volumetric productivity [muM h-1]	Tyr	M20	M24	-0.5484	0.5944	False
Volumetric productivity [muM h-1]	Tyr	M20	M23	-0.5445	0.597	False
Volumetric productivity [muM h-1]	Tyr	M20	M79	0.3929	0.7035	False
Volumetric productivity [muM h-1]	Tyr	M20	M78	0.3372	0.7437	False
Volumetric productivity [muM h-1]	Tyr	M20	M22	-0.1462	0.8867	False
Volumetric productivity [muM h-1]	Tyr	M22	M79	0.5038	0.6265	False
Volumetric productivity [muM h-1]	Tyr	M22	M78	0.4505	0.663	False
Volumetric productivity [muM h-1]	Tyr	M22	M24	-0.3865	0.7065	False
Volumetric productivity [muM h-1]	Tyr	M22	M23	-0.3816	0.71	False
Volumetric productivity [muM h-1]	Tyr	M23	M79	0.8716	0.4039	False
Volumetric productivity [muM h-1]	Tyr	M23	M78	0.8154	0.4338	False
Volumetric productivity [muM h-1]	Tyr	M23	M24	-0.0071	0.9944	False
Volumetric productivity [muM h-1]	Tyr	M24	M79	0.8724	0.4035	False
Volumetric productivity [muM h-1]	Tyr	M24	M78	0.8167	0.4331	False
Volumetric productivity [muM h-1]	Tyr	M78	M79	0.045	0.9652	False
Titer [muM]	Tyr	M05	M23	-1.5548	0.1544	False
Titer [muM]	Tyr	M05	M24	-1.5516	0.1552	False
Titer [muM]	Tyr	M05	M20	-1.2649	0.2415	False
Titer [muM]	Tyr	M05	M22	-1.2616	0.2426	False
Titer [muM]	Tyr	M05	M78	-0.8819	0.4071	False
Titer [muM]	Tyr	M05	M79	-0.8819	0.4071	False
Titer [muM]	Tyr	M07	M23	-1.5548	0.1544	False
Titer [muM]	Tyr	M07	M24	-1.5516	0.1552	False
Titer [muM]	Tyr	M07	M20	-1.2649	0.2415	False
Titer [muM]	Tyr	M07	M22	-1.2616	0.2426	False
Titer [muM]	Tyr	M07	M78	-0.8819	0.4071	False
Titer [muM]	Tyr	M07	M79	-0.8819	0.4071	False
Titer [muM]	Tyr	M20	M23	-0.4731	0.6454	False
Titer [muM]	Tyr	M20	M24	-0.4568	0.6567	False
Titer [muM]	Tyr	M20	M79	0.4542	0.6604	False
Titer [muM]	Tyr	M20	M78	0.4013	0.6976	False
Titer [muM]	Tyr	M20	M22	-0.1019	0.9209	False
Titer [muM]	Tyr	M22	M79	0.5293	0.6094	False
Titer [muM]	Tyr	M22	M78	0.4783	0.6438	False
Titer [muM]	Tyr	M22	M23	-0.3583	0.7269	False
Titer [muM]	Tyr	M22	M24	-0.3418	0.7389	False
Titer [muM]	Tyr	M23	M79	0.8822	0.3984	False
Titer [muM]	Tyr	M23	M78	0.8282	0.4269	False
Titer [muM]	Tyr	M23	M24	0.0188	0.9853	False
Titer [muM]	Tyr	M24	M79	0.87	0.4047	False
Titer [muM]	Tyr	M24	M78	0.8157	0.4337	False
Titer [muM]	Tyr	M78	M79	0.0437	0.9662	False
Volumetric productivity [muM h-1]	Val	M05	M79	0.7967	0.4399	False
Volumetric productivity [muM h-1]	Val	M05	M24	0.7934	0.4418	False
Volumetric productivity [muM h-1]	Val	M05	M20	-0.5397	0.596	False
Volumetric productivity [muM h-1]	Val	M05	M23	-0.3731	0.714	False
Volumetric productivity [muM h-1]	Val	M05	M07	-0.172	0.8656	False
Volumetric productivity [muM h-1]	Val	M05	M22	-0.0789	0.9381	False
Volumetric productivity [muM h-1]	Val	M05	M78	-0.0142	0.9888	False
Volumetric productivity [muM h-1]	Val	M07	M79	0.9031	0.3829	False
Volumetric productivity [muM h-1]	Val	M07	M24	0.8999	0.3845	False
Volumetric productivity [muM h-1]	Val	M07	M20	-0.3129	0.7579	False
Volumetric productivity [muM h-1]	Val	M07	M23	-0.1726	0.8651	False
Volumetric productivity [muM h-1]	Val	M07	M78	0.1589	0.8758	False
Volumetric productivity [muM h-1]	Val	M07	M22	0.0817	0.936	False
Volumetric productivity [muM h-1]	Val	M20	M79	1.4381	0.1709	False
Volumetric productivity [muM h-1]	Val	M20	M24	1.4329	0.1724	False
Volumetric productivity [muM h-1]	Val	M20	M78	0.5248	0.6061	False
Volumetric productivity [muM h-1]	Val	M20	M22	0.3989	0.6949	False
Volumetric productivity [muM h-1]	Val	M20	M23	0.1376	0.8921	False
Volumetric productivity [muM h-1]	Val	M22	M79	0.7887	0.4456	False
Volumetric productivity [muM h-1]	Val	M22	M24	0.7857	0.4473	False
Volumetric productivity [muM h-1]	Val	M22	M23	-0.2553	0.8019	False
Volumetric productivity [muM h-1]	Val	M22	M78	0.0662	0.9481	False
Volumetric productivity [muM h-1]	Val	M23	M79	1.2008	0.2513	False
Volumetric productivity [muM h-1]	Val	M23	M24	1.1962	0.253	False
Volumetric productivity [muM h-1]	Val	M23	M78	0.3592	0.7242	False
Volumetric productivity [muM h-1]	Val	M24	M78	-0.8091	0.433	False
Volumetric productivity [muM h-1]	Val	M24	M79	0.0016	0.9987	False
Volumetric productivity [muM h-1]	Val	M78	M79	0.8124	0.4312	False
Titer [muM]	Val	M05	M79	0.8799	0.3949	False
Titer [muM]	Val	M05	M24	0.8685	0.4009	False
Titer [muM]	Val	M05	M20	-0.5738	0.5732	False
Titer [muM]	Val	M05	M23	-0.2572	0.8003	False
Titer [muM]	Val	M05	M78	0.0928	0.9272	False
Titer [muM]	Val	M05	M07	-0.0572	0.9551	False
Titer [muM]	Val	M05	M22	-0.0224	0.9824	False
Titer [muM]	Val	M07	M79	0.9106	0.3791	False
Titer [muM]	Val	M07	M24	0.8995	0.3847	False
Titer [muM]	Val	M07	M20	-0.4961	0.6258	False
Titer [muM]	Val	M07	M23	-0.19	0.8517	False
Titer [muM]	Val	M07	M78	0.1497	0.8829	False
Titer [muM]	Val	M07	M22	0.031	0.9757	False
Titer [muM]	Val	M20	M79	1.5763	0.1358	False
Titer [muM]	Val	M20	M24	1.5599	0.1396	False
Titer [muM]	Val	M20	M78	0.6992	0.4934	False
Titer [muM]	Val	M20	M22	0.505	0.6201	False
Titer [muM]	Val	M20	M23	0.3237	0.7499	False
Titer [muM]	Val	M22	M79	0.8294	0.4231	False
Titer [muM]	Val	M22	M24	0.819	0.4287	False
Titer [muM]	Val	M22	M23	-0.2133	0.8339	False
Titer [muM]	Val	M22	M78	0.1088	0.9148	False
Titer [muM]	Val	M23	M79	1.2227	0.2432	False
Titer [muM]	Val	M23	M24	1.2078	0.2486	False
Titer [muM]	Val	M23	M78	0.3664	0.7189	False
Titer [muM]	Val	M24	M78	-0.8156	0.4294	False
Titer [muM]	Val	M24	M79	0.0074	0.9943	False
Titer [muM]	Val	M78	M79	0.8273	0.423	False
